# Supplementary material for: Characterization of the Cannabis sativa glandular trichome proteome
Source: PLoS One. 2021 Apr 1;16(4):e0242633. doi: 10.1371/journal.pone.0242633 (PMC8016307; doi:10.1371/journal.pone.0242633)
Supplement: S1 Table — Total proteins found in the protein isolates of glandular trichome heads [1], glandular trichome stalks [2] and late-stage flowers [3]. Proteins found in Venn diagram-based comparisons of head-stalk-flower consensus [4], stalk only [5], stalk-flower consensus [6], head-stalk consensus [7], head-flower consensus [8], head only [9] and flower only [10]. (XLSX) [file pone.0242633.s001.xlsx]

## Sheet: S 1 caption
S1 Table [1-10] List of proteins for each tissue, and all Venn diagram-based comparisons Total proteins found in the protein isolates of glandular trichome heads [1], glandular trichomes stalks [2] and late-stage flowers [3]. Proteins found in Venn diagram-based comparisons of head-stalk-flower consensus [4], stalk only [5], stalk-flower consensus [6], head-stalk consensus [7], head-flower consen…
Stalk = proteins isolated from the glandular trichome stalks
Heads = proteins isolated from the glandular trichome heads
Late flowers = proteins isolated from Cannabis sativa inflorescences in late-stage flowering

## Sheet: 1 Head proteome
Accession	Protein Name
AJK91430.1	ribulose 1,5-bisphosphate carboxylase/oxygenase large subunit (chloroplast) [Cannabis sativa]
XP_030508649.1	protein SIEVE ELEMENT OCCLUSION B-like [Cannabis sativa]
XP_030496367.1	oxygen-evolving enhancer protein 1, chloroplastic [Cannabis sativa]
XP_030488830.1	transketolase, chloroplastic [Cannabis sativa]
XP_030508650.1	protein SIEVE ELEMENT OCCLUSION B-like [Cannabis sativa]
XP_030508648.1	protein SIEVE ELEMENT OCCLUSION B-like [Cannabis sativa]
XP_030507611.1	5-methyltetrahydropteroyltriglutamate--homocysteine methyltransferase 1-like [Cannabis sativa]
XP_030498910.1	ATP synthase subunit beta, mitochondrial [Cannabis sativa]
XP_030492518.1	glyceraldehyde-3-phosphate dehydrogenase [Cannabis sativa]
XP_030500800.1	probable mediator of RNA polymerase II transcription subunit 37e [Cannabis sativa]
XP_030485115.1	glyceraldehyde-3-phosphate dehydrogenase GAPA1, chloroplastic [Cannabis sativa]
AFN42527.1	olivetolic acid cyclase [Cannabis sativa]
XP_030509905.1	class V chitinase CHIT5-like [Cannabis sativa]
XP_030491649.1	protein disulfide-isomerase-like [Cannabis sativa]
AJK91429.1	ATP synthase CF1 beta subunit (chloroplast) [Cannabis sativa]
XP_030482568.1	oxygen-evolving enhancer protein 2, chloroplastic [Cannabis sativa]
ALF04039.1	ATP synthase F1 subunit 1 (mitochondrion) [Cannabis sativa]
XP_030478872.1	ruBisCO large subunit-binding protein subunit beta, chloroplastic [Cannabis sativa]
XP_030504184.1	probable linoleate 9S-lipoxygenase 5 [Cannabis sativa]
ARE72266.1	HDS, partial [Cannabis sativa]
XP_030510561.1	stromal 70 kDa heat shock-related protein, chloroplastic [Cannabis sativa]
XP_030492987.1	elongation factor 2 [Cannabis sativa]
XP_030497123.1	MLP-like protein 423 [Cannabis sativa]
XP_030493203.1	enolase [Cannabis sativa]
XP_030492155.1	ribulose bisphosphate carboxylase/oxygenase activase, chloroplastic isoform X1 [Cannabis sativa]
XP_030481652.1	histone H4 [Cannabis sativa]
XP_030487452.1	triosephosphate isomerase, chloroplastic [Cannabis sativa]
XP_030509817.1	heat shock cognate protein 80 [Cannabis sativa]
XP_030484852.1	carbonic anhydrase 2 isoform X1 [Cannabis sativa]
XP_030491635.1	aminomethyltransferase, mitochondrial [Cannabis sativa]
XP_030480080.1	malate dehydrogenase 1, mitochondrial [Cannabis sativa]
AJK91407.1	ATP synthase CF1 alpha subunit (chloroplast) [Cannabis sativa]
XP_030508797.1	malate dehydrogenase [Cannabis sativa]
XP_030506197.1	ruBisCO large subunit-binding protein subunit alpha [Cannabis sativa]
XP_030507570.1	photosystem I reaction center subunit II, chloroplastic-like [Cannabis sativa]
XP_030510219.1	fructose-bisphosphate aldolase 1, chloroplastic [Cannabis sativa]
XP_030500810.1	phosphoribulokinase, chloroplastic-like [Cannabis sativa]
XP_030487494.1	peptidyl-prolyl cis-trans isomerase [Cannabis sativa]
AKK32276.1	PS II CP47 chlorophyll apoprotein (chloroplast) [Cannabis sativa]
XP_030495568.1	60S ribosomal protein L4 [Cannabis sativa]
XP_030489407.1	triosephosphate isomerase, cytosolic-like [Cannabis sativa]
XP_030493268.1	monodehydroascorbate reductase [Cannabis sativa]
XP_030507801.1	desiccation-related protein PCC13-62-like [Cannabis sativa]
XP_030491053.1	oxygen-evolving enhancer protein 3-2, chloroplastic-like [Cannabis sativa]
XP_030507458.1	adenosylhomocysteinase 1 [Cannabis sativa]
XP_030479681.1	chlorophyll a-b binding protein of LHCII type 1-like [Cannabis sativa]
XP_030482585.1	ferredoxin-dependent glutamate synthase, chloroplastic [Cannabis sativa]
XP_030503150.1	calreticulin [Cannabis sativa]
XP_030509401.1	ATP-citrate synthase beta chain protein 2 [Cannabis sativa]
XP_030487564.1	germin-like protein [Cannabis sativa]
XP_030507259.1	chaperonin CPN60-2, mitochondrial [Cannabis sativa]
XP_030489279.1	CO(2)-response secreted protease-like isoform X1 [Cannabis sativa]
XP_030510787.1	class V chitinase-like [Cannabis sativa]
XP_030490035.1	chlorophyll a-b binding protein CP26, chloroplastic [Cannabis sativa]
XP_030496794.1	probable nucleoredoxin 1 [Cannabis sativa]
XP_030503400.1	UTP--glucose-1-phosphate uridylyltransferase [Cannabis sativa]
XP_030491423.1	acid phosphatase 1-like [Cannabis sativa]
XP_030480105.1	chlorophyll a-b binding protein CP29.2, chloroplastic [Cannabis sativa]
XP_030484605.1	ketol-acid reductoisomerase, chloroplastic [Cannabis sativa]
XP_030490783.1	glycine dehydrogenase (decarboxylating), mitochondrial [Cannabis sativa]
XP_030496049.1	V-type proton ATPase catalytic subunit A [Cannabis sativa]
XP_030508442.1	probable fructokinase-4 [Cannabis sativa]
XP_030507062.1	isocitrate dehydrogenase [NADP] [Cannabis sativa]
XP_030507415.1	plastocyanin [Cannabis sativa]
XP_030481961.1	polygalacturonase inhibitor-like [Cannabis sativa]
XP_030493616.1	60S ribosomal protein L7-2 [Cannabis sativa]
AKC34410.1	cannabidiolic acid synthase [Cannabis sativa]
XP_030491785.1	photosystem I reaction center subunit VI, chloroplastic-like [Cannabis sativa]
XP_030510248.1	leucine aminopeptidase 1 [Cannabis sativa]
XP_030485469.1	peroxiredoxin-2B-like [Cannabis sativa]
XP_030501851.1	luminal-binding protein 5 isoform X1 [Cannabis sativa]
XP_030492889.1	fructose-bisphosphate aldolase 6, cytosolic [Cannabis sativa]
XP_030488227.1	60S acidic ribosomal protein P0 [Cannabis sativa]
XP_030488149.1	NADP-dependent malic enzyme [Cannabis sativa]
XP_030496986.1	phosphoglucomutase, cytoplasmic [Cannabis sativa]
XP_030504263.1	L-ascorbate peroxidase, cytosolic-like [Cannabis sativa]
XP_030485614.1	BURP domain protein RD22-like [Cannabis sativa]
XP_030499168.1	uncharacterized protein At5g48480 [Cannabis sativa]
XP_030505753.1	elongation factor 1-gamma-like [Cannabis sativa]
XP_030486077.1	ferredoxin--NADP reductase, leaf-type isozyme, chloroplastic [Cannabis sativa]
XP_030492794.1	elongation factor Tu, chloroplastic [Cannabis sativa]
XP_030492808.1	60S ribosomal protein L3-1 [Cannabis sativa]
XP_030496648.1	fructose-bisphosphate aldolase 3, chloroplastic [Cannabis sativa]
XP_030504577.1	linoleate 13S-lipoxygenase 2-1, chloroplastic-like [Cannabis sativa]
XP_030484203.1	UDP-glucose 6-dehydrogenase 1 [Cannabis sativa]
XP_030505672.1	chloroplast stem-loop binding protein of 41 kDa b, chloroplastic [Cannabis sativa]
XP_030481474.1	mitochondrial outer membrane protein porin of 34 kDa-like [Cannabis sativa]
XP_030493186.1	sedoheptulose-1,7-bisphosphatase, chloroplastic [Cannabis sativa]
XP_030504382.1	elongation factor 1-beta 2 [Cannabis sativa]
XP_030511144.1	cytochrome b6-f complex iron-sulfur subunit, chloroplastic [Cannabis sativa]
XP_030483244.1	aspartate aminotransferase P2, mitochondrial [Cannabis sativa]
XP_030504574.1	linoleate 13S-lipoxygenase 2-1, chloroplastic-like isoform X1 [Cannabis sativa]
XP_030494025.1	ribulose-phosphate 3-epimerase, chloroplastic [Cannabis sativa]
XP_030488395.1	phospholipase D alpha 1 [Cannabis sativa]
AJK91421.1	photosystem I P700 apoprotein A2 (chloroplast) [Cannabis sativa]
XP_030481128.1	macrophage migration inhibitory factor homolog isoform X2 [Cannabis sativa]
XP_030500358.1	glutamine synthetase nodule isozyme [Cannabis sativa]
XP_030486529.1	4-hydroxy-3-methylbut-2-enyl diphosphate reductase, chloroplastic [Cannabis sativa]
XP_030492083.1	60S ribosomal protein L5 [Cannabis sativa]
XP_030492321.1	peroxidase 12-like [Cannabis sativa]
XP_030509591.1	ferredoxin--NADP reductase, embryo isozyme, chloroplastic-like [Cannabis sativa]
AJK91435.1	cytochrome f (chloroplast) [Cannabis sativa]
XP_030480009.1	60S acidic ribosomal protein P2A-like [Cannabis sativa]
XP_030507464.1	LOW QUALITY PROTEIN: serine hydroxymethyltransferase 4 [Cannabis sativa]
XP_030496981.1	glyceraldehyde-3-phosphate dehydrogenase, cytosolic [Cannabis sativa]
XP_030499805.1	alpha-xylosidase 1-like [Cannabis sativa]
XP_030483075.1	aconitate hydratase, cytoplasmic [Cannabis sativa]
XP_030493923.1	LOW QUALITY PROTEIN: glutamate-1-semialdehyde 2,1-aminomutase 2, chloroplastic-like [Cannabis sativa]
XP_030499795.1	patatin-like protein 1 [Cannabis sativa]
XP_030497031.1	glutamate--glyoxylate aminotransferase 2 [Cannabis sativa]
XP_030497224.1	40S ribosomal protein S3a [Cannabis sativa]
XP_030492067.1	cysteine synthase [Cannabis sativa]
XP_030492994.1	probable histone H2A.5 [Cannabis sativa]
XP_030510658.1	cationic peroxidase 2-like [Cannabis sativa]
XP_030503771.1	cysteine synthase [Cannabis sativa]
XP_030489764.1	photosystem II 10 kDa polypeptide, chloroplastic [Cannabis sativa]
XP_030505394.1	chlorophyll a-b binding protein 8, chloroplastic [Cannabis sativa]
XP_030495432.1	40S ribosomal protein S13 [Cannabis sativa]
XP_030488123.1	clathrin heavy chain 1 isoform X1 [Cannabis sativa]
XP_030508321.1	desiccation-related protein PCC13-62-like isoform X1 [Cannabis sativa]
XP_030483081.1	2-methylene-furan-3-one reductase-like [Cannabis sativa]
XP_030487982.1	glycerate dehydrogenase [Cannabis sativa]
XP_030480650.1	non-specific lipid-transfer protein 1-like [Cannabis sativa]
XP_030487971.1	60S ribosomal protein L7a-2 [Cannabis sativa]
XP_030502075.1	glycine cleavage system H protein, mitochondrial-like [Cannabis sativa]
XP_030483852.1	nodulin-related protein 1-like [Cannabis sativa]
XP_030479817.1	protein IN2-1 homolog B-like isoform X1 [Cannabis sativa]
XP_030488611.1	adenosine kinase 2 [Cannabis sativa]
XP_030492890.1	fructose-bisphosphate aldolase, cytoplasmic isozyme [Cannabis sativa]
AJK91417.1	photosystem II protein D2 (chloroplast) [Cannabis sativa]
XP_030488797.1	LOW QUALITY PROTEIN: 20 kDa chaperonin, chloroplastic [Cannabis sativa]
XP_030495875.1	pyrophosphate--fructose 6-phosphate 1-phosphotransferase subunit alpha [Cannabis sativa]
XP_030493409.1	probable inactive purple acid phosphatase 27 [Cannabis sativa]
XP_030500769.1	V-type proton ATPase subunit E-like [Cannabis sativa]
XP_030498132.1	catalase-2 [Cannabis sativa]
XP_030497048.1	biotin carboxylase 2, chloroplastic [Cannabis sativa]
XP_030497012.1	basic transcription factor 3 [Cannabis sativa]
XP_030504435.1	uncharacterized protein At5g02240-like [Cannabis sativa]
XP_030507192.1	glutamine synthetase leaf isozyme, chloroplastic [Cannabis sativa]
XP_030486307.1	D-3-phosphoglycerate dehydrogenase 1, chloroplastic-like [Cannabis sativa]
AJK91418.1	photosystem II CP43 chlorophyll apoprotein (chloroplast) [Cannabis sativa]
ARE72265.1	IDI, partial [Cannabis sativa]
XP_030506778.1	proteasome subunit alpha type-2-A [Cannabis sativa]
XP_030496506.1	calnexin homolog [Cannabis sativa]
XP_030481956.1	mitochondrial phosphate carrier protein 3, mitochondrial-like [Cannabis sativa]
XP_030504090.1	probable protein disulfide-isomerase A6 [Cannabis sativa]
XP_030493857.1	peroxiredoxin-2E-2, chloroplastic [Cannabis sativa]
XP_030493688.1	uncharacterized protein LOC115709668 [Cannabis sativa]
XP_030508565.1	malate dehydrogenase, chloroplastic [Cannabis sativa]
XP_030489998.1	aldehyde dehydrogenase family 7 member A1 [Cannabis sativa]
XP_030491464.1	polyphenol oxidase, chloroplastic-like [Cannabis sativa]
XP_030480368.1	non-classical arabinogalactan protein 31-like [Cannabis sativa]
XP_030503775.1	elongation factor 1-alpha [Cannabis sativa]
XP_030492323.1	germin-like protein subfamily 3 member 1 [Cannabis sativa]
XP_030501031.1	60S ribosomal protein L9 [Cannabis sativa]
XP_030494449.1	60S ribosomal protein L12-3-like [Cannabis sativa]
XP_030481542.1	formate dehydrogenase, mitochondrial [Cannabis sativa]
XP_030484297.1	mitochondrial outer membrane protein porin of 36 kDa [Cannabis sativa]
XP_030486208.1	glutathione S-transferase DHAR2-like [Cannabis sativa]
XP_030490633.1	glyoxylate/succinic semialdehyde reductase 2, chloroplastic-like [Cannabis sativa]
XP_030499793.1	peroxidase 72 [Cannabis sativa]
XP_030497076.1	probable ATP synthase 24 kDa subunit, mitochondrial [Cannabis sativa]
XP_030489850.1	fasciclin-like arabinogalactan protein 10 [Cannabis sativa]
XP_030493027.1	ATP synthase subunit gamma, mitochondrial [Cannabis sativa]
XP_030504009.1	superoxide dismutase [Cu-Zn] [Cannabis sativa]
XP_030493408.1	40S ribosomal protein S6 [Cannabis sativa]
XP_030510619.1	chlorophyll a-b binding protein CP24 10A, chloroplastic [Cannabis sativa]
XP_030481503.1	probable mitochondrial-processing peptidase subunit beta, mitochondrial isoform X1 [Cannabis sativa]
XP_030508476.1	endoplasmin homolog [Cannabis sativa]
XP_030498127.1	catalase isozyme 2-like [Cannabis sativa]
XP_030497358.1	60S ribosomal protein L26-1 [Cannabis sativa]
XP_030507181.1	thylakoid lumenal 29 kDa protein, chloroplastic [Cannabis sativa]
XP_030507275.1	dihydrolipoyl dehydrogenase 2, chloroplastic [Cannabis sativa]
XP_030507472.1	elongation factor 1-alpha [Cannabis sativa]
XP_030510845.1	xylose isomerase [Cannabis sativa]
XP_030501397.1	60S ribosomal protein L18-2 [Cannabis sativa]
XP_030497194.1	LOW QUALITY PROTEIN: alcohol dehydrogenase class-3-like [Cannabis sativa]
XP_030490485.1	probable lactoylglutathione lyase, chloroplastic [Cannabis sativa]
XP_030485657.1	endochitinase 2 [Cannabis sativa]
XP_030483859.1	alpha-1,4 glucan phosphorylase L isozyme, chloroplastic/amyloplastic [Cannabis sativa]
XP_030488394.1	heat shock 70 kDa protein 14-like [Cannabis sativa]
XP_030483142.1	60S ribosomal protein L11 isoform X1 [Cannabis sativa]
XP_030480920.1	aspartate aminotransferase, cytoplasmic-like [Cannabis sativa]
XP_030507263.1	glutamate decarboxylase 1 [Cannabis sativa]
XP_030507676.1	probable 1-deoxy-D-xylulose-5-phosphate synthase, chloroplastic isoform X1 [Cannabis sativa]
XP_030491145.1	induced stolen tip protein TUB8 [Cannabis sativa]
XP_030494188.1	aspartic proteinase-like protein 2 [Cannabis sativa]
XP_030491493.1	60S ribosomal protein L28-2-like [Cannabis sativa]
XP_030503786.1	phosphoglycolate phosphatase 1B, chloroplastic-like [Cannabis sativa]
XP_030495540.1	S-adenosylmethionine synthase 3 [Cannabis sativa]
XP_030490921.1	alanine aminotransferase 2-like [Cannabis sativa]
XP_030480200.1	(S)-2-hydroxy-acid oxidase GLO1 isoform X1 [Cannabis sativa]
XP_030485133.1	soluble inorganic pyrophosphatase 6, chloroplastic [Cannabis sativa]
XP_030500783.1	nucleoside diphosphate kinase 3-like [Cannabis sativa]
XP_030500903.1	hsp70-Hsp90 organizing protein 3 [Cannabis sativa]
XP_030482744.1	2-Cys peroxiredoxin BAS1, chloroplastic [Cannabis sativa]
XP_030493401.1	40S ribosomal protein S2-4-like [Cannabis sativa]
XP_030496791.1	pyruvate dehydrogenase E1 component subunit alpha-1, mitochondrial-like [Cannabis sativa]
XP_030498579.1	mitochondrial outer membrane protein porin 2-like [Cannabis sativa]
XP_030496961.1	aconitate hydratase 1 [Cannabis sativa]
XP_030508653.1	peroxiredoxin-2F, mitochondrial [Cannabis sativa]
AJK91450.1	photosystem II phosphoprotein (chloroplast) [Cannabis sativa]
XP_030502233.1	probable phospholipid hydroperoxide glutathione peroxidase isoform X1 [Cannabis sativa]
XP_030487371.1	uncharacterized protein LOC115704298 [Cannabis sativa]
XP_030480291.1	auxin-repressed 12.5 kDa protein [Cannabis sativa]
XP_030492193.1	peroxiredoxin Q, chloroplastic [Cannabis sativa]
XP_030480704.1	phosphoenolpyruvate carboxylase [Cannabis sativa]
XP_030508755.1	dihydrolipoyl dehydrogenase, mitochondrial-like [Cannabis sativa]
XP_030499617.1	glycine-rich RNA-binding protein-like [Cannabis sativa]
XP_030496863.1	chlorophyll a-b binding protein 151, chloroplastic [Cannabis sativa]
XP_030493792.1	ATP synthase subunit O, mitochondrial [Cannabis sativa]
XP_030504599.1	asparagine synthetase [glutamine-hydrolyzing] 1 [Cannabis sativa]
XP_030496730.1	uncharacterized protein LOC115712571 [Cannabis sativa]
XP_030497153.1	succinate--CoA ligase [ADP-forming] subunit beta, mitochondrial [Cannabis sativa]
XP_030477698.1	60S acidic ribosomal protein P2-2-like [Cannabis sativa]
XP_030510375.1	fasciclin-like arabinogalactan protein 1 [Cannabis sativa]
XP_030492112.1	uncharacterized protein LOC115708075 [Cannabis sativa]
XP_030493615.1	probable inactive purple acid phosphatase 27 [Cannabis sativa]
XP_030484196.1	50S ribosomal protein L12-3, chloroplastic-like [Cannabis sativa]
XP_030507532.1	60S ribosomal protein L13a-4 [Cannabis sativa]
XP_030491218.1	pyrophosphate--fructose 6-phosphate 1-phosphotransferase subunit beta [Cannabis sativa]
XP_030480995.1	60S ribosomal protein L35a-1 [Cannabis sativa]
XP_030501215.1	protein SIEVE ELEMENT OCCLUSION B-like [Cannabis sativa]
XP_030491448.1	GDSL esterase/lipase APG-like [Cannabis sativa]
XP_030486209.1	V-type proton ATPase subunit B 1 [Cannabis sativa]
XP_030494298.1	nucleoside diphosphate kinase 1 [Cannabis sativa]
XP_030488248.1	cysteine proteinase inhibitor 12-like [Cannabis sativa]
XP_030499096.1	histone H1-like [Cannabis sativa]
XP_030498360.1	NADH dehydrogenase [ubiquinone] 1 alpha subcomplex subunit 9, mitochondrial-like [Cannabis sativa]
XP_030493262.1	guanine nucleotide-binding protein subunit beta-like protein [Cannabis sativa]
XP_030480209.1	40S ribosomal protein S5-like [Cannabis sativa]
XP_030504688.1	60S ribosomal protein L22-2 [Cannabis sativa]
XP_030494320.1	alpha carbonic anhydrase 4-like [Cannabis sativa]
XP_030500695.1	elongation factor 1-delta-like [Cannabis sativa]
XP_030504381.1	histone H1-like [Cannabis sativa]
XP_030506023.1	protein TIC110, chloroplastic [Cannabis sativa]
XP_030496472.1	GTP-binding nuclear protein Ran-3 [Cannabis sativa]
XP_030491972.1	nucleolin 2 isoform X1 [Cannabis sativa]
XP_030494089.1	60S ribosomal protein L13-1 [Cannabis sativa]
XP_030504053.1	uncharacterized protein LOC115719236 [Cannabis sativa]
XP_030498670.1	60S ribosomal protein L27a-3 [Cannabis sativa]
XP_030504034.1	probable histone H2B.1 [Cannabis sativa]
XP_030502137.1	methionine gamma-lyase [Cannabis sativa]
XP_030489755.1	60S ribosomal protein L35 [Cannabis sativa]
XP_030510025.1	glycine--tRNA ligase, mitochondrial 1-like [Cannabis sativa]
XP_030482712.1	60S ribosomal protein L6-like [Cannabis sativa]
XP_030478854.1	proteasome subunit alpha type-5 [Cannabis sativa]
XP_030480101.1	3-oxoacyl-[acyl-carrier-protein] synthase I, chloroplastic [Cannabis sativa
XP_030480523.1	acyl-acyl carrier protein thioesterase ATL3, chloroplastic-like [Cannabis sativa]
XP_030488073.1	mitochondrial-processing peptidase subunit alpha-like [Cannabis sativa]
XP_030503768.1	enoyl-[acyl-carrier-protein] reductase [NADH], chloroplastic-like [Cannabis sativa]
XP_030491240.1	probable NAD(P)H dehydrogenase (quinone) FQR1-like 1 [Cannabis sativa]
XP_030492117.1	guanosine nucleotide diphosphate dissociation inhibitor 1 [Cannabis sativa]
XP_030480017.1	polyphenol oxidase, chloroplastic-like [Cannabis sativa]
XP_030480071.1	photosystem I reaction center subunit III, chloroplastic [Cannabis sativa]
XP_030507867.1	MDIS1-interacting receptor like kinase 2-like [Cannabis sativa]
XP_030510850.1	histone H2A.6 [Cannabis sativa]
XP_030498869.1	60S ribosomal protein L32-1-like [Cannabis sativa]
AJK91422.1	photosystem I P700 apoprotein A1 (chloroplast) [Cannabis sativa]
XP_030478954.1	glycerophosphodiester phosphodiesterase GDPDL3-like [Cannabis sativa]
XP_030485692.1	ATP synthase subunit b', chloroplastic [Cannabis sativa]
XP_030484025.1	60S ribosomal protein L31 [Cannabis sativa]
XP_030499279.1	photosystem I reaction center subunit IV, chloroplastic-like [Cannabis sativa]
XP_030509103.1	dihydrolipoyllysine-residue acetyltransferase component 5 of pyruvate dehydrogenase complex, chloroplastic-like [Cannabis sativa]
XP_030493936.1	ATPase 11, plasma membrane-type [Cannabis sativa]
XP_030490597.1	ferritin-3, chloroplastic-like [Cannabis sativa]
XP_030507116.1	14-3-3-like protein [Cannabis sativa]
XP_030504232.1	40S ribosomal protein S4-3 [Cannabis sativa]
XP_030505574.1	superoxide dismutase [Mn], mitochondrial-like [Cannabis sativa]
XP_030480529.1	ATP synthase subunit d, mitochondrial [Cannabis sativa]
XP_030484972.1	heat shock protein 90-5, chloroplastic [Cannabis sativa]
XP_030489897.1	40S ribosomal protein S15a-1 [Cannabis sativa]
XP_030484789.1	2-alkenal reductase (NADP(+)-dependent)-like [Cannabis sativa]
XP_030485951.1	L-ascorbate peroxidase 3-like [Cannabis sativa]
XP_030480807.1	non-specific lipid-transfer protein 1-like [Cannabis sativa]
XP_030486378.1	iridoid synthase CYC2-like [Cannabis sativa]
XP_030507030.1	eukaryotic translation initiation factor 3 subunit I-like [Cannabis sativa]
XP_030504492.1	peptidyl-prolyl cis-trans isomerase CYP19-4 [Cannabis sativa]
XP_030488962.1	ribonuclease TUDOR 1 [Cannabis sativa]
XP_030488031.1	LOW QUALITY PROTEIN: ATP synthase delta chain, chloroplastic-like [Cannabis sativa]
XP_030483080.1	patellin-3-like [Cannabis sativa]
XP_030505535.1	linoleate 13S-lipoxygenase 2-1, chloroplastic-like [Cannabis sativa]
XP_030498323.1	ATP-dependent zinc metalloprotease FTSH, chloroplastic [Cannabis sativa]
XP_030484599.1	ATP-dependent zinc metalloprotease FTSH 2, chloroplastic [Cannabis sativa]
XP_030511155.1	mitochondrial dicarboxylate/tricarboxylate transporter DTC [Cannabis sativa]
XP_030482301.1	ADP,ATP carrier protein 3, mitochondrial [Cannabis sativa]
XP_030510671.1	chlorophyll a-b binding protein 3, chloroplastic [Cannabis sativa]
XP_030489349.1	NADH dehydrogenase [ubiquinone] iron-sulfur protein 1, mitochondrial [Cannabis sativa]
XP_030481799.1	fatty acid hydroperoxide lyase, chloroplastic [Cannabis sativa]
XP_030506485.1	uncharacterized protein LOC115721346 [Cannabis sativa]
XP_030494030.1	60S ribosomal protein L27a-3 [Cannabis sativa]
XP_030480369.1	acetyl-coenzyme A carboxylase carboxyl transferase subunit alpha, chloroplastic [Cannabis sativa]
XP_030491192.1	40S ribosomal protein S27-2 [Cannabis sativa]
XP_030502182.1	acidic endochitinase-like [Cannabis sativa]
XP_030498786.1	probable cinnamyl alcohol dehydrogenase 9 [Cannabis sativa]
XP_030494165.1	RGG repeats nuclear RNA binding protein A-like [Cannabis sativa]
XP_030498417.1	phosphoprotein ECPP44-like [Cannabis sativa]
XP_030508274.1	glutathione reductase, chloroplastic [Cannabis sativa]
XP_030478848.1	ribosome-inactivating protein cucurmosin-like [Cannabis sativa]
XP_030510839.1	proteasome subunit alpha type-4 [Cannabis sativa]
XP_030504138.1	CBS domain-containing protein CBSX3, mitochondrial [Cannabis sativa]
AFD33346.1	acyl-activating enzyme 2 [Cannabis sativa]
XP_030510870.1	V-type proton ATPase subunit a3 [Cannabis sativa]
XP_030482489.1	polyketide synthase 4 [Cannabis sativa]
XP_030482156.1	probable aspartyl protease At4g16563 [Cannabis sativa]
XP_030496879.1	26S proteasome regulatory subunit 4 homolog A [Cannabis sativa]
XP_030477762.1	aspartic proteinase A1-like [Cannabis sativa]
XP_030504611.1	succinate dehydrogenase subunit 5, mitochondrial [Cannabis sativa]
XP_030507287.1	translationally-controlled tumor protein homolog [Cannabis sativa]
XP_030502129.1	40S ribosomal protein S23 [Cannabis sativa]
XP_030499959.1	peptidyl-prolyl cis-trans isomerase [Cannabis sativa]
XP_030490877.1	40S ribosomal protein SA-like isoform X1 [Cannabis sativa]
XP_030503950.1	uncharacterized protein LOC115719160 [Cannabis sativa]
XP_030503625.1	protein disulfide isomerase-like 1-4 [Cannabis sativa]
XP_030500635.1	60S ribosomal protein L15-2 [Cannabis sativa]
XP_030482241.1	acetyl-CoA acetyltransferase, cytosolic 1 [Cannabis sativa]
XP_030491925.1	ATP synthase subunit delta', mitochondrial [Cannabis sativa]
XP_030497829.1	probable aldehyde dehydrogenase [Cannabis sativa]
XP_030482575.1	60S ribosomal protein L8-1-like [Cannabis sativa]
XP_030500833.1	cytochrome b-c1 complex subunit Rieske-4, mitochondrial-like [Cannabis sativa]
XP_030491705.1	ATP-dependent Clp protease proteolytic subunit 5, chloroplastic [Cannabis sativa]
AKC34400.1	tetrahydrocannabinolic acid synthase, partial [Cannabis sativa]
XP_030499024.1	gamma carbonic anhydrase 1, mitochondrial [Cannabis sativa]
XP_030494425.1	proteasome subunit alpha type-6 [Cannabis sativa]
XP_030494296.1	glucan endo-1,3-beta-glucosidase, basic isoform-like [Cannabis sativa]
XP_030499508.1	actin-7 [Cannabis sativa]
XP_030480896.1	puromycin-sensitive aminopeptidase isoform X1 [Cannabis sativa]
XP_030485627.1	photosystem II 22 kDa protein, chloroplastic [Cannabis sativa]
XP_030495073.1	NAD-dependent malic enzyme 62 kDa isoform, mitochondrial [Cannabis sativa]
XP_030487681.1	ATP synthase gamma chain, chloroplastic [Cannabis sativa]
XP_030486238.1	probable carboxylesterase 2 [Cannabis sativa]
XP_030500751.1	6-phosphogluconate dehydrogenase, decarboxylating 3, chloroplastic [Cannabis sativa]
XP_030482347.1	chlorophyll a-b binding protein of LHCII type 1-like [Cannabis sativa]
XP_030480565.1	40S ribosomal protein S9-2-like [Cannabis sativa]
XP_030486143.1	60S ribosomal protein L36-2-like [Cannabis sativa]
XP_030482886.1	28 kDa ribonucleoprotein, chloroplastic-like [Cannabis sativa]
XP_030483002.1	60S ribosomal protein L10a [Cannabis sativa]
XP_030478681.1	NADH-cytochrome b5 reductase-like protein [Cannabis sativa]
XP_030489631.1	3-hydroxyisobutyryl-CoA hydrolase-like protein 3, mitochondrial isoform X1 [Cannabis sativa]
XP_030508511.1	14 kDa zinc-binding protein [Cannabis sativa]
XP_030501341.1	monodehydroascorbate reductase, chloroplastic/mitochondrial [Cannabis sativa]
XP_030496340.1	tubulin alpha-3 chain [Cannabis sativa]
XP_030507618.1	3-ketoacyl-CoA thiolase 2, peroxisomal [Cannabis sativa]
XP_030481161.1	non-specific lipid-transfer protein 1-like [Cannabis sativa]
XP_030494422.1	adenylate kinase 4 [Cannabis sativa]
XP_030488054.1	60S acidic ribosomal protein P1-like [Cannabis sativa]
XP_030480319.1	T-complex protein 1 subunit eta [Cannabis sativa]
XP_030481141.1	fructose-1,6-bisphosphatase, chloroplastic [Cannabis sativa]
XP_030510057.1	NADP-dependent glyceraldehyde-3-phosphate dehydrogenase [Cannabis sativa]
XP_030481159.1	non-specific lipid-transfer protein 1-like [Cannabis sativa]
XP_030488692.1	glyceraldehyde-3-phosphate dehydrogenase GAPCP1, chloroplastic-like [Cannabis sativa]
XP_030493617.1	cell division control protein 48 homolog D [Cannabis sativa]
XP_030482299.1	dihydrolipoyllysine-residue acetyltransferase component 4 of pyruvate dehydrogenase complex, chloroplastic [Cannabis sativa]
XP_030479805.1	ERBB-3 BINDING PROTEIN 1 [Cannabis sativa]
XP_030483008.1	V-type proton ATPase subunit C [Cannabis sativa]
XP_030482732.1	MLP-like protein 328 [Cannabis sativa]
XP_030485535.1	pyruvate dehydrogenase E1 component subunit beta-1, mitochondrial [Cannabis sativa]
XP_030497023.1	peptidyl-prolyl cis-trans isomerase FKBP62-like [Cannabis sativa]
XP_030487221.1	LL-diaminopimelate aminotransferase, chloroplastic [Cannabis sativa]
XP_030489934.1	chlorophyll a-b binding protein CP29.3, chloroplastic [Cannabis sativa]
XP_030483167.1	succinate--CoA ligase [ADP-forming] subunit alpha, mitochondrial [Cannabis sativa]
XP_030491786.1	probable L-ascorbate peroxidase 6, chloroplastic/mitochondrial isoform X1 [Cannabis sativa]
XP_030491121.1	inositol-phosphate phosphatase [Cannabis sativa]
XP_030481657.1	14-3-3-like protein A [Cannabis sativa]
XP_030507696.1	40S ribosomal protein S17-like [Cannabis sativa]
XP_030510143.1	citrate synthase, mitochondrial [Cannabis sativa]
XP_030506800.1	40S ribosomal protein S15-4 isoform X1 [Cannabis sativa]
XP_030493920.1	NAP1-related protein 2-like [Cannabis sativa]
XP_030484850.1	6-phosphogluconate dehydrogenase, decarboxylating 2 [Cannabis sativa]
XP_030481363.1	chitinase 5-like [Cannabis sativa]
XP_030489728.1	uncharacterized protein LOC115706278 [Cannabis sativa]
XP_030481816.1	eukaryotic translation initiation factor 5A-2 [Cannabis sativa]
XP_030488995.1	ABC transporter I family member 6, chloroplastic-like [Cannabis sativa]
XP_030500933.1	probable NADH dehydrogenase [ubiquinone] 1 alpha subcomplex subunit 5, mitochondrial [Cannabis sativa]
XP_030503732.1	outer envelope pore protein 16, chloroplastic-like [Cannabis sativa]
XP_030488586.1	dnaJ protein homolog [Cannabis sativa]
XP_030499120.1	60S ribosomal protein L23 [Cannabis sativa]
XP_030507527.1	40S ribosomal protein S8 [Cannabis sativa]
XP_030507208.1	T-complex protein 1 subunit gamma [Cannabis sativa]
XP_030489954.1	60S ribosomal protein L14-2-like [Cannabis sativa]
ACD76853.1	polyketide synthase protein [Cannabis sativa]
XP_030486480.1	uncharacterized protein LOC115703120 [Cannabis sativa]
XP_030486290.1	polyadenylate-binding protein 8 [Cannabis sativa]
XP_030503529.1	aquaporin PIP2-2-like [Cannabis sativa]
XP_030491175.1	fumarylacetoacetase [Cannabis sativa]
XP_030497346.1	dihydrolipoyllysine-residue succinyltransferase component of 2-oxoglutarate dehydrogenase complex 1, mitochondrial-like [Cannabis sativa]
XP_030487299.1	malate dehydrogenase, glyoxysomal [Cannabis sativa]
XP_030485889.1	HMG1/2-like protein [Cannabis sativa]
XP_030506926.1	desiccation-related protein PCC13-62-like [Cannabis sativa]
XP_030487411.1	CO(2)-response secreted protease-like [Cannabis sativa]
XP_030486239.1	LOW QUALITY PROTEIN: presequence protease 2, chloroplastic/mitochondrial-like [Cannabis sativa]
XP_030483875.1	probable UDP-arabinopyranose mutase 2 [Cannabis sativa]
XP_030490488.1	pectinesterase-like [Cannabis sativa]
XP_030492424.1	pyruvate dehydrogenase E1 component subunit alpha-3, chloroplastic-like [Cannabis sativa]
XP_030498952.1	succinate dehydrogenase [ubiquinone] flavoprotein subunit 1, mitochondrial [Cannabis sativa]
XP_030509691.1	65-kDa microtubule-associated protein 1-like [Cannabis sativa]
XP_030479618.1	non-specific lipid-transfer protein 1-like [Cannabis sativa]
XP_030486031.1	flavanone 3-dioxygenase-like [Cannabis sativa]
XP_030484074.1	superoxide dismutase [Cu-Zn], chloroplastic [Cannabis sativa]
XP_030494356.1	gamma carbonic anhydrase-like 2, mitochondrial [Cannabis sativa]
XP_030495591.1	S-adenosylmethionine synthase 1 [Cannabis sativa]
XP_030488155.1	60S acidic ribosomal protein P1-like [Cannabis sativa]
XP_030488150.1	threonine synthase 1, chloroplastic-like [Cannabis sativa]
XP_030506150.1	peptide methionine sulfoxide reductase B5-like [Cannabis sativa]
XP_030488788.1	40S ribosomal protein S3-3 [Cannabis sativa]
XP_030493683.1	betaine aldehyde dehydrogenase 1, chloroplastic [Cannabis sativa]
XP_030483006.1	aspartate aminotransferase, mitochondrial [Cannabis sativa]
XP_030480140.1	cytochrome c1-2, heme protein, mitochondrial [Cannabis sativa]
XP_030483019.1	argininosuccinate synthase, chloroplastic-like [Cannabis sativa]
XP_030505854.1	protein argonaute 4-like [Cannabis sativa]
XP_030493230.1	probable linoleate 9S-lipoxygenase 5 [Cannabis sativa]
XP_030484584.1	phosphoenolpyruvate carboxylase, housekeeping isozyme-like [Cannabis sativa]
XP_030496919.1	chloroplast envelope quinone oxidoreductase homolog [Cannabis sativa]
XP_030484936.1	26S proteasome non-ATPase regulatory subunit 2 homolog A [Cannabis sativa]
XP_030481746.1	succinate dehydrogenase [ubiquinone] iron-sulfur subunit 2, mitochondrial [Cannabis sativa]
XP_030490922.1	pectinesterase [Cannabis sativa]
XP_030484253.1	60S ribosomal protein L21-2 [Cannabis sativa]
XP_030505180.1	probable UDP-arabinopyranose mutase 1 [Cannabis sativa]
XP_030486574.1	elongation factor Tu, mitochondrial [Cannabis sativa]
XP_030494289.1	glucan endo-1,3-beta-glucosidase, basic isoform-like isoform X1 [Cannabis sativa]
XP_030484531.1	allene oxide cyclase, chloroplastic-like [Cannabis sativa]
XP_030510413.1	40S ribosomal protein S2-4-like [Cannabis sativa]
XP_030477674.1	60S acidic ribosomal protein P3 [Cannabis sativa]
XP_030507163.1	glyoxysomal fatty acid beta-oxidation multifunctional protein MFP-a [Cannabis sativa]
XP_030499547.1	2-C-methyl-D-erythritol 4-phosphate cytidylyltransferase, chloroplastic [Cannabis sativa]
XP_030478133.1	formate--tetrahydrofolate ligase [Cannabis sativa]
XP_030491945.1	heat shock 70 kDa protein-like [Cannabis sativa]
XP_030482903.1	glucose-1-phosphate adenylyltransferase small subunit 2, chloroplastic [Cannabis sativa]
XP_030508039.1	uncharacterized protein LOC115722838 [Cannabis sativa]
XP_030490672.1	dihydrolipoyllysine-residue acetyltransferase component 2 of pyruvate dehydrogenase complex, mitochondrial isoform X1 [Cannabis sativa]
XP_030507170.1	cytochrome c oxidase subunit 6b-1-like [Cannabis sativa]
XP_030490052.1	eukaryotic translation initiation factor 3 subunit A [Cannabis sativa]
XP_030489368.1	malate dehydrogenase [NADP], chloroplastic [Cannabis sativa]
XP_030488338.1	histone H1-like isoform X1 [Cannabis sativa]
XP_030480128.1	vesicle-fusing ATPase [Cannabis sativa]
XP_030495685.1	60S ribosomal protein L17-2-like [Cannabis sativa]
XP_030485103.1	glutaredoxin-C6-like [Cannabis sativa]
XP_030491228.1	plastid-lipid-associated protein, chloroplastic-like [Cannabis sativa]
XP_030478865.1	60S ribosomal protein L34 [Cannabis sativa]
XP_030500172.1	remorin-like [Cannabis sativa]
XP_030486666.1	polyphenol oxidase I, chloroplastic-like [Cannabis sativa]
XP_030494345.1	dihydroflavonol 4-reductase [Cannabis sativa]
XP_030488276.1	LOW QUALITY PROTEIN: delta-1-pyrroline-5-carboxylate synthase-like [Cannabis sativa]
XP_030488422.1	plastidic ATP/ADP-transporter-like [Cannabis sativa]
XP_030483150.1	elongation factor 1-gamma-like [Cannabis sativa]
XP_030482681.1	NADH dehydrogenase [ubiquinone] flavoprotein 1, mitochondrial [Cannabis sativa]
XP_030480996.1	cytochrome c [Cannabis sativa]
XP_030505773.1	peptidyl-prolyl cis-trans isomerase CYP19-3 [Cannabis sativa]
XP_030479874.1	carbamoyl-phosphate synthase large chain, chloroplastic [Cannabis sativa]
XP_030483275.1	serpin-ZX [Cannabis sativa]
XP_030482790.1	protein disulfide isomerase-like 2-3 [Cannabis sativa]
XP_030504186.1	isoflavone 4'-O-methyltransferase-like isoform X2 [Cannabis sativa]
XP_030510133.1	protein EXORDIUM-like 2 [Cannabis sativa]
XP_030488271.1	arginine--tRNA ligase, cytoplasmic-like isoform X1 [Cannabis sativa]
XP_030509404.1	GDSL esterase/lipase At4g16230 [Cannabis sativa]
XP_030490173.1	superoxide dismutase [Mn], mitochondrial-like [Cannabis sativa]
XP_030477635.1	40S ribosomal protein S11 [Cannabis sativa]
XP_030481009.1	glycine cleavage system H protein 2, mitochondrial [Cannabis sativa]
XP_030488101.1	60S ribosomal protein L23a [Cannabis sativa]
XP_030485902.1	phosphoserine aminotransferase 2, chloroplastic-like [Cannabis sativa]
XP_030510068.1	class V chitinase-like [Cannabis sativa]
XP_030501711.1	phenylcoumaran benzylic ether reductase Pyrc5-like [Cannabis sativa]
XP_030482216.1	2-alkenal reductase (NADP(+)-dependent)-like [Cannabis sativa]
XP_030506761.1	uncharacterized protein LOC115721821 [Cannabis sativa]
XP_030479992.1	ferredoxin--NADP reductase, root isozyme, chloroplastic [Cannabis sativa]
XP_030500662.1	26S proteasome non-ATPase regulatory subunit 14 homolog [Cannabis sativa]
XP_030504221.1	uncharacterized protein LOC115719357 [Cannabis sativa]
XP_030485463.1	peroxisomal fatty acid beta-oxidation multifunctional protein AIM1 [Cannabis sativa]
XP_030488527.1	cytochrome c oxidase subunit 5b-1, mitochondrial [Cannabis sativa]
XP_030490191.1	aminopeptidase M1-like [Cannabis sativa]
XP_030485874.1	isocitrate dehydrogenase [NAD] regulatory subunit 1, mitochondrial [Cannabis sativa]
XP_030494861.1	alcohol dehydrogenase 1 [Cannabis sativa]
XP_030501090.1	proteasome subunit beta type-4 [Cannabis sativa]
XP_030493130.1	60S ribosomal protein L24 [Cannabis sativa]
XP_030498685.1	reactive Intermediate Deaminase A, chloroplastic [Cannabis sativa]
XP_030497408.1	ubiquitin-40S ribosomal protein S27a [Cannabis sativa]
XP_030500392.1	RGG repeats nuclear RNA binding protein A [Cannabis sativa]
XP_030491444.1	GDSL esterase/lipase APG-like isoform X1 [Cannabis sativa]
XP_030506405.1	DNA damage-repair/toleration protein DRT102 [Cannabis sativa]
XP_030486303.1	cyclase-like protein 2 [Cannabis sativa]
XP_030501844.1	60S acidic ribosomal protein P2-2-like [Cannabis sativa]
XP_030479907.1	uncharacterized protein Os08g0359500 [Cannabis sativa]
XP_030495860.1	protein TRI1-like [Cannabis sativa]
XP_030493309.1	chlorophyll a-b binding protein P4, chloroplastic [Cannabis sativa]
XP_030500340.1	tripeptidyl-peptidase 2-like [Cannabis sativa]
XP_030497100.1	probable mannitol dehydrogenase [Cannabis sativa]
XP_030499479.1	aldehyde dehydrogenase family 2 member B7, mitochondrial-like [Cannabis sativa]
XP_030482821.1	prohibitin-3, mitochondrial [Cannabis sativa]
XP_030477716.1	photosystem I reaction center subunit V, chloroplastic [Cannabis sativa]
XP_030489819.1	proteasome subunit beta type-1 [Cannabis sativa]
XP_030510585.1	14-3-3-like protein 16R [Cannabis sativa]
XP_030488570.1	uncharacterized protein LOC115705379 [Cannabis sativa]
XP_030507719.1	uncharacterized protein LOC115722613 isoform X1 [Cannabis sativa]
XP_030508451.1	endo-1,3;1,4-beta-D-glucanase-like [Cannabis sativa]
XP_030496767.1	flavonoid 3',5'-methyltransferase-like [Cannabis sativa]
XP_030481485.1	long chain acyl-CoA synthetase 8 isoform X1 [Cannabis sativa]
XP_030503589.1	5-methyltetrahydropteroyltriglutamate--homocysteine methyltransferase 2 [Cannabis sativa]
XP_030486281.1	40S ribosomal protein S16 [Cannabis sativa]
AJK91431.1	acetyl-CoA carboxylase carboxyltransferase beta subunit (chloroplast) [Cannabis sativa]
XP_030506249.1	LOW QUALITY PROTEIN: heat shock 70 kDa protein, mitochondrial-like [Cannabis sativa]
XP_030501356.1	uncharacterized protein LOC115716649 [Cannabis sativa]
XP_030497054.1	probable xyloglucan endotransglucosylase/hydrolase protein B [Cannabis sativa]
XP_030482031.1	60S ribosomal protein L6-3-like [Cannabis sativa]
XP_030485359.1	acetyl-CoA carboxylase 1-like [Cannabis sativa]
XP_030484142.1	40S ribosomal protein S14-3 [Cannabis sativa]
XP_030510604.1	tubulin alpha-3 chain [Cannabis sativa]
XP_030494467.1	MA3 DOMAIN-CONTAINING TRANSLATION REGULATORY FACTOR 1-like [Cannabis sativa]
XP_030485037.1	ubiquitin-conjugating enzyme E2 variant 1C [Cannabis sativa]
XP_030510572.1	bifunctional purple acid phosphatase 26-like [Cannabis sativa]
XP_030488808.1	aspartyl protease family protein 2 [Cannabis sativa]
XP_030500908.1	FAM10 family protein At4g22670 isoform X1 [Cannabis sativa]
XP_030507596.1	stem-specific protein TSJT1 [Cannabis sativa]
XP_030494077.1	fumarate hydratase 1, mitochondrial [Cannabis sativa]
XP_030496356.1	probable xyloglucan endotransglucosylase/hydrolase protein 6 [Cannabis sativa]
XP_030494554.1	V-type proton ATPase subunit G1-like [Cannabis sativa]
XP_030483203.1	uncharacterized protein LOC115699796 [Cannabis sativa]
XP_030500508.1	eukaryotic translation initiation factor 3 subunit C [Cannabis sativa]
XP_030494930.1	10 kDa chaperonin 1, chloroplastic [Cannabis sativa]
XP_030498718.1	60S ribosomal protein L27-3 [Cannabis sativa]
XP_030479462.1	obg-like ATPase 1 [Cannabis sativa]
XP_030481226.1	non-specific lipid-transfer protein 1-like [Cannabis sativa]
XP_030496959.1	ATP-citrate synthase alpha chain protein 1 [Cannabis sativa]
XP_030503655.1	proline--tRNA ligase, cytoplasmic isoform X1 [Cannabis sativa]
XP_030482574.1	protein STRICTOSIDINE SYNTHASE-LIKE 10-like [Cannabis sativa]
XP_030480564.1	pectin acetylesterase 8-like [Cannabis sativa]
XP_030497201.1	glutamate decarboxylase 5-like [Cannabis sativa]
XP_030496658.1	histone H1 [Cannabis sativa]
XP_030503770.1	GDP-mannose 3,5-epimerase 1 [Cannabis sativa]
XP_030479773.1	coatomer subunit delta [Cannabis sativa]
XP_030481033.1	protein DJ-1 homolog B [Cannabis sativa]
XP_030498481.1	dehydrin Rab18-like [Cannabis sativa]
XP_030488443.1	DEAD-box ATP-dependent RNA helicase 56 isoform X1 [Cannabis sativa]
XP_030490951.1	26S proteasome regulatory subunit 7 [Cannabis sativa]
XP_030499227.1	signal recognition particle receptor subunit beta [Cannabis sativa]
XP_030495454.1	uncharacterized protein LOC115711256 [Cannabis sativa]
XP_030500363.1	primary amine oxidase-like [Cannabis sativa]
XP_030500211.1	uncharacterized protein LOC115715691 [Cannabis sativa]
XP_030496238.1	calmodulin-7 [Cannabis sativa]
XP_030509641.1	coatomer subunit alpha-1 [Cannabis sativa]
XP_030489999.1	methylthioribose-1-phosphate isomerase [Cannabis sativa]
XP_030506363.1	ubiquitin-fold modifier 1 [Cannabis sativa]
XP_030506780.1	40S ribosomal protein S10-1-like [Cannabis sativa]
XP_030496765.1	flavonoid 3',5'-methyltransferase-like [Cannabis sativa]
XP_030488957.1	leucine--tRNA ligase, cytoplasmic [Cannabis sativa]
XP_030487862.1	LOW QUALITY PROTEIN: aquaporin PIP1-2-like [Cannabis sativa]
XP_030483484.1	plasma membrane ATPase 4 [Cannabis sativa]
XP_030493247.1	isocitrate dehydrogenase [NAD] catalytic subunit 5, mitochondrial [Cannabis sativa]
XP_030508841.1	glucan endo-1,3-beta-glucosidase, basic vacuolar isoform-like [Cannabis sativa]
XP_030482579.1	prohibitin-1, mitochondrial [Cannabis sativa]
XP_030489231.1	protein CURVATURE THYLAKOID 1A, chloroplastic [Cannabis sativa]
ABI21837.1	(-)-limonene synthase [Cannabis sativa]
XP_030496735.1	adenylate kinase 4-like [Cannabis sativa]
XP_030507408.1	26S proteasome non-ATPase regulatory subunit 1 homolog A [Cannabis sativa]
XP_030490499.1	quinone oxidoreductase PIG3 [Cannabis sativa]
XP_030507780.1	protein TIC 40, chloroplastic isoform X1 [Cannabis sativa]
XP_030508025.1	ribulose bisphosphate carboxylase small chain, chloroplastic-like isoform X1 [Cannabis sativa]
XP_030506682.1	pyruvate kinase, cytosolic isozyme [Cannabis sativa]
XP_030499172.1	coatomer subunit gamma [Cannabis sativa]
XP_030493238.1	cycloartenol-C-24-methyltransferase [Cannabis sativa]
XP_030507328.1	2-hydroxyacyl-CoA lyase [Cannabis sativa]
XP_030496692.1	mulatexin-like [Cannabis sativa]
XP_030499017.1	putative glucose-6-phosphate 1-epimerase [Cannabis sativa]
XP_030498820.1	photosynthetic NDH subunit of lumenal location 5, chloroplastic [Cannabis sativa]
XP_030492041.1	40S ribosomal protein S19-3-like [Cannabis sativa]
XP_030480573.1	NADPH-dependent aldo-keto reductase, chloroplastic-like [Cannabis sativa]
XP_030490006.1	aquaporin PIP1-3 [Cannabis sativa]
ARE72264.1	DXR, partial [Cannabis sativa]
XP_030507524.1	6,7-dimethyl-8-ribityllumazine synthase, chloroplastic [Cannabis sativa]
XP_030490583.1	transmembrane 9 superfamily member 7 [Cannabis sativa]
XP_030508042.1	60S ribosomal protein L10a-like [Cannabis sativa]
XP_030490586.1	probable chalcone--flavonone isomerase 3 [Cannabis sativa]
XP_030505838.1	NADP-dependent malic enzyme [Cannabis sativa]
XP_030485570.1	probable histone H2A variant 3 [Cannabis sativa]
XP_030501025.1	chalcone--flavonone isomerase-like [Cannabis sativa]
XP_030491833.1	NADH dehydrogenase [ubiquinone] flavoprotein 2, mitochondrial [Cannabis sativa]
XP_030494807.1	ADP-ribosylation factor-like [Cannabis sativa]
XP_030501489.1	acyl-CoA-binding protein isoform X2 [Cannabis sativa]
XP_030479645.1	phosphoinositide phospholipase C 2-like [Cannabis sativa]
XP_030482243.1	paramyosin [Cannabis sativa]
XP_030493361.1	enolase 1, chloroplastic [Cannabis sativa]
XP_030486279.1	caffeoyl-CoA O-methyltransferase [Cannabis sativa]
XP_030481021.1	60S ribosomal protein L38 [Cannabis sativa]
XP_030502138.1	acidic endochitinase-like [Cannabis sativa]
XP_030485940.1	26S proteasome non-ATPase regulatory subunit 4 homolog [Cannabis sativa]
XP_030488948.1	uncharacterized protein LOC115705688 isoform X1 [Cannabis sativa]
XP_030503698.1	26S proteasome regulatory subunit 6A homolog [Cannabis sativa]
XP_030505715.1	methyl-CpG-binding domain-containing protein 11-like [Cannabis sativa]
XP_030484968.1	photosystem II repair protein PSB27-H1, chloroplastic [Cannabis sativa]
XP_030506248.1	4-diphosphocytidyl-2-C-methyl-D-erythritol kinase, chloroplastic [Cannabis sativa]
XP_030483029.1	glucose-6-phosphate 1-dehydrogenase 6, cytoplasmic-like [Cannabis sativa]
XP_030493263.1	pyruvate kinase 1, cytosolic [Cannabis sativa]
XP_030505919.1	probable histone H2A.4 [Cannabis sativa]
XP_030491503.1	ubiquitin carboxyl-terminal hydrolase 6-like [Cannabis sativa]
XP_030510077.1	uncharacterized protein LOC115724855 [Cannabis sativa]
XP_030480805.1	eukaryotic translation initiation factor 3 subunit L [Cannabis sativa]
XP_030491130.1	cysteine proteinase inhibitor 1 [Cannabis sativa]
XP_030481974.1	L-ascorbate oxidase homolog [Cannabis sativa]
XP_030500856.1	BAHD acyltransferase DCR [Cannabis sativa]
XP_030498573.1	protein argonaute 1 [Cannabis sativa]
XP_030500980.1	sorbitol dehydrogenase-like [Cannabis sativa]
XP_030486309.1	uncharacterized protein At4g06744-like [Cannabis sativa]
XP_030488911.1	40S ribosomal protein S4-3 [Cannabis sativa]
XP_030507844.1	dihydroxy-acid dehydratase, chloroplastic [Cannabis sativa]
XP_030509627.1	universal stress protein PHOS32-like [Cannabis sativa]
XP_030510724.1	40S ribosomal protein S8-like [Cannabis sativa]
XP_030493987.1	villin-3-like [Cannabis sativa]
XP_030500475.1	plastidial pyruvate kinase 2-like [Cannabis sativa]
XP_030497560.1	2-acylphloroglucinol 4-prenyltransferase-like [Cannabis sativa]
XP_030495411.1	ADP,ATP carrier protein 1, mitochondrial-like [Cannabis sativa]
XP_030507634.1	3-isopropylmalate dehydratase large subunit, chloroplastic [Cannabis sativa]
XP_030506590.1	ras-related protein RABE1a [Cannabis sativa]
XP_030510203.1	lysine--tRNA ligase, cytoplasmic-like isoform X2 [Cannabis sativa]
XP_030510920.1	uncharacterized protein LOC115725510 [Cannabis sativa]
XP_030510064.1	class V chitinase-like [Cannabis sativa]
XP_030496922.1	nuclear transport factor 2B [Cannabis sativa]
XP_030500534.1	peroxisomal acyl-coenzyme A oxidase 1-like [Cannabis sativa]
XP_030493345.1	eukaryotic peptide chain release factor GTP-binding subunit ERF3A [Cannabis sativa]
XP_030485083.1	uncharacterized protein At5g39570 [Cannabis sativa]
XP_030484107.1	40S ribosomal protein S19-3-like [Cannabis sativa]
XP_030494297.1	long chain acyl-CoA synthetase 1 [Cannabis sativa]
XP_030494497.1	glycine-rich RNA-binding protein blt801-like [Cannabis sativa]
XP_030510442.1	NADH dehydrogenase [ubiquinone] 1 beta subcomplex subunit 9 [Cannabis sativa]
XP_030501286.1	stomatin-like protein 2, mitochondrial [Cannabis sativa]
XP_030507726.1	aspartate--tRNA ligase 2, cytoplasmic [Cannabis sativa]
XP_030478651.1	NHP2-like protein 1 [Cannabis sativa]
XP_030484739.1	probable plastid-lipid-associated protein 13, chloroplastic [Cannabis sativa]
XP_030510337.1	ferredoxin-like [Cannabis sativa]
XP_030498455.1	3-oxoacyl-[acyl-carrier-protein] reductase 4-like [Cannabis sativa]
XP_030481960.1	polygalacturonase inhibitor-like [Cannabis sativa]
XP_030497134.1	dolichyl-diphosphooligosaccharide--protein glycosyltransferase subunit 2 [Cannabis sativa]
XP_030490366.1	uncharacterized protein LOC115706769 [Cannabis sativa]
XP_030507294.1	2-isopropylmalate synthase 2, chloroplastic-like [Cannabis sativa]
XP_030484583.1	subtilisin-like protease SBT3.11 [Cannabis sativa]
XP_030478538.1	peptidyl-prolyl cis-trans isomerase FKBP12 [Cannabis sativa]
XP_030488829.1	3-phosphoshikimate 1-carboxyvinyltransferase 2-like [Cannabis sativa]
XP_030505717.1	uncharacterized protein LOC115720692 [Cannabis sativa]
XP_030511006.1	NADP-dependent D-sorbitol-6-phosphate dehydrogenase-like [Cannabis sativa]
XP_030494686.1	LOW QUALITY PROTEIN: bifunctional protein FolD 2-like [Cannabis sativa]
XP_030510291.1	alpha-L-arabinofuranosidase 1 [Cannabis sativa]
XP_030488269.1	metacaspase-4 [Cannabis sativa]
XP_030482659.1	gamma aminobutyrate transaminase 3, chloroplastic-like [Cannabis sativa]
XP_030488392.1	N-terminal acetyltransferase A complex auxiliary subunit NAA15 [Cannabis sativa]
XP_030482661.1	T-complex protein 1 subunit zeta 1 [Cannabis sativa]
XP_030494130.1	2,3-bisphosphoglycerate-independent phosphoglycerate mutase-like [Cannabis sativa]
XP_030508592.1	alpha-galactosidase 1-like [Cannabis sativa]
XP_030488649.1	succinate-semialdehyde dehydrogenase, mitochondrial-like [Cannabis sativa]
XP_030508038.1	uncharacterized protein LOC115722837 [Cannabis sativa]
XP_030509562.1	histone H2A.1-like [Cannabis sativa]
XP_030480081.1	60S ribosomal protein L18a-2-like isoform X1 [Cannabis sativa]
XP_030494561.1	nucleoside diphosphate kinase 2, chloroplastic [Cannabis sativa]
XP_030485948.1	proteasome subunit alpha type-7 [Cannabis sativa]
XP_030503439.1	mitochondrial Rho GTPase 1-like [Cannabis sativa]
ARE72263.1	GPPS small subunit, partial [Cannabis sativa]
XP_030501126.1	2-C-methyl-D-erythritol 2,4-cyclodiphosphate synthase, chloroplastic [Cannabis sativa]
XP_030501712.1	phenylcoumaran benzylic ether reductase Pyrc5-like [Cannabis sativa]
XP_030501074.1	aquaporin PIP1-1-like [Cannabis sativa]
XP_030504098.1	methylmalonate-semialdehyde dehydrogenase [acylating], mitochondrial [Cannabis sativa]
XP_030489288.1	serine carboxypeptidase-like [Cannabis sativa]
XP_030494094.1	probable aspartyl aminopeptidase [Cannabis sativa]
XP_030496958.1	subtilisin-like protease SBT1.7 [Cannabis sativa]
XP_030491052.1	chlorophyll a-b binding protein 6, chloroplastic [Cannabis sativa]
XP_030493227.1	glucose-6-phosphate isomerase 1, chloroplastic-like [Cannabis sativa]
XP_030492551.1	cilia- and flagella-associated protein 251-like isoform X1 [Cannabis sativa]
XP_030509955.1	glucose-6-phosphate 1-dehydrogenase, chloroplastic-like isoform X1 [Cannabis sativa]
XP_030486983.1	40S ribosomal protein S18 [Cannabis sativa]
XP_030490099.1	NAD-dependent malic enzyme 59 kDa isoform, mitochondrial [Cannabis sativa]
XP_030488166.1	BAG family molecular chaperone regulator 7 [Cannabis sativa]
XP_030497095.1	chlorophyll a-b binding protein 7, chloroplastic [Cannabis sativa]
XP_030485285.1	ATP sulfurylase 2 [Cannabis sativa]
XP_030491487.1	eukaryotic translation initiation factor 3 subunit B-like [Cannabis sativa]
XP_030507931.1	NADH--cytochrome b5 reductase 1 [Cannabis sativa]
XP_030498908.1	PI-PLC X domain-containing protein At5g67130-like [Cannabis sativa]
XP_030501899.1	glutamate dehydrogenase 2-like [Cannabis sativa]
XP_030498755.1	chaperonin CPN60-2, mitochondrial-like [Cannabis sativa]
XP_030489743.1	early nodulin-like protein 2 [Cannabis sativa]
XP_030483684.1	proteasome subunit beta type-6 [Cannabis sativa]
XP_030508027.1	gamma conglutin 1-like [Cannabis sativa]
XP_030496954.1	chloroplast envelope quinone oxidoreductase homolog [Cannabis sativa]
XP_030483846.1	fasciclin-like arabinogalactan protein 7 [Cannabis sativa]
ARE72261.1	terpene synthase [Cannabis sativa]
XP_030481744.1	LOW QUALITY PROTEIN: UDP-D-apiose/UDP-D-xylose synthase 2-like [Cannabis sativa]
XP_030504384.1	trans-cinnamate 4-monooxygenase [Cannabis sativa]
XP_030503251.1	probable ribose-5-phosphate isomerase 3, chloroplastic [Cannabis sativa]
XP_030490513.1	T-complex protein 1 subunit theta [Cannabis sativa]
XP_030506618.1	pre-mRNA-processing factor 19 [Cannabis sativa]
XP_030489941.1	omega-amidase, chloroplastic [Cannabis sativa]
XP_030483057.1	probable mediator of RNA polymerase II transcription subunit 36b [Cannabis sativa]
ALF04040.1	ATPase subunit 4 (mitochondrion) [Cannabis sativa]
XP_030501326.1	chloroplastic import inner membrane translocase subunit HP30-2-like [Cannabis sativa]
XP_030504240.1	histone deacetylase HDT1-like [Cannabis sativa]
XP_030489512.1	eukaryotic translation initiation factor 3 subunit F [Cannabis sativa]
XP_030483895.1	putative phosphatidylglycerol/phosphatidylinositol transfer protein DDB_G0282179 [Cannabis sativa]
XP_030499072.1	HMG-Y-related protein B-like [Cannabis sativa]
XP_030485615.1	kinesin-like protein KIF20B [Cannabis sativa]
XP_030497388.1	eukaryotic translation initiation factor 3 subunit J-like [Cannabis sativa]
XP_030484088.1	uncharacterized protein LOC115700619 [Cannabis sativa]
XP_030484013.1	40S ribosomal protein S28 [Cannabis sativa]
XP_030488791.1	pectinesterase 2-like [Cannabis sativa]
XP_030503049.1	histone H2B-like [Cannabis sativa]
XP_030504405.1	40S ribosomal protein S24-1 [Cannabis sativa]
XP_030488579.1	NADH dehydrogenase [ubiquinone] 1 alpha subcomplex subunit 6 [Cannabis sativa]
XP_030496363.1	cytochrome c oxidase subunit 6a, mitochondrial [Cannabis sativa]
XP_030507274.1	3-isopropylmalate dehydrogenase 2, chloroplastic-like [Cannabis sativa]
XP_030489476.1	dihydrolipoyllysine-residue acetyltransferase component 1 of pyruvate dehydrogenase complex, mitochondrial [Cannabis sativa]
XP_030490003.1	probable signal peptidase complex subunit 2 [Cannabis sativa]
XP_030491383.1	uncharacterized protein At1g32220, chloroplastic [Cannabis sativa]
XP_030496054.1	glutamate decarboxylase-like [Cannabis sativa]
XP_030487572.1	PI-PLC X-box domain-containing protein DDB_G0293730 [Cannabis sativa]
XP_030501207.1	60S ribosomal protein L18a-2 [Cannabis sativa]
XP_030490603.1	chaperonin CPN60-like 2, mitochondrial [Cannabis sativa]
XP_030499990.1	FK506-binding protein 2-like [Cannabis sativa]
XP_030507137.1	uncharacterized protein LOC115722147 [Cannabis sativa]
XP_030504334.1	methylenetetrahydrofolate reductase 2-like [Cannabis sativa]
XP_030477713.1	basic blue protein [Cannabis sativa]
XP_030484715.1	probable UDP-arabinopyranose mutase 2 [Cannabis sativa]
XP_030484068.1	probable alpha-mannosidase At5g13980 [Cannabis sativa]
XP_030497511.1	bifunctional aspartokinase/homoserine dehydrogenase 1, chloroplastic-like [Cannabis sativa]
XP_030480652.1	caffeic acid 3-O-methyltransferase-like [Cannabis sativa]
ALF04060.1	NADH dehydrogenase subunit 7 (mitochondrion) [Cannabis sativa]
AJK91402.1	photosystem II protein D1 (chloroplast) [Cannabis sativa]
XP_030504584.1	beta-glucosidase 12-like [Cannabis sativa]
XP_030491831.1	pyrophosphate-energized vacuolar membrane proton pump-like [Cannabis sativa]
XP_030500766.1	reticulon-like protein B4 [Cannabis sativa]
XP_030495078.1	dynamin-related protein 1E [Cannabis sativa]
XP_030505755.1	ras-related protein RABD1 [Cannabis sativa]
XP_030496860.1	14-3-3 protein 1 isoform X1 [Cannabis sativa]
XP_030481782.1	serine/threonine-protein phosphatase 2A 65 kDa regulatory subunit A beta isoform [Cannabis sativa]
ARE72260.1	terpene synthase [Cannabis sativa] alloromadendrene
XP_030503115.1	barwin-like [Cannabis sativa]
ARE72253.1	terpene synthase [Cannabis sativa]
XP_030504798.1	GDSL esterase/lipase LTL1-like [Cannabis sativa]
XP_030480967.1	ubiquitin-conjugating enzyme E2 35 [Cannabis sativa]
XP_030503880.1	DNA damage-repair/toleration protein DRT100-like [Cannabis sativa]
DAC76710.1	TPA_exp: prenyltransferase 4 [Cannabis sativa]
XP_030510626.1	thioredoxin H1-like isoform X1 [Cannabis sativa]
XP_030480103.1	glutathione reductase, chloroplastic [Cannabis sativa]
XP_030508139.1	proteasome subunit alpha type-3 [Cannabis sativa]
XP_030501919.1	cullin-associated NEDD8-dissociated protein 1 [Cannabis sativa]
XP_030509943.1	beta-xylosidase/alpha-L-arabinofuranosidase 2-like [Cannabis sativa]
XP_030508602.1	caffeic acid 3-O-methyltransferase-like [Cannabis sativa]
XP_030485345.1	glucan 1,3-beta-glucosidase A-like [Cannabis sativa]
XP_030507432.1	LOW QUALITY PROTEIN: probable methionine--tRNA ligase [Cannabis sativa]
XP_030504560.1	peroxidase 4-like [Cannabis sativa]
XP_030488312.1	LOW QUALITY PROTEIN: leucine-rich repeat extensin-like protein 3 [Cannabis sativa]
XP_030503784.1	photosystem I reaction center subunit XI, chloroplastic [Cannabis sativa]
XP_030500928.1	DEAD-box ATP-dependent RNA helicase 38 [Cannabis sativa]
XP_030486297.1	cysteine proteinase RD21A-like [Cannabis sativa]
XP_030500203.1	probable cinnamyl alcohol dehydrogenase 1 [Cannabis sativa]
XP_030479761.1	eukaryotic translation initiation factor 3 subunit D-like [Cannabis sativa]
XP_030500605.1	uncharacterized protein LOC115716048 [Cannabis sativa]
XP_030483898.1	proteasome subunit beta type-3-A [Cannabis sativa]
XP_030500202.1	actin-7-like [Cannabis sativa]
XP_030507597.1	dihydrolipoyl dehydrogenase, mitochondrial [Cannabis sativa]
XP_030490292.1	probable NADH dehydrogenase [ubiquinone] 1 alpha subcomplex subunit 12 [Cannabis sativa]
XP_030510594.1	importin-5 [Cannabis sativa]
XP_030484315.1	3-hydroxyisobutyryl-CoA hydrolase-like protein 5 [Cannabis sativa]
XP_030490053.1	DEAD-box ATP-dependent RNA helicase 8 [Cannabis sativa]
XP_030480488.1	GDSL esterase/lipase At1g29670-like [Cannabis sativa]
XP_030494321.1	histone H3.2-like [Cannabis sativa]
XP_030482459.1	tubulin alpha-1 chain [Cannabis sativa]
XP_030493289.1	cytochrome b-c1 complex subunit 8-like [Cannabis sativa]
XP_030482151.1	protein CROWDED NUCLEI 1 [Cannabis sativa]
XP_030505317.1	THO complex subunit 4A [Cannabis sativa]
XP_030499674.1	alpha-glucan water dikinase, chloroplastic [Cannabis sativa]
XP_030482656.1	LOW QUALITY PROTEIN: nuclear pore complex protein GP210 [Cannabis sativa]
XP_030510861.1	eukaryotic translation initiation factor 2 subunit beta [Cannabis sativa]
XP_030510288.1	myb-like protein X [Cannabis sativa]
XP_030488508.1	proteasome subunit beta type-2-B-like [Cannabis sativa]
ALF04055.1	ATPase subunit 8 (mitochondrion) [Cannabis sativa]
XP_030504091.1	acyl carrier protein 1, chloroplastic-like [Cannabis sativa]
XP_030501231.1	glucose-6-phosphate isomerase, cytosolic [Cannabis sativa]
XP_030480173.1	mitochondrial uncoupling protein 1-like [Cannabis sativa]
XP_030504338.1	uncharacterized protein LOC115719429 [Cannabis sativa]
RRRRRXP_030488658.1-DECOY	REVERSED nuclear-pore anchor isoform X1 [Cannabis sativa]
ALF04049.1	cytochrome c oxidase subunit 2 (mitochondrion) [Cannabis sativa]
XP_030488760.1	hydroxyacylglutathione hydrolase cytoplasmic [Cannabis sativa]
XP_030495459.1	glucose-6-phosphate isomerase 1, chloroplastic-like [Cannabis sativa]
XP_030502211.1	40S ribosomal protein S10-1-like [Cannabis sativa]
XP_030489350.1	ubiquitin-conjugating enzyme E2-17 kDa-like [Cannabis sativa]
XP_030510854.1	uncharacterized protein LOC115725463 [Cannabis sativa]
XP_030480297.1	serine hydroxymethyltransferase 3, chloroplastic [Cannabis sativa]
XP_030491798.1	60S ribosomal protein L37-3 [Cannabis sativa]
XP_030508261.1	gamma conglutin 1-like [Cannabis sativa]
XP_030503144.1	60S ribosomal protein L10-like [Cannabis sativa]
XP_030480390.1	very-long-chain enoyl-CoA reductase [Cannabis sativa]
XP_030477652.1	probable glutamyl endopeptidase, chloroplastic isoform X1 [Cannabis sativa]
XP_030500517.1	subtilisin-like protease SBT1.3 [Cannabis sativa]
ARE72275.1	FPPS2, partial [Cannabis sativa]
XP_030508782.1	stress-response A/B barrel domain-containing protein HS1 [Cannabis sativa]
XP_030488761.1	60S ribosomal protein L10 [Cannabis sativa]
XP_030488388.1	coatomer subunit beta'-2-like [Cannabis sativa]
XP_030493187.1	thiosulfate/3-mercaptopyruvate sulfurtransferase 1, mitochondrial [Cannabis sativa]
XP_030478488.1	uncharacterized protein LOC115695570 [Cannabis sativa]
XP_030483870.1	ras-related protein RABB1b [Cannabis sativa]
XP_030490314.1	asparagine--tRNA ligase, cytoplasmic 1-like [Cannabis sativa]
XP_030510621.1	ornithine carbamoyltransferase, chloroplastic [Cannabis sativa]
XP_030499928.1	peroxidase 17 [Cannabis sativa]
XP_030495732.1	cytochrome b-c1 complex subunit 9 [Cannabis sativa]
XP_030509873.1	7-methylxanthosine synthase 1-like isoform X1 [Cannabis sativa]
XP_030500894.1	LOW QUALITY PROTEIN: argininosuccinate lyase, chloroplastic-like [Cannabis sativa]
XP_030497204.1	26S proteasome non-ATPase regulatory subunit 12 homolog A [Cannabis sativa]
XP_030484312.1	fasciclin-like arabinogalactan protein 13 [Cannabis sativa]
TPS2_CANSA	RecName: Full=(+)-alpha-pinene synthase, chloroplastic; Flags: Precursor
XP_030503945.1	40S ribosomal protein S26-3-like [Cannabis sativa]
XP_030482666.1	LOW QUALITY PROTEIN: citrate synthase, glyoxysomal [Cannabis sativa]
XP_030484209.1	enoyl-[acyl-carrier-protein] reductase [NADH], chloroplastic-like isoform X1 [Cannabis sativa]
AJK91408.1	ATP synthase CF0 subunit I (chloroplast) [Cannabis sativa]
XP_030508361.1	uncharacterized protein LOC115723085 [Cannabis sativa]
XP_030480372.1	dihydropyrimidine dehydrogenase (NADP(+)), chloroplastic [Cannabis sativa]
XP_030503983.1	probable low-specificity L-threonine aldolase 1 [Cannabis sativa]
XP_030488063.1	GTP-binding protein SAR1A [Cannabis sativa]
XP_030501138.1	acetylornithine deacetylase [Cannabis sativa]
XP_030492061.1	mitochondrial pyruvate carrier 4 [Cannabis sativa]
AFN42529.1	chalcone isomerase-like protein [Cannabis sativa]
XP_030485866.1	thioredoxin reductase NTRB-like [Cannabis sativa]
XP_030488449.1	nuclear pore complex protein NUP50A-like [Cannabis sativa]
XP_030482072.1	oxygen-dependent coproporphyrinogen-III oxidase, chloroplastic [Cannabis sativa]
XP_030484026.1	uncharacterized protein LOC115700580 [Cannabis sativa]
XP_030496095.1	uncharacterized protein LOC115712030 [Cannabis sativa]
ARE72277.1	HMGS, partial [Cannabis sativa]
XP_030508041.1	cytochrome b-c1 complex subunit 7-2-like [Cannabis sativa]
XP_030494387.1	uncharacterized protein LOC115710184 [Cannabis sativa]
XP_030508969.1	uncharacterized protein LOC115723624 [Cannabis sativa]
XP_030493365.1	carotenoid 9,10(9',10')-cleavage dioxygenase 1-like [Cannabis sativa]
XP_030500224.1	protein yippee-like At4g27740 [Cannabis sativa]
XP_030485827.1	lysM domain-containing GPI-anchored protein 2 [Cannabis sativa]
XP_030496786.1	phosphoenolpyruvate carboxykinase (ATP)-like [Cannabis sativa]
XP_030486065.1	histone H3.2 [Cannabis sativa]
XP_030498561.1	NADH dehydrogenase [ubiquinone] 1 beta subcomplex subunit 3-B-like [Cannabis sativa]
XP_030498511.1	60S ribosomal protein L17-2 [Cannabis sativa]
XP_030493524.1	phenylalanine--tRNA ligase beta subunit, cytoplasmic [Cannabis sativa]
XP_030490384.1	cinnamoyl-CoA reductase 1-like [Cannabis sativa]
XP_030489108.1	uncharacterized protein At2g27730, mitochondrial [Cannabis sativa]
XP_030485668.1	probable alkaline/neutral invertase D [Cannabis sativa]
XP_030499135.1	cytochrome P450 86B1 [Cannabis sativa]
XP_030509694.1	glutathione S-transferase-like [Cannabis sativa]
XP_030496896.1	ultraviolet-B receptor UVR8 [Cannabis sativa]
XP_030495902.1	T-complex protein 1 subunit delta [Cannabis sativa]
XP_030496650.1	bifunctional aspartate aminotransferase and glutamate/aspartate-prephenate aminotransferase-like [Cannabis sativa]
XP_030508561.1	uncharacterized protein LOC115723260 [Cannabis sativa]
ARE72257.1	terpene synthase [Cannabis sativa] beta myrcene
XP_030499645.1	epidermis-specific secreted glycoprotein EP1-like [Cannabis sativa]
XP_030480542.1	tubulin beta-8 chain [Cannabis sativa]
XP_030495434.1	protein transport protein SEC31 homolog B [Cannabis sativa]
XP_030498612.1	glutathione S-transferase-like [Cannabis sativa]
XP_030494352.1	LOW QUALITY PROTEIN: tyrosine--tRNA ligase 1, cytoplasmic-like [Cannabis sativa]
XP_030479957.1	tropinone reductase homolog At5g06060-like isoform X1 [Cannabis sativa]
XP_030503631.1	protein TOC75-3, chloroplastic [Cannabis sativa]
XP_030492243.1	profilin-4 [Cannabis sativa]
XP_030501558.1	violaxanthin de-epoxidase, chloroplastic isoform X1 [Cannabis sativa]
AJK91439.1	photosystem II cytochrome b559 alpha subunit (chloroplast) [Cannabis sativa]
XP_030508067.1	universal stress protein PHOS32 [Cannabis sativa]
XP_030486230.1	probable 26S proteasome non-ATPase regulatory subunit 3 [Cannabis sativa]
XP_030486602.1	probable N-acetyl-gamma-glutamyl-phosphate reductase, chloroplastic [Cannabis sativa]
XP_030507271.1	putative H/ACA ribonucleoprotein complex subunit 1-like protein 1 [Cannabis sativa]
XP_030490926.1	spidroin-2 [Cannabis sativa]
XP_030497338.1	cyclase-associated protein 1 [Cannabis sativa]
XP_030500573.1	uncharacterized protein LOC115716025 [Cannabis sativa]
QCY41290.1	hedycaryol synthase [Cannabis sativa]
XP_030498516.1	SKP1-like protein 1A [Cannabis sativa]
XP_030508429.1	40S ribosomal protein S16-like [Cannabis sativa]
XP_030499610.1	mitochondrial import receptor subunit TOM20-like [Cannabis sativa]
XP_030490195.1	arginine biosynthesis bifunctional protein ArgJ, chloroplastic [Cannabis sativa]
XP_030509964.1	EG45-like domain containing protein [Cannabis sativa]
XP_030498277.1	uncharacterized protein LOC115713933 [Cannabis sativa]
XP_030495469.1	14-3-3-like protein B [Cannabis sativa]
XP_030489210.1	chaperone protein ClpB1 [Cannabis sativa]
XP_030493806.1	probable acyl-activating enzyme 17, peroxisomal [Cannabis sativa]
XP_030494301.1	S-formylglutathione hydrolase-like [Cannabis sativa]
XP_030504084.1	S-adenosylmethionine synthase 1-like [Cannabis sativa]
ALF04048.1	cytochrome c oxidase subunit 1 (mitochondrion) [Cannabis sativa]
XP_030500940.1	probable 6-phosphogluconolactonase 4, chloroplastic [Cannabis sativa]
XP_030493045.1	ABC transporter E family member 2 [Cannabis sativa]
XP_030484668.1	mitochondrial import receptor subunit TOM20 [Cannabis sativa]
XP_030507336.1	2-dehydro-3-deoxyphosphooctonate aldolase [Cannabis sativa]
XP_030490656.1	UDP-sulfoquinovose synthase, chloroplastic [Cannabis sativa]
XP_030500814.1	V-type proton ATPase subunit H-like [Cannabis sativa]
AFD33354.1	acyl-activating enzyme 10 [Cannabis sativa]
XP_030500360.1	uncharacterized protein LOC115715833 [Cannabis sativa]
XP_030508187.1	ferredoxin-thioredoxin reductase, variable chain, chloroplastic-like [Cannabis sativa]
XP_030482973.1	peroxidase 3 [Cannabis sativa]
XP_030482867.1	protein trichome birefringence-like 43, partial [Cannabis sativa]
XP_030501188.1	GTP-binding protein YPTM2 [Cannabis sativa]
XP_030491837.1	protein TOPLESS [Cannabis sativa]
XP_030508494.1	peptide methionine sulfoxide reductase B5-like [Cannabis sativa]
XP_030506819.1	sucrose synthase 2-like isoform X1 [Cannabis sativa]
XP_030483028.1	ubiquitin receptor RAD23d-like [Cannabis sativa]
XP_030503855.1	ATP-citrate synthase alpha chain protein 2 [Cannabis sativa]
XP_030480139.1	berberine bridge enzyme-like 21 [Cannabis sativa]
XP_030504116.1	60S ribosomal protein L3-2 [Cannabis sativa]
XP_030509419.1	plastid-lipid-associated protein 6, chloroplastic, partial [Cannabis sativa]
XP_030491129.1	kunitz trypsin inhibitor 5-like [Cannabis sativa]
XP_030485578.1	enoyl-CoA hydratase 2, peroxisomal [Cannabis sativa]
XP_030489089.1	glutathione S-transferase U19-like [Cannabis sativa]
XP_030487469.1	translocon-associated protein subunit alpha [Cannabis sativa]
XP_030503623.1	importin subunit alpha-2-like [Cannabis sativa]
XP_030480348.1	apoptosis inhibitor 5-like protein API5 [Cannabis sativa]
XP_030489688.1	26S proteasome non-ATPase regulatory subunit 11 homolog [Cannabis sativa]
XP_030505754.1	ras-related protein RABA2a [Cannabis sativa]
XP_030504239.1	acyl carrier protein 2, mitochondrial [Cannabis sativa]
XP_030480582.1	phosphatase IMPL1, chloroplastic [Cannabis sativa]
XP_030478863.1	uncharacterized protein LOC115695903 [Cannabis sativa]
XP_030491881.1	40S ribosomal protein S12 [Cannabis sativa]
XP_030501591.1	glycine-rich protein 2-like [Cannabis sativa]
XP_030497203.1	short-chain dehydrogenase TIC 32, chloroplastic-like [Cannabis sativa]
XP_030487106.1	actin-depolymerizing factor 2 [Cannabis sativa]
XP_030499405.1	pectin acetylesterase 3-like isoform X1 [Cannabis sativa]
XP_030507295.1	3-oxo-Delta(4,5)-steroid 5-beta-reductase-like [Cannabis sativa]
XP_030503840.1	26S proteasome regulatory subunit 6B homolog [Cannabis sativa]
CAI11094.1	ubiquitin-like protein SMT3, partial [Cannabis sativa]
XP_030507565.1	clathrin light chain 1 [Cannabis sativa]
XP_030486508.1	PI-PLC X domain-containing protein At5g67130 [Cannabis sativa]
XP_030499486.1	acyl-acyl carrier protein thioesterase ATL3, chloroplastic [Cannabis sativa]
XP_030480517.1	universal stress protein PHOS34-like [Cannabis sativa]
XP_030510873.1	cytochrome P450 71D11-like [Cannabis sativa]
XP_030510106.1	40S ribosomal protein S7-like [Cannabis sativa]
XP_030510347.1	putative glucose-6-phosphate 1-epimerase [Cannabis sativa]
XP_030507107.1	stem-specific protein TSJT1 [Cannabis sativa]
XP_030509516.1	putative beta-D-xylosidase [Cannabis sativa]
XP_030500212.1	phospho-2-dehydro-3-deoxyheptonate aldolase 2, chloroplastic-like [Cannabis sativa]
XP_030508255.1	coatomer subunit beta-1-like [Cannabis sativa]
XP_030507252.1	probable acylpyruvase FAHD1, mitochondrial [Cannabis sativa]
XP_030487273.1	proline iminopeptidase-like isoform X1 [Cannabis sativa]
XP_030502186.1	LOW QUALITY PROTEIN: dynamin-2A-like [Cannabis sativa]
XP_030483694.1	L-arabinokinase-like [Cannabis sativa]
XP_030488640.1	glutamate dehydrogenase A [Cannabis sativa]
XP_030503586.1	beta-galactosidase 8 [Cannabis sativa]
XP_030494062.1	28 kDa ribonucleoprotein, chloroplastic-like [Cannabis sativa]
AKK32279.1	ribosomal protein L2 (chloroplast) [Cannabis sativa]
XP_030507269.1	glutamate dehydrogenase 1 [Cannabis sativa]
XP_030509889.1	phospho-2-dehydro-3-deoxyheptonate aldolase 2, chloroplastic-like [Cannabis sativa]
XP_030482013.1	SEC12-like protein 2 [Cannabis sativa]
XP_030490408.1	phosphoenolpyruvate carboxykinase (ATP)-like [Cannabis sativa]
XP_030508138.1	uncharacterized protein LOC115722908 [Cannabis sativa]
XP_030506212.1	germin-like protein subfamily 2 member 1 [Cannabis sativa]
XP_030482143.1	probable galactinol--sucrose galactosyltransferase 5 [Cannabis sativa]
XP_030495854.1	calvin cycle protein CP12-3, chloroplastic [Cannabis sativa]
XP_030498864.1	beta-galactosidase 10 [Cannabis sativa]
XP_030501916.1	3-oxoacyl-[acyl-carrier-protein] synthase 3 A, chloroplastic [Cannabis sativa]
XP_030479631.1	sodium/calcium exchanger NCL [Cannabis sativa]
XP_030500001.1	coatomer subunit beta-1-like [Cannabis sativa]
XP_030495421.1	cysteine proteinase RD21A-like [Cannabis sativa]
XP_030484499.1	mitochondrial outer membrane protein porin 4 [Cannabis sativa]
XP_030480495.1	GDSL esterase/lipase At5g45670-like [Cannabis sativa]
XP_030489177.1	peptide methionine sulfoxide reductase A1-like [Cannabis sativa]
XP_030501580.1	uncharacterized protein LOC115716813 [Cannabis sativa]
XP_030498983.1	dolichyl-diphosphooligosaccharide--protein glycosyltransferase 48 kDa subunit [Cannabis sativa]
XP_030482578.1	serine--glyoxylate aminotransferase [Cannabis sativa]
XP_030498826.1	probable glucan endo-1,3-beta-glucosidase A6 [Cannabis sativa]
XP_030491792.1	ras-related protein Rab7 [Cannabis sativa]
XP_030489621.1	26S proteasome regulatory subunit 8 homolog A [Cannabis sativa]
XP_030500793.1	cytochrome b5 [Cannabis sativa]
ALF04061.1	NADH dehydrogenase subunit 9 (mitochondrion) [Cannabis sativa]
XP_030479617.1	pyruvate dehydrogenase E1 component subunit beta-3, chloroplastic-like [Cannabis sativa]
ARE72250.1	terpene synthase [Cannabis sativa] delta selinene
XP_030489092.1	probable glutathione S-transferase isoform X2 [Cannabis sativa]
XP_030488881.1	hydroquinone glucosyltransferase-like [Cannabis sativa]
XP_030497182.1	uncharacterized protein LOC115712907 [Cannabis sativa]
XP_030482675.1	elongation factor Tu, chloroplastic-like [Cannabis sativa]
XP_030488858.1	glucan endo-1,3-beta-glucosidase [Cannabis sativa]
XP_030484439.1	monothiol glutaredoxin-S15, mitochondrial [Cannabis sativa]
XP_030491650.1	L-ascorbate oxidase homolog [Cannabis sativa]
XP_030493969.1	HVA22-like protein e [Cannabis sativa]
XP_030488377.1	pleiotropic drug resistance protein 1-like isoform X1 [Cannabis sativa]
XP_030497988.1	adenine phosphoribosyltransferase 1-like [Cannabis sativa]
XP_030508570.1	gamma conglutin 1-like [Cannabis sativa]
XP_030487272.1	probable glutathione S-transferase [Cannabis sativa]
XP_030479832.1	protein EMB-1-like [Cannabis sativa]
XP_030490377.1	eukaryotic initiation factor 4A-9 [Cannabis sativa]
XP_030483137.1	isocitrate dehydrogenase [NADP] [Cannabis sativa]
XP_030498926.1	aspartate carbamoyltransferase, chloroplastic [Cannabis sativa]
XP_030501603.1	ubiquitin carboxyl-terminal hydrolase 3 [Cannabis sativa]
XP_030486771.1	heat shock 70 kDa protein, mitochondrial [Cannabis sativa]
XP_030498748.1	UDP-glycosyltransferase 13-like [Cannabis sativa]
XP_030510276.1	uncharacterized protein At2g34160-like [Cannabis sativa]
XP_030502093.1	V-type proton ATPase subunit F [Cannabis sativa]
XP_030490330.1	chorismate synthase, chloroplastic-like [Cannabis sativa]
XP_030483912.1	ubiquitin carboxyl-terminal hydrolase 13 isoform X1 [Cannabis sativa]
XP_030482465.1	THO complex subunit 4D [Cannabis sativa]
XP_030498644.1	NADH-ubiquinone oxidoreductase subunit 8 [Cannabis sativa]
DAC76713.1	TPA_exp: prenyltransferase 3 [Cannabis sativa]
XP_030480058.1	probable glutathione S-transferase [Cannabis sativa]
XP_030495385.1	26S proteasome non-ATPase regulatory subunit 6 homolog [Cannabis sativa]
XP_030478581.1	eukaryotic translation initiation factor 5A-4 [Cannabis sativa]
XP_030493624.1	histone deacetylase 5 [Cannabis sativa]
XP_030503563.1	anthranilate synthase alpha subunit 2, chloroplastic-like isoform X1 [Cannabis sativa]
ACD76854.1	polyketide synthase protein [Cannabis sativa]
XP_030507183.1	eukaryotic translation initiation factor 2 subunit gamma-like [Cannabis sativa]
XP_030491451.1	glycylpeptide N-tetradecanoyltransferase 1 [Cannabis sativa]
XP_030489293.1	TOM1-like protein 1 [Cannabis sativa]
XP_030488329.1	nuclear transport factor 2 isoform X1 [Cannabis sativa]
XP_030484070.1	outer envelope pore protein 24A, chloroplastic [Cannabis sativa]
XP_030506322.1	18.5 kDa class I heat shock protein-like [Cannabis sativa]
XP_030497357.1	stemmadenine O-acetyltransferase-like [Cannabis sativa]
XP_030482939.1	outer envelope pore protein 16-3, chloroplastic/mitochondrial [Cannabis sativa]
XP_030493197.1	ubiquitin-NEDD8-like protein RUB2 [Cannabis sativa]
XP_030487989.1	actin [Cannabis sativa]
XP_030481257.1	electron transfer flavoprotein subunit alpha, mitochondrial [Cannabis sativa]
XP_030501989.1	importin subunit beta-1-like [Cannabis sativa]
XP_030490412.1	ectonucleotide pyrophosphatase/phosphodiesterase family member 3-like [Cannabis sativa]
XP_030495185.1	prolyl-tRNA synthetase associated domain-containing protein 1 [Cannabis sativa]
XP_030487493.1	stemmadenine O-acetyltransferase-like [Cannabis sativa]
XP_030501643.1	remorin-like isoform X1 [Cannabis sativa]
XP_030488643.1	eukaryotic initiation factor 4A-10-like [Cannabis sativa]
XP_030502036.1	protein EXPORTIN 1A [Cannabis sativa]
XP_030498635.1	uncharacterized protein LOC115714194 [Cannabis sativa]
XP_030485063.1	protein THYLAKOID FORMATION1, chloroplastic [Cannabis sativa]
XP_030506992.1	probable acyl-CoA dehydrogenase IBR3 [Cannabis sativa]
XP_030490977.1	ras-related protein RABB1c [Cannabis sativa]
XP_030500584.1	monocopper oxidase-like protein SKU5 [Cannabis sativa]
XP_030504393.1	molybdopterin biosynthesis protein CNX1 [Cannabis sativa]
XP_030491466.1	aspartyl protease family protein At5g10770-like [Cannabis sativa]
XP_030508207.1	NADH dehydrogenase [ubiquinone] 1 alpha subcomplex subunit 13-B [Cannabis sativa]
XP_030498605.1	proteasome subunit beta type-5 [Cannabis sativa]
XP_030503498.1	dicarboxylate transporter 1, chloroplastic [Cannabis sativa]
XP_030508186.1	bifunctional epoxide hydrolase 2-like [Cannabis sativa]
XP_030488535.1	late embryogenesis abundant protein 2-like [Cannabis sativa]
XP_030500952.1	26S proteasome non-ATPase regulatory subunit 13 homolog B [Cannabis sativa]
XP_030503930.1	isovaleryl-CoA dehydrogenase, mitochondrial isoform X1 [Cannabis sativa]
XP_030495842.1	ADP,ATP carrier protein 1, mitochondrial-like [Cannabis sativa]
XP_030507168.1	PTI1-like tyrosine-protein kinase 3 [Cannabis sativa]
XP_030501195.1	probable plastid-lipid-associated protein 3, chloroplastic [Cannabis sativa]
XP_030501889.1	UDP-glucose 4-epimerase GEPI48 [Cannabis sativa]
XP_030499282.1	uncharacterized protein LOC115714671 [Cannabis sativa]
XP_030508487.1	histone-lysine N-methyltransferase, H3 lysine-9 specific SUVH1-like [Cannabis sativa]
XP_030508452.1	40S ribosomal protein S12-like [Cannabis sativa]
XP_030489136.1	WD-40 repeat-containing protein MSI4-like [Cannabis sativa]
XP_030485624.1	long chain acyl-CoA synthetase 9, chloroplastic [Cannabis sativa]
XP_030478821.1	protein ASPARTIC PROTEASE IN GUARD CELL 1-like [Cannabis sativa]
XP_030507932.1	probable monoterpene synthase MTS1, chloroplastic [Cannabis sativa]
XP_030504105.1	haloacid dehalogenase-like hydrolase domain-containing protein 3 [Cannabis sativa]
XP_030490698.1	cytochrome c oxidase subunit 5C-2 [Cannabis sativa]
XP_030478880.1	uncharacterized protein LOC115695925 [Cannabis sativa]
XP_030500935.1	probable acyl-activating enzyme 6 [Cannabis sativa]
XP_030498210.1	probable acyl-activating enzyme 1, peroxisomal [Cannabis sativa]
XP_030484451.1	fatty-acid-binding protein 1-like [Cannabis sativa]
XP_030491964.1	glutamine--tRNA ligase [Cannabis sativa]
XP_030490476.1	stress-response A/B barrel domain-containing protein UP3-like [Cannabis sativa]
XP_030484465.1	ras-related protein RABA1f [Cannabis sativa]
ARE72269.1	GPPS large subunit, partial [Cannabis sativa]
XP_030498420.1	bifunctional 3-dehydroquinate dehydratase/shikimate dehydrogenase, chloroplastic [Cannabis sativa]
XP_030500887.1	ABC transporter B family member 2-like [Cannabis sativa]
XP_030478979.1	endochitinase EP3-like [Cannabis sativa]
XP_030497838.1	NADH dehydrogenase [ubiquinone] iron-sulfur protein 4, mitochondrial-like [Cannabis sativa]
XP_030490818.1	subtilisin-like protease SBT1.4 [Cannabis sativa]
XP_030510538.1	26S proteasome regulatory subunit S10B homolog B-like [Cannabis sativa]
XP_030499649.1	60S ribosomal protein L30-like [Cannabis sativa]
XP_030484630.1	ras-related protein Rab11D [Cannabis sativa]
XP_030500846.1	glutamate--cysteine ligase, chloroplastic [Cannabis sativa]
XP_030488357.1	profilin [Cannabis sativa]
XP_030510483.1	dicarboxylate transporter 2.1, chloroplastic-like [Cannabis sativa]
XP_030478754.1	anthocyanidin 3-O-glucoside 2''-O-glucosyltransferase-like [Cannabis sativa]
XP_030508201.1	40S ribosomal protein S18-like [Cannabis sativa]
XP_030507759.1	probable aldo-keto reductase 2 [Cannabis sativa]
XP_030504041.1	UDP-glycosyltransferase 71K1-like [Cannabis sativa]
XP_030485637.1	adenylate kinase, chloroplastic [Cannabis sativa]
XP_030479728.1	protein transport protein Sec61 subunit alpha-like [Cannabis sativa]
XP_030504301.1	18.5 kDa class I heat shock protein [Cannabis sativa]
XP_030503924.1	uncharacterized protein LOC115719135 [Cannabis sativa]
XP_030483043.1	protodermal factor 1-like [Cannabis sativa]
XP_030491083.1	NADH-ubiquinone oxidoreductase 20.9 kDa subunit [Cannabis sativa]
XP_030490535.1	external alternative NAD(P)H-ubiquinone oxidoreductase B2, mitochondrial [Cannabis sativa]
XP_030510546.1	cytochrome P450 81Q32-like isoform X1 [Cannabis sativa]
XP_030507919.1	60S ribosomal protein L19-3 [Cannabis sativa]
XP_030494538.1	40S ribosomal protein S7-like [Cannabis sativa]
XP_030488624.1	sucrose synthase-like [Cannabis sativa]
ARE72262.1	MPDC, partial [Cannabis sativa]
XP_030482545.1	chaperone protein ClpB3, chloroplastic isoform X1 [Cannabis sativa]
XP_030510398.1	methyl-CpG-binding domain-containing protein 11-like [Cannabis sativa]
XP_030507459.1	selenium-binding protein 2 [Cannabis sativa]
XP_030510802.1	peptidyl-prolyl cis-trans isomerase CYP37, chloroplastic isoform X1 [Cannabis sativa]
XP_030491669.1	probable glutathione S-transferase [Cannabis sativa]
XP_030508231.1	protein SLOW GREEN 1, chloroplastic [Cannabis sativa]
XP_030492146.1	superoxide dismutase [Fe], chloroplastic [Cannabis sativa]
XP_030486158.1	aminoacylase-1-like isoform X1 [Cannabis sativa]
XP_030482609.1	14-3-3-like protein GF14 iota [Cannabis sativa]
XP_030507436.1	probable acyl-activating enzyme 16, chloroplastic isoform X1 [Cannabis sativa]
XP_030491993.1	uncharacterized protein LOC115707993 isoform X1 [Cannabis sativa]
XP_030479543.1	uncharacterized protein LOC115696799 [Cannabis sativa]
XP_030484622.1	14-3-3-like protein B isoform X1 [Cannabis sativa]
XP_030495935.1	LOW QUALITY PROTEIN: 3-oxoacyl-[acyl-carrier-protein] reductase 4-like [Cannabis sativa]
XP_030488382.1	pleiotropic drug resistance protein 1-like [Cannabis sativa]
ALF04054.1	NADH dehydrogenase subunit 2 (mitochondrion) [Cannabis sativa]
XP_030489974.1	pyruvate kinase 1, cytosolic-like [Cannabis sativa]
XP_030490934.1	NADH dehydrogenase [ubiquinone] iron-sulfur protein 7, mitochondrial-like [Cannabis sativa]
XP_030491428.1	mitochondrial-processing peptidase subunit alpha-like [Cannabis sativa]
XP_030504167.1	aspartic proteinase-like [Cannabis sativa]
XP_030482644.1	endochitinase EP3-like [Cannabis sativa]
XP_030488819.1	LOW QUALITY PROTEIN: acid beta-fructofuranosidase 1, vacuolar-like [Cannabis sativa]
XP_030498503.1	L-ascorbate oxidase homolog [Cannabis sativa]
XP_030500943.1	uncharacterized protein LOC115716319 isoform X1 [Cannabis sativa]
XP_030507248.1	lipoamide acyltransferase component of branched-chain alpha-keto acid dehydrogenase complex, mitochondrial [Cannabis sativa]
ALF04047.1	apocytochrome b (mitochondrion) [Cannabis sativa]
XP_030490313.1	heat shock protein 83 [Cannabis sativa]
XP_030501681.1	protein HUA2-LIKE 2-like [Cannabis sativa]
XP_030487534.1	pathogenesis-related protein 1-like [Cannabis sativa]
XP_030506510.1	10 kDa chaperonin, mitochondrial-like [Cannabis sativa]
XP_030510341.1	pyrophosphate-energized vacuolar membrane proton pump [Cannabis sativa]
XP_030489128.1	hexokinase-1-like [Cannabis sativa]
XP_030496875.1	LOW QUALITY PROTEIN: probable phosphoribosylformylglycinamidine synthase, chloroplastic/mitochondrial [Cannabis sativa]
XP_030501181.1	ATP-dependent Clp protease proteolytic subunit-related protein 4, chloroplastic [Cannabis sativa]
XP_030510447.1	adenylate kinase 5, chloroplastic [Cannabis sativa]
XP_030486753.1	uncharacterized protein At2g39795, mitochondrial-like [Cannabis sativa]
AAL92879.1	chalcone synthase [Cannabis sativa]
XP_030500803.1	26S proteasome non-ATPase regulatory subunit 8 homolog A [Cannabis sativa]
XP_030501673.1	ATP-dependent Clp protease proteolytic subunit-related protein 2, chloroplastic [Cannabis sativa]
AFD33345.1	acyl-activating enzyme 1 [Cannabis sativa]
XP_030507880.1	mitochondrial import receptor subunit TOM40-1-like [Cannabis sativa]
XP_030493715.1	pantothenate kinase 2 [Cannabis sativa]
XP_030494491.1	mannose-1-phosphate guanyltransferase alpha [Cannabis sativa]
XP_030510862.1	leucine aminopeptidase [Cannabis sativa]
XP_030490577.1	cysteine proteinase inhibitor-like [Cannabis sativa]
XP_030494330.1	S-formylglutathione hydrolase-like [Cannabis sativa]
XP_030496352.1	malate dehydrogenase, glyoxysomal-like [Cannabis sativa]
XP_030486595.1	kinesin-like protein KIN-12D isoform X1 [Cannabis sativa]
XP_030507320.1	H/ACA ribonucleoprotein complex subunit 4-like [Cannabis sativa]
XP_030510226.1	T-complex protein 1 subunit alpha [Cannabis sativa]
XP_030506108.1	shikimate O-hydroxycinnamoyltransferase-like [Cannabis sativa]
XP_030488560.1	aldehyde dehydrogenase family 2 member C4-like [Cannabis sativa]
XP_030490949.1	ATPase 10, plasma membrane-type [Cannabis sativa]
XP_030499531.1	glutathione S-transferase U17-like [Cannabis sativa]
XP_030488683.1	LOW QUALITY PROTEIN: sucrose synthase [Cannabis sativa]
XP_030489106.1	40S ribosomal protein S25-2 [Cannabis sativa]
XP_030505662.1	GTP-binding protein SAR1A-like [Cannabis sativa]
XP_030496776.1	RB1-inducible coiled-coil protein 1 [Cannabis sativa]
XP_030480036.1	alpha-glucosidase isoform X1 [Cannabis sativa]
XP_030489142.1	anthranilate synthase alpha subunit 1, chloroplastic-like [Cannabis sativa]
XP_030480026.1	BURP domain protein RD22-like [Cannabis sativa]
XP_030489391.1	mitochondrial pyruvate carrier 1 [Cannabis sativa]
XP_030480496.1	GDSL esterase/lipase At1g29670-like [Cannabis sativa]
XP_030492417.1	ubiquinol-cytochrome c reductase complex 6.7 kDa protein [Cannabis sativa]
XP_030480788.1	tropinone reductase homolog At5g06060-like isoform X1 [Cannabis sativa]
XP_030504386.1	shikimate O-hydroxycinnamoyltransferase-like [Cannabis sativa]
XP_030503193.1	omega-hydroxypalmitate O-feruloyl transferase-like [Cannabis sativa]
XP_030489648.1	GEM-like protein 5 [Cannabis sativa]
XP_030494940.1	uncharacterized protein LOC115710723 [Cannabis sativa]
XP_030504021.1	LOW QUALITY PROTEIN: polyadenylate-binding protein RBP45C-like [Cannabis sativa]
XP_030509289.1	uncharacterized protein LOC115723970 [Cannabis sativa]
AJK91451.1	cytochrome b6 (chloroplast) [Cannabis sativa]
XP_030507235.1	40S ribosomal protein S7-like [Cannabis sativa]
XP_030488931.1	LOW QUALITY PROTEIN: ATP-dependent Clp protease ATP-binding subunit ClpA homolog CD4B, chloroplastic-like [Cannabis sativa]
XP_030506545.1	10 kDa chaperonin, mitochondrial-like [Cannabis sativa]
XP_030481404.1	tubulin beta-1 chain [Cannabis sativa]
XP_030510309.1	pyruvate kinase, cytosolic isozyme [Cannabis sativa]
XP_030510078.1	uncharacterized protein LOC115724857 [Cannabis sativa]
XP_030494384.1	nuclear transcription factor Y subunit C-4-like [Cannabis sativa]
XP_030509872.1	7-methylxanthosine synthase 1-like [Cannabis sativa]
XP_030485515.1	protein RETICULATA-RELATED 3, chloroplastic [Cannabis sativa]
XP_030505600.1	probable aldo-keto reductase 1 [Cannabis sativa]
XP_030496520.1	T-complex protein 1 subunit epsilon [Cannabis sativa]
XP_030499404.1	STS14 protein [Cannabis sativa]
XP_030504583.1	beta-glucosidase 12-like [Cannabis sativa]
XP_030489906.1	arginase 1, mitochondrial [Cannabis sativa]
XP_030480326.1	hydroxyphenylpyruvate reductase-like [Cannabis sativa]
XP_030504443.1	protein RETICULATA-RELATED 4, chloroplastic [Cannabis sativa]
XP_030482706.1	V-type proton ATPase subunit D [Cannabis sativa]
XP_030480059.1	probable glutathione S-transferase [Cannabis sativa]
XP_030486938.1	40S ribosomal protein S24-1 [Cannabis sativa]
XP_030490304.1	40S ribosomal protein S20-2-like [Cannabis sativa]
XP_030499110.1	40S ribosomal protein S25 [Cannabis sativa]
XP_030508594.1	bifunctional epoxide hydrolase 2-like [Cannabis sativa]
XP_030498882.1	uncharacterized protein LOC115714347 [Cannabis sativa]
ARE72252.1	terpene synthase [Cannabis sativa]
XP_030480662.1	ATP-dependent Clp protease proteolytic subunit 4, chloroplastic [Cannabis sativa]
XP_030496565.1	methionine S-methyltransferase [Cannabis sativa]
XP_030507366.1	probable enoyl-CoA hydratase 1, peroxisomal [Cannabis sativa]
XP_030484311.1	cold shock domain-containing protein 4-like [Cannabis sativa]
XP_030494252.1	uclacyanin-3-like [Cannabis sativa]
XP_030493261.1	triose phosphate/phosphate translocator, non-green plastid, chloroplastic [Cannabis sativa]
XP_030484062.1	alpha-mannosidase At3g26720 isoform X1 [Cannabis sativa]
ALF04053.1	NADH dehydrogenase subunit 1 (mitochondrion) [Cannabis sativa]
XP_030491941.1	shikimate O-hydroxycinnamoyltransferase-like [Cannabis sativa]
XP_030481138.1	homogentisate 1,2-dioxygenase [Cannabis sativa]
XP_030500553.1	oxalate--CoA ligase [Cannabis sativa]
XP_030507721.1	sucrose synthase 7-like [Cannabis sativa]
XP_030502136.1	tubulin beta-2 chain [Cannabis sativa]
XP_030496806.1	60S ribosomal protein L9-like [Cannabis sativa]
XP_030482657.1	translation initiation factor eIF-2B subunit delta [Cannabis sativa]
XP_030498664.1	vesicle-associated membrane protein 722-like [Cannabis sativa]
XP_030486816.1	fatty-acid-binding protein 1 [Cannabis sativa]
XP_030493368.1	leucine-rich repeat extensin-like protein 2 isoform X1 [Cannabis sativa]
XP_030478997.1	eukaryotic initiation factor 4A-III homolog A [Cannabis sativa]
AFD33347.1	acyl-activating enzyme 3 [Cannabis sativa]
XP_030494302.1	calcium-binding protein CBP-like [Cannabis sativa]
XP_030505650.1	putative 4-hydroxy-4-methyl-2-oxoglutarate aldolase 2 [Cannabis sativa]
XP_030509281.1	uncharacterized protein LOC115723962 [Cannabis sativa]
XP_030481299.1	expansin-A4-like [Cannabis sativa]
XP_030497703.1	uncharacterized protein LOC115713362 [Cannabis sativa]
XP_030488930.1	ATP-dependent Clp protease ATP-binding subunit ClpA homolog CD4B, chloroplastic [Cannabis sativa]
XP_030498519.1	adenylosuccinate synthetase 2, chloroplastic-like [Cannabis sativa]
XP_030507454.1	adenylosuccinate synthetase 2, chloroplastic-like [Cannabis sativa]
XP_030488556.1	UDP-glucuronic acid decarboxylase 6 [Cannabis sativa]
XP_030507761.1	probable aldo-keto reductase 2 [Cannabis sativa]
XP_030483111.1	actin-97 isoform X1 [Cannabis sativa]
XP_030496803.1	pyrophosphate-energized membrane proton pump 2 [Cannabis sativa]
XP_030503152.1	perakine reductase-like [Cannabis sativa]
XP_030506049.1	pathogenesis-related protein PR-4-like [Cannabis sativa]
XP_030501693.1	protein PLASTID MOVEMENT IMPAIRED 1-RELATED 1-like [Cannabis sativa]
XP_030489689.1	protein FATTY ACID EXPORT 3, chloroplastic isoform X1 [Cannabis sativa]
XP_030496545.1	ras-related protein Rab7 [Cannabis sativa]
XP_030479647.1	uncharacterized protein LOC115710135 isoform X3 [Cannabis sativa]
XP_030501882.1	branched-chain-amino-acid aminotransferase 2, chloroplastic-like [Cannabis sativa]
XP_030492425.1	LOW QUALITY PROTEIN: uncharacterized protein LOC115708324 [Cannabis sativa]
XP_030499118.1	ribulose bisphosphate carboxylase small chain, chloroplastic-like [Cannabis sativa]
XP_030492135.1	2-oxoglutarate dehydrogenase, mitochondrial-like [Cannabis sativa]
BAG14339.1	olivetol synthase [Cannabis sativa]
XP_030490770.1	40S ribosomal protein S20-2 [Cannabis sativa]
XP_030481298.1	probable glutathione S-transferase [Cannabis sativa]
XP_030510929.1	farnesyl pyrophosphate synthase-like [Cannabis sativa]
XP_030488795.1	UDP-glucuronic acid decarboxylase 6-like [Cannabis sativa]
XP_030507760.1	probable aldo-keto reductase 2 [Cannabis sativa]
XP_030510333.1	tetraketide alpha-pyrone reductase 1-like isoform X1 [Cannabis sativa]
XP_030491388.1	NADP-dependent malic enzyme [Cannabis sativa]
XP_030506304.1	pyrophosphate-energized vacuolar membrane proton pump 1-like [Cannabis sativa]
XP_030507571.1	2-hydroxyisoflavanone dehydratase-like [Cannabis sativa]
XP_030480087.1	reticulon-4-interacting protein 1, mitochondrial [Cannabis sativa]
XP_030482591.1	triose phosphate/phosphate translocator, chloroplastic isoform X1 [Cannabis sativa]
XP_030493534.1	uncharacterized protein LOC115709549 isoform X1 [Cannabis sativa]
XP_030491122.1	putative MO25-like protein At5g47540 [Cannabis sativa]
BAF65034.1	cannabidiolic acid synthase homolog [Cannabis sativa]
XP_030501759.1	ribulose bisphosphate carboxylase small chain, chloroplastic-like [Cannabis sativa]
XP_030498285.1	LOW QUALITY PROTEIN: 2-oxoglutarate dehydrogenase, mitochondrial-like [Cannabis sativa]
XP_030485201.1	histone H3.3-like [Cannabis sativa]
XP_030490365.1	eukaryotic initiation factor 4A-11 [Cannabis sativa]
XP_030498458.1	60S ribosomal protein L19-3-like [Cannabis sativa]
AFN42528.1	Betv1-like protein [Cannabis sativa]
XP_030508288.1	major allergen Pru av 1-like [Cannabis sativa]
XP_030507174.1	GTP-binding protein SAR1A [Cannabis sativa]
XP_030485319.1	stress-response A/B barrel domain-containing protein UP3-like [Cannabis sativa]
XP_030484786.1	26S proteasome regulatory subunit S10B homolog B [Cannabis sativa]
XP_030511044.1	NADH dehydrogenase [ubiquinone] iron-sulfur protein 7, mitochondrial-like [Cannabis sativa]
XP_030510031.1	ATPase 8, plasma membrane-type isoform X1 [Cannabis sativa]
XP_030477717.1	plasma membrane ATPase 4-like [Cannabis sativa]
XP_030507209.1	importin subunit alpha-1-like [Cannabis sativa]
XP_030478125.1	anthocyanidin 3-O-glucoside 2''-O-glucosyltransferase-like [Cannabis sativa]
XP_030480057.1	vesicle-associated membrane protein 721-like [Cannabis sativa]
XP_030494293.1	glucan endo-1,3-beta-glucosidase, basic isoform-like [Cannabis sativa]
XP_030481438.1	plasma membrane ATPase 3-like isoform X1 [Cannabis sativa]
XP_030481213.1	berberine bridge enzyme-like 8 [Cannabis sativa]
XP_030509853.1	acetyl-CoA carboxylase 1-like [Cannabis sativa]

## Sheet: 2 Stalk proteome
Accession	Protein Name
AJK91430.1	ribulose 1,5-bisphosphate carboxylase/oxygenase large subunit (chloroplast) [Cannabis sativa]
XP_030508649.1	protein SIEVE ELEMENT OCCLUSION B-like [Cannabis sativa]
XP_030496367.1	oxygen-evolving enhancer protein 1, chloroplastic [Cannabis sativa]
XP_030488830.1	transketolase, chloroplastic [Cannabis sativa]
XP_030508650.1	protein SIEVE ELEMENT OCCLUSION B-like [Cannabis sativa]
XP_030508648.1	protein SIEVE ELEMENT OCCLUSION B-like [Cannabis sativa]
XP_030507611.1	5-methyltetrahydropteroyltriglutamate--homocysteine methyltransferase 1-like [Cannabis sativa]
XP_030498910.1	ATP synthase subunit beta, mitochondrial [Cannabis sativa]
XP_030492518.1	glyceraldehyde-3-phosphate dehydrogenase [Cannabis sativa]
XP_030500800.1	probable mediator of RNA polymerase II transcription subunit 37e [Cannabis sativa]
XP_030485115.1	glyceraldehyde-3-phosphate dehydrogenase GAPA1, chloroplastic [Cannabis sativa]
AFN42527.1	olivetolic acid cyclase [Cannabis sativa]
XP_030509905.1	class V chitinase CHIT5-like [Cannabis sativa]
XP_030491649.1	protein disulfide-isomerase-like [Cannabis sativa]
AJK91429.1	ATP synthase CF1 beta subunit (chloroplast) [Cannabis sativa]
XP_030482568.1	oxygen-evolving enhancer protein 2, chloroplastic [Cannabis sativa]
ALF04039.1	ATP synthase F1 subunit 1 (mitochondrion) [Cannabis sativa]
XP_030478872.1	ruBisCO large subunit-binding protein subunit beta, chloroplastic [Cannabis sativa]
ARE72266.1	HDS, partial [Cannabis sativa]
XP_030492987.1	elongation factor 2 [Cannabis sativa]
XP_030497123.1	MLP-like protein 423 [Cannabis sativa]
XP_030493203.1	enolase [Cannabis sativa]
XP_030492155.1	ribulose bisphosphate carboxylase/oxygenase activase, chloroplastic isoform X1 [Cannabis sativa]
XP_030481652.1	histone H4 [Cannabis sativa]
XP_030487452.1	triosephosphate isomerase, chloroplastic [Cannabis sativa]
XP_030509817.1	heat shock cognate protein 80 [Cannabis sativa]
XP_030480080.1	malate dehydrogenase 1, mitochondrial [Cannabis sativa]
AJK91407.1	ATP synthase CF1 alpha subunit (chloroplast) [Cannabis sativa]
XP_030508797.1	malate dehydrogenase [Cannabis sativa]
XP_030506197.1	ruBisCO large subunit-binding protein subunit alpha [Cannabis sativa]
XP_030507570.1	photosystem I reaction center subunit II, chloroplastic-like [Cannabis sativa]
XP_030510219.1	fructose-bisphosphate aldolase 1, chloroplastic [Cannabis sativa]
XP_030487494.1	peptidyl-prolyl cis-trans isomerase [Cannabis sativa]
AKK32276.1	PS II CP47 chlorophyll apoprotein (chloroplast) [Cannabis sativa]
XP_030495568.1	60S ribosomal protein L4 [Cannabis sativa]
XP_030489407.1	triosephosphate isomerase, cytosolic-like [Cannabis sativa]
XP_030507801.1	desiccation-related protein PCC13-62-like [Cannabis sativa]
XP_030491053.1	oxygen-evolving enhancer protein 3-2, chloroplastic-like [Cannabis sativa]
XP_030507458.1	adenosylhomocysteinase 1 [Cannabis sativa]
XP_030479681.1	chlorophyll a-b binding protein of LHCII type 1-like [Cannabis sativa]
XP_030503150.1	calreticulin [Cannabis sativa]
XP_030509401.1	ATP-citrate synthase beta chain protein 2 [Cannabis sativa]
XP_030487564.1	germin-like protein [Cannabis sativa]
XP_030489279.1	CO(2)-response secreted protease-like isoform X1 [Cannabis sativa]
XP_030510787.1	class V chitinase-like [Cannabis sativa]
XP_030490035.1	chlorophyll a-b binding protein CP26, chloroplastic [Cannabis sativa]
XP_030496794.1	probable nucleoredoxin 1 [Cannabis sativa]
XP_030480105.1	chlorophyll a-b binding protein CP29.2, chloroplastic [Cannabis sativa]
XP_030496049.1	V-type proton ATPase catalytic subunit A [Cannabis sativa]
XP_030508442.1	probable fructokinase-4 [Cannabis sativa]
XP_030507062.1	isocitrate dehydrogenase [NADP] [Cannabis sativa]
XP_030493616.1	60S ribosomal protein L7-2 [Cannabis sativa]
AKC34410.1	cannabidiolic acid synthase [Cannabis sativa]
XP_030510248.1	leucine aminopeptidase 1 [Cannabis sativa]
XP_030485469.1	peroxiredoxin-2B-like [Cannabis sativa]
XP_030492889.1	fructose-bisphosphate aldolase 6, cytosolic [Cannabis sativa]
XP_030488227.1	60S acidic ribosomal protein P0 [Cannabis sativa]
XP_030496986.1	phosphoglucomutase, cytoplasmic [Cannabis sativa]
XP_030504263.1	L-ascorbate peroxidase, cytosolic-like [Cannabis sativa]
XP_030485614.1	BURP domain protein RD22-like [Cannabis sativa]
XP_030499168.1	uncharacterized protein At5g48480 [Cannabis sativa]
XP_030486077.1	ferredoxin--NADP reductase, leaf-type isozyme, chloroplastic [Cannabis sativa]
XP_030492808.1	60S ribosomal protein L3-1 [Cannabis sativa]
XP_030496648.1	fructose-bisphosphate aldolase 3, chloroplastic [Cannabis sativa]
XP_030484203.1	UDP-glucose 6-dehydrogenase 1 [Cannabis sativa]
XP_030481474.1	mitochondrial outer membrane protein porin of 34 kDa-like [Cannabis sativa]
XP_030504382.1	elongation factor 1-beta 2 [Cannabis sativa]
XP_030483244.1	aspartate aminotransferase P2, mitochondrial [Cannabis sativa]
XP_030504574.1	linoleate 13S-lipoxygenase 2-1, chloroplastic-like isoform X1 [Cannabis sativa]
XP_030488395.1	phospholipase D alpha 1 [Cannabis sativa]
AJK91421.1	photosystem I P700 apoprotein A2 (chloroplast) [Cannabis sativa]
XP_030481128.1	macrophage migration inhibitory factor homolog isoform X2 [Cannabis sativa]
XP_030500358.1	glutamine synthetase nodule isozyme [Cannabis sativa]
XP_030486529.1	4-hydroxy-3-methylbut-2-enyl diphosphate reductase, chloroplastic [Cannabis sativa]
XP_030492083.1	60S ribosomal protein L5 [Cannabis sativa]
XP_030492321.1	peroxidase 12-like [Cannabis sativa]
XP_030509591.1	ferredoxin--NADP reductase, embryo isozyme, chloroplastic-like [Cannabis sativa]
XP_030480009.1	60S acidic ribosomal protein P2A-like [Cannabis sativa]
XP_030496981.1	glyceraldehyde-3-phosphate dehydrogenase, cytosolic [Cannabis sativa]
XP_030499805.1	alpha-xylosidase 1-like [Cannabis sativa]
XP_030483075.1	aconitate hydratase, cytoplasmic [Cannabis sativa]
XP_030497224.1	40S ribosomal protein S3a [Cannabis sativa]
XP_030492994.1	probable histone H2A.5 [Cannabis sativa]
XP_030510658.1	cationic peroxidase 2-like [Cannabis sativa]
XP_030505394.1	chlorophyll a-b binding protein 8, chloroplastic [Cannabis sativa]
XP_030488123.1	clathrin heavy chain 1 isoform X1 [Cannabis sativa]
XP_030508321.1	desiccation-related protein PCC13-62-like isoform X1 [Cannabis sativa]
XP_030480650.1	non-specific lipid-transfer protein 1-like [Cannabis sativa]
XP_030487971.1	60S ribosomal protein L7a-2 [Cannabis sativa]
XP_030483852.1	nodulin-related protein 1-like [Cannabis sativa]
AJK91417.1	photosystem II protein D2 (chloroplast) [Cannabis sativa]
XP_030488797.1	LOW QUALITY PROTEIN: 20 kDa chaperonin, chloroplastic [Cannabis sativa]
XP_030493409.1	probable inactive purple acid phosphatase 27 [Cannabis sativa]
XP_030500769.1	V-type proton ATPase subunit E-like [Cannabis sativa]
XP_030498132.1	catalase-2 [Cannabis sativa]
AJK91418.1	photosystem II CP43 chlorophyll apoprotein (chloroplast) [Cannabis sativa]
ARE72265.1	IDI, partial [Cannabis sativa]
XP_030481956.1	mitochondrial phosphate carrier protein 3, mitochondrial-like [Cannabis sativa]
XP_030504090.1	probable protein disulfide-isomerase A6 [Cannabis sativa]
XP_030493857.1	peroxiredoxin-2E-2, chloroplastic [Cannabis sativa]
XP_030493688.1	uncharacterized protein LOC115709668 [Cannabis sativa]
XP_030508565.1	malate dehydrogenase, chloroplastic [Cannabis sativa]
XP_030489998.1	aldehyde dehydrogenase family 7 member A1 [Cannabis sativa]
XP_030491464.1	polyphenol oxidase, chloroplastic-like [Cannabis sativa]
XP_030480368.1	non-classical arabinogalactan protein 31-like [Cannabis sativa]
XP_030503775.1	elongation factor 1-alpha [Cannabis sativa]
XP_030492323.1	germin-like protein subfamily 3 member 1 [Cannabis sativa]
XP_030501031.1	60S ribosomal protein L9 [Cannabis sativa]
XP_030494449.1	60S ribosomal protein L12-3-like [Cannabis sativa]
XP_030481542.1	formate dehydrogenase, mitochondrial [Cannabis sativa]
XP_030484297.1	mitochondrial outer membrane protein porin of 36 kDa [Cannabis sativa]
XP_030486208.1	glutathione S-transferase DHAR2-like [Cannabis sativa]
XP_030499793.1	peroxidase 72 [Cannabis sativa]
XP_030497076.1	probable ATP synthase 24 kDa subunit, mitochondrial [Cannabis sativa]
XP_030489850.1	fasciclin-like arabinogalactan protein 10 [Cannabis sativa]
XP_030493027.1	ATP synthase subunit gamma, mitochondrial [Cannabis sativa]
XP_030504009.1	superoxide dismutase [Cu-Zn] [Cannabis sativa]
XP_030493408.1	40S ribosomal protein S6 [Cannabis sativa]
XP_030481503.1	probable mitochondrial-processing peptidase subunit beta, mitochondrial isoform X1 [Cannabis sativa]
XP_030498127.1	catalase isozyme 2-like [Cannabis sativa]
XP_030497358.1	60S ribosomal protein L26-1 [Cannabis sativa]
XP_030507275.1	dihydrolipoyl dehydrogenase 2, chloroplastic [Cannabis sativa]
XP_030507472.1	elongation factor 1-alpha [Cannabis sativa]
XP_030501397.1	60S ribosomal protein L18-2 [Cannabis sativa]
XP_030485657.1	endochitinase 2 [Cannabis sativa]
XP_030483142.1	60S ribosomal protein L11 isoform X1 [Cannabis sativa]
XP_030507263.1	glutamate decarboxylase 1 [Cannabis sativa]
XP_030507676.1	probable 1-deoxy-D-xylulose-5-phosphate synthase, chloroplastic isoform X1 [Cannabis sativa]
XP_030491145.1	induced stolen tip protein TUB8 [Cannabis sativa]
XP_030494188.1	aspartic proteinase-like protein 2 [Cannabis sativa]
XP_030491493.1	60S ribosomal protein L28-2-like [Cannabis sativa]
XP_030495540.1	S-adenosylmethionine synthase 3 [Cannabis sativa]
XP_030490921.1	alanine aminotransferase 2-like [Cannabis sativa]
XP_030480200.1	(S)-2-hydroxy-acid oxidase GLO1 isoform X1 [Cannabis sativa]
XP_030500783.1	nucleoside diphosphate kinase 3-like [Cannabis sativa]
XP_030482744.1	2-Cys peroxiredoxin BAS1, chloroplastic [Cannabis sativa]
XP_030493401.1	40S ribosomal protein S2-4-like [Cannabis sativa]
XP_030498579.1	mitochondrial outer membrane protein porin 2-like [Cannabis sativa]
AJK91450.1	photosystem II phosphoprotein (chloroplast) [Cannabis sativa]
XP_030480704.1	phosphoenolpyruvate carboxylase [Cannabis sativa]
XP_030499617.1	glycine-rich RNA-binding protein-like [Cannabis sativa]
XP_030496863.1	chlorophyll a-b binding protein 151, chloroplastic [Cannabis sativa]
XP_030477698.1	60S acidic ribosomal protein P2-2-like [Cannabis sativa]
XP_030493615.1	probable inactive purple acid phosphatase 27 [Cannabis sativa]
XP_030507532.1	60S ribosomal protein L13a-4 [Cannabis sativa]
XP_030481731.1	glutathione S-transferase DHAR2-like isoform X2 [Cannabis sativa]
XP_030501215.1	protein SIEVE ELEMENT OCCLUSION B-like [Cannabis sativa]
XP_030491448.1	GDSL esterase/lipase APG-like [Cannabis sativa]
XP_030486209.1	V-type proton ATPase subunit B 1 [Cannabis sativa]
XP_030494298.1	nucleoside diphosphate kinase 1 [Cannabis sativa]
XP_030499096.1	histone H1-like [Cannabis sativa]
XP_030498360.1	NADH dehydrogenase [ubiquinone] 1 alpha subcomplex subunit 9, mitochondrial-like [Cannabis sativa]
XP_030493262.1	guanine nucleotide-binding protein subunit beta-like protein [Cannabis sativa]
XP_030480209.1	40S ribosomal protein S5-like [Cannabis sativa]
XP_030504688.1	60S ribosomal protein L22-2 [Cannabis sativa]
XP_030494320.1	alpha carbonic anhydrase 4-like [Cannabis sativa]
XP_030500695.1	elongation factor 1-delta-like [Cannabis sativa]
XP_030504381.1	histone H1-like [Cannabis sativa]
XP_030496472.1	GTP-binding nuclear protein Ran-3 [Cannabis sativa]
XP_030494089.1	60S ribosomal protein L13-1 [Cannabis sativa]
XP_030504034.1	probable histone H2B.1 [Cannabis sativa]
XP_030502137.1	methionine gamma-lyase [Cannabis sativa]
XP_030489755.1	60S ribosomal protein L35 [Cannabis sativa]
XP_030482712.1	60S ribosomal protein L6-like [Cannabis sativa]
XP_030478854.1	proteasome subunit alpha type-5 [Cannabis sativa]
XP_030480523.1	acyl-acyl carrier protein thioesterase ATL3, chloroplastic-like [Cannabis sativa]
XP_030503768.1	enoyl-[acyl-carrier-protein] reductase [NADH], chloroplastic-like [Cannabis sativa]
XP_030480017.1	polyphenol oxidase, chloroplastic-like [Cannabis sativa]
XP_030480071.1	photosystem I reaction center subunit III, chloroplastic [Cannabis sativa]
XP_030510850.1	histone H2A.6 [Cannabis sativa]
AJK91422.1	photosystem I P700 apoprotein A1 (chloroplast) [Cannabis sativa]
XP_030504809.1	ribulose bisphosphate carboxylase/oxygenase activase 2, chloroplastic-like [Cannabis sativa]
XP_030499279.1	photosystem I reaction center subunit IV, chloroplastic-like [Cannabis sativa]
XP_030509103.1	dihydrolipoyllysine-residue acetyltransferase component 5 of pyruvate dehydrogenase complex, chloroplastic-like [Cannabis sativa]
XP_030493936.1	ATPase 11, plasma membrane-type [Cannabis sativa]
XP_030507116.1	14-3-3-like protein [Cannabis sativa]
XP_030504232.1	40S ribosomal protein S4-3 [Cannabis sativa]
XP_030480529.1	ATP synthase subunit d, mitochondrial [Cannabis sativa]
XP_030489897.1	40S ribosomal protein S15a-1 [Cannabis sativa]
XP_030484789.1	2-alkenal reductase (NADP(+)-dependent)-like [Cannabis sativa]
XP_030485951.1	L-ascorbate peroxidase 3-like [Cannabis sativa]
XP_030480807.1	non-specific lipid-transfer protein 1-like [Cannabis sativa]
XP_030483080.1	patellin-3-like [Cannabis sativa]
XP_030511155.1	mitochondrial dicarboxylate/tricarboxylate transporter DTC [Cannabis sativa]
XP_030482301.1	ADP,ATP carrier protein 3, mitochondrial [Cannabis sativa]
XP_030510671.1	chlorophyll a-b binding protein 3, chloroplastic [Cannabis sativa]
XP_030481799.1	fatty acid hydroperoxide lyase, chloroplastic [Cannabis sativa]
XP_030506485.1	uncharacterized protein LOC115721346 [Cannabis sativa]
XP_030498417.1	phosphoprotein ECPP44-like [Cannabis sativa]
XP_030504138.1	CBS domain-containing protein CBSX3, mitochondrial [Cannabis sativa]
XP_030482489.1	polyketide synthase 4 [Cannabis sativa]
XP_030482156.1	probable aspartyl protease At4g16563 [Cannabis sativa]
XP_030507287.1	translationally-controlled tumor protein homolog [Cannabis sativa]
XP_030502129.1	40S ribosomal protein S23 [Cannabis sativa]
XP_030490877.1	40S ribosomal protein SA-like isoform X1 [Cannabis sativa]
XP_030500635.1	60S ribosomal protein L15-2 [Cannabis sativa]
XP_030482241.1	acetyl-CoA acetyltransferase, cytosolic 1 [Cannabis sativa]
XP_030491925.1	ATP synthase subunit delta', mitochondrial [Cannabis sativa]
XP_030497829.1	probable aldehyde dehydrogenase [Cannabis sativa]
XP_030482575.1	60S ribosomal protein L8-1-like [Cannabis sativa]
AKC34400.1	tetrahydrocannabinolic acid synthase, partial [Cannabis sativa]
XP_030499024.1	gamma carbonic anhydrase 1, mitochondrial [Cannabis sativa]
XP_030494296.1	glucan endo-1,3-beta-glucosidase, basic isoform-like [Cannabis sativa]
XP_030499508.1	actin-7 [Cannabis sativa]
XP_030485627.1	photosystem II 22 kDa protein, chloroplastic [Cannabis sativa]
XP_030482347.1	chlorophyll a-b binding protein of LHCII type 1-like [Cannabis sativa]
XP_030480565.1	40S ribosomal protein S9-2-like [Cannabis sativa]
XP_030483002.1	60S ribosomal protein L10a [Cannabis sativa]
XP_030496340.1	tubulin alpha-3 chain [Cannabis sativa]
XP_030481161.1	non-specific lipid-transfer protein 1-like [Cannabis sativa]
XP_030494422.1	adenylate kinase 4 [Cannabis sativa]
XP_030488054.1	60S acidic ribosomal protein P1-like [Cannabis sativa]
XP_030481159.1	non-specific lipid-transfer protein 1-like [Cannabis sativa]
XP_030482732.1	MLP-like protein 328 [Cannabis sativa]
XP_030481657.1	14-3-3-like protein A [Cannabis sativa]
XP_030507696.1	40S ribosomal protein S17-like [Cannabis sativa]
XP_030510143.1	citrate synthase, mitochondrial [Cannabis sativa]
XP_030481816.1	eukaryotic translation initiation factor 5A-2 [Cannabis sativa]
XP_030499120.1	60S ribosomal protein L23 [Cannabis sativa]
XP_030507527.1	40S ribosomal protein S8 [Cannabis sativa]
XP_030489954.1	60S ribosomal protein L14-2-like [Cannabis sativa]
ACD76853.1	polyketide synthase protein [Cannabis sativa]
XP_030486480.1	uncharacterized protein LOC115703120 [Cannabis sativa]
XP_030503529.1	aquaporin PIP2-2-like [Cannabis sativa]
XP_030487411.1	CO(2)-response secreted protease-like [Cannabis sativa]
XP_030483875.1	probable UDP-arabinopyranose mutase 2 [Cannabis sativa]
XP_030479618.1	non-specific lipid-transfer protein 1-like [Cannabis sativa]
XP_030484074.1	superoxide dismutase [Cu-Zn], chloroplastic [Cannabis sativa]
XP_030494356.1	gamma carbonic anhydrase-like 2, mitochondrial [Cannabis sativa]
XP_030495591.1	S-adenosylmethionine synthase 1 [Cannabis sativa]
XP_030488155.1	60S acidic ribosomal protein P1-like [Cannabis sativa]
XP_030488788.1	40S ribosomal protein S3-3 [Cannabis sativa]
XP_030483006.1	aspartate aminotransferase, mitochondrial [Cannabis sativa]
XP_030480140.1	cytochrome c1-2, heme protein, mitochondrial [Cannabis sativa]
XP_030493230.1	probable linoleate 9S-lipoxygenase 5 [Cannabis sativa]
XP_030490922.1	pectinesterase [Cannabis sativa]
XP_030484253.1	60S ribosomal protein L21-2 [Cannabis sativa]
XP_030505180.1	probable UDP-arabinopyranose mutase 1 [Cannabis sativa]
XP_030510413.1	40S ribosomal protein S2-4-like [Cannabis sativa]
XP_030507170.1	cytochrome c oxidase subunit 6b-1-like [Cannabis sativa]
XP_030478865.1	60S ribosomal protein L34 [Cannabis sativa]
XP_030486666.1	polyphenol oxidase I, chloroplastic-like [Cannabis sativa]
XP_030488422.1	plastidic ATP/ADP-transporter-like [Cannabis sativa]
XP_030510133.1	protein EXORDIUM-like 2 [Cannabis sativa]
XP_030509404.1	GDSL esterase/lipase At4g16230 [Cannabis sativa]
XP_030488101.1	60S ribosomal protein L23a [Cannabis sativa]
XP_030510068.1	class V chitinase-like [Cannabis sativa]
XP_030501711.1	phenylcoumaran benzylic ether reductase Pyrc5-like [Cannabis sativa]
XP_030482216.1	2-alkenal reductase (NADP(+)-dependent)-like [Cannabis sativa]
XP_030479992.1	ferredoxin--NADP reductase, root isozyme, chloroplastic [Cannabis sativa]
XP_030488527.1	cytochrome c oxidase subunit 5b-1, mitochondrial [Cannabis sativa]
XP_030493130.1	60S ribosomal protein L24 [Cannabis sativa]
XP_030497408.1	ubiquitin-40S ribosomal protein S27a [Cannabis sativa]
XP_030500392.1	RGG repeats nuclear RNA binding protein A [Cannabis sativa]
XP_030506405.1	DNA damage-repair/toleration protein DRT102 [Cannabis sativa]
XP_030486303.1	cyclase-like protein 2 [Cannabis sativa]
XP_030501844.1	60S acidic ribosomal protein P2-2-like [Cannabis sativa]
XP_030477716.1	photosystem I reaction center subunit V, chloroplastic [Cannabis sativa]
XP_030510585.1	14-3-3-like protein 16R [Cannabis sativa]
XP_030486281.1	40S ribosomal protein S16 [Cannabis sativa]
XP_030497054.1	probable xyloglucan endotransglucosylase/hydrolase protein B [Cannabis sativa]
XP_030484142.1	40S ribosomal protein S14-3 [Cannabis sativa]
XP_030510604.1	tubulin alpha-3 chain [Cannabis sativa]
XP_030488808.1	aspartyl protease family protein 2 [Cannabis sativa]
XP_030496356.1	probable xyloglucan endotransglucosylase/hydrolase protein 6 [Cannabis sativa]
XP_030498718.1	60S ribosomal protein L27-3 [Cannabis sativa]
XP_030496959.1	ATP-citrate synthase alpha chain protein 1 [Cannabis sativa]
XP_030496238.1	calmodulin-7 [Cannabis sativa]
XP_030506780.1	40S ribosomal protein S10-1-like [Cannabis sativa]
XP_030496765.1	flavonoid 3',5'-methyltransferase-like [Cannabis sativa]
XP_030483484.1	plasma membrane ATPase 4 [Cannabis sativa]
XP_030508841.1	glucan endo-1,3-beta-glucosidase, basic vacuolar isoform-like [Cannabis sativa]
ABI21837.1	(-)-limonene synthase [Cannabis sativa]
XP_030496735.1	adenylate kinase 4-like [Cannabis sativa]
XP_030496692.1	mulatexin-like [Cannabis sativa]
XP_030492041.1	40S ribosomal protein S19-3-like [Cannabis sativa]
XP_030508042.1	60S ribosomal protein L10a-like [Cannabis sativa]
XP_030490586.1	probable chalcone--flavonone isomerase 3 [Cannabis sativa]
XP_030485381.1	glutathione S-transferase DHAR3, chloroplastic [Cannabis sativa]
XP_030494807.1	ADP-ribosylation factor-like [Cannabis sativa]
XP_030481021.1	60S ribosomal protein L38 [Cannabis sativa]
XP_030505919.1	probable histone H2A.4 [Cannabis sativa]
XP_030491130.1	cysteine proteinase inhibitor 1 [Cannabis sativa]
XP_030481974.1	L-ascorbate oxidase homolog [Cannabis sativa]
XP_030488911.1	40S ribosomal protein S4-3 [Cannabis sativa]
XP_030510724.1	40S ribosomal protein S8-like [Cannabis sativa]
XP_030497560.1	2-acylphloroglucinol 4-prenyltransferase-like [Cannabis sativa]
XP_030495411.1	ADP,ATP carrier protein 1, mitochondrial-like [Cannabis sativa]
XP_030506590.1	ras-related protein RABE1a [Cannabis sativa]
XP_030485083.1	uncharacterized protein At5g39570 [Cannabis sativa]
XP_030484107.1	40S ribosomal protein S19-3-like [Cannabis sativa]
XP_030498455.1	3-oxoacyl-[acyl-carrier-protein] reductase 4-like [Cannabis sativa]
XP_030509562.1	histone H2A.1-like [Cannabis sativa]
XP_030480081.1	60S ribosomal protein L18a-2-like isoform X1 [Cannabis sativa]
XP_030501712.1	phenylcoumaran benzylic ether reductase Pyrc5-like [Cannabis sativa]
XP_030491052.1	chlorophyll a-b binding protein 6, chloroplastic [Cannabis sativa]
XP_030509955.1	glucose-6-phosphate 1-dehydrogenase, chloroplastic-like isoform X1 [Cannabis sativa]
XP_030486983.1	40S ribosomal protein S18 [Cannabis sativa]
XP_030501899.1	glutamate dehydrogenase 2-like [Cannabis sativa]
XP_030508027.1	gamma conglutin 1-like [Cannabis sativa]
ARE72261.1	terpene synthase [Cannabis sativa]
ALF04040.1	ATPase subunit 4 (mitochondrion) [Cannabis sativa]
XP_030484013.1	40S ribosomal protein S28 [Cannabis sativa]
XP_030503049.1	histone H2B-like [Cannabis sativa]
XP_030504405.1	40S ribosomal protein S24-1 [Cannabis sativa]
XP_030501207.1	60S ribosomal protein L18a-2 [Cannabis sativa]
XP_030477713.1	basic blue protein [Cannabis sativa]
XP_030484715.1	probable UDP-arabinopyranose mutase 2 [Cannabis sativa]
AJK91402.1	photosystem II protein D1 (chloroplast) [Cannabis sativa]
XP_030491831.1	pyrophosphate-energized vacuolar membrane proton pump-like [Cannabis sativa]
ARE72253.1	terpene synthase [Cannabis sativa]
DAC76710.1	TPA_exp: prenyltransferase 4 [Cannabis sativa]
XP_030510626.1	thioredoxin H1-like isoform X1 [Cannabis sativa]
XP_030504560.1	peroxidase 4-like [Cannabis sativa]
XP_030503784.1	photosystem I reaction center subunit XI, chloroplastic [Cannabis sativa]
XP_030500928.1	DEAD-box ATP-dependent RNA helicase 38 [Cannabis sativa]
XP_030500202.1	actin-7-like [Cannabis sativa]
XP_030504097.1	histone H2AX-like [Cannabis sativa]
XP_030494321.1	histone H3.2-like [Cannabis sativa]
XP_030482459.1	tubulin alpha-1 chain [Cannabis sativa]
XP_030502211.1	40S ribosomal protein S10-1-like [Cannabis sativa]
XP_030503144.1	60S ribosomal protein L10-like [Cannabis sativa]
ARE72275.1	FPPS2, partial [Cannabis sativa]
XP_030488761.1	60S ribosomal protein L10 [Cannabis sativa]
TPS2_CANSA	RecName: Full=(+)-alpha-pinene synthase, chloroplastic; Flags: Precursor
XP_030503945.1	40S ribosomal protein S26-3-like [Cannabis sativa]
XP_030484209.1	enoyl-[acyl-carrier-protein] reductase [NADH], chloroplastic-like isoform X1 [Cannabis sativa]
AFN42529.1	chalcone isomerase-like protein [Cannabis sativa]
XP_030508041.1	cytochrome b-c1 complex subunit 7-2-like [Cannabis sativa]
XP_030486065.1	histone H3.2 [Cannabis sativa]
XP_030498511.1	60S ribosomal protein L17-2 [Cannabis sativa]
XP_030489108.1	uncharacterized protein At2g27730, mitochondrial [Cannabis sativa]
XP_030480542.1	tubulin beta-8 chain [Cannabis sativa]
AJK91439.1	photosystem II cytochrome b559 alpha subunit (chloroplast) [Cannabis sativa]
QCY41290.1	hedycaryol synthase [Cannabis sativa]
XP_030508429.1	40S ribosomal protein S16-like [Cannabis sativa]
XP_030493806.1	probable acyl-activating enzyme 17, peroxisomal [Cannabis sativa]
XP_030504084.1	S-adenosylmethionine synthase 1-like [Cannabis sativa]
ALF04048.1	cytochrome c oxidase subunit 1 (mitochondrion) [Cannabis sativa]
XP_030501188.1	GTP-binding protein YPTM2 [Cannabis sativa]
XP_030503855.1	ATP-citrate synthase alpha chain protein 2 [Cannabis sativa]
XP_030489089.1	glutathione S-transferase U19-like [Cannabis sativa]
XP_030487106.1	actin-depolymerizing factor 2 [Cannabis sativa]
XP_030510106.1	40S ribosomal protein S7-like [Cannabis sativa]
XP_030488640.1	glutamate dehydrogenase A [Cannabis sativa]
XP_030507269.1	glutamate dehydrogenase 1 [Cannabis sativa]
XP_030489092.1	probable glutathione S-transferase isoform X2 [Cannabis sativa]
XP_030491650.1	L-ascorbate oxidase homolog [Cannabis sativa]
XP_030490377.1	eukaryotic initiation factor 4A-9 [Cannabis sativa]
XP_030502093.1	V-type proton ATPase subunit F [Cannabis sativa]
XP_030506008.1	60S ribosomal protein L35-like [Cannabis sativa]
XP_030478581.1	eukaryotic translation initiation factor 5A-4 [Cannabis sativa]
ACD76854.1	polyketide synthase protein [Cannabis sativa]
XP_030493197.1	ubiquitin-NEDD8-like protein RUB2 [Cannabis sativa]
XP_030487989.1	actin [Cannabis sativa]
XP_030488643.1	eukaryotic initiation factor 4A-10-like [Cannabis sativa]
XP_030489788.1	40S ribosomal protein S3-1-like [Cannabis sativa]
XP_030495842.1	ADP,ATP carrier protein 1, mitochondrial-like [Cannabis sativa]
XP_030508452.1	40S ribosomal protein S12-like [Cannabis sativa]
XP_030484451.1	fatty-acid-binding protein 1-like [Cannabis sativa]
XP_030508201.1	40S ribosomal protein S18-like [Cannabis sativa]
XP_030507919.1	60S ribosomal protein L19-3 [Cannabis sativa]
XP_030494538.1	40S ribosomal protein S7-like [Cannabis sativa]
XP_030488624.1	sucrose synthase-like [Cannabis sativa]
XP_030482609.1	14-3-3-like protein GF14 iota [Cannabis sativa]
XP_030484622.1	14-3-3-like protein B isoform X1 [Cannabis sativa]
XP_030495935.1	LOW QUALITY PROTEIN: 3-oxoacyl-[acyl-carrier-protein] reductase 4-like [Cannabis sativa]
XP_030490934.1	NADH dehydrogenase [ubiquinone] iron-sulfur protein 7, mitochondrial-like [Cannabis sativa]
XP_030506510.1	10 kDa chaperonin, mitochondrial-like [Cannabis sativa]
XP_030510341.1	pyrophosphate-energized vacuolar membrane proton pump [Cannabis sativa]
AFD33345.1	acyl-activating enzyme 1 [Cannabis sativa]
XP_030490327.1	elongation factor 1-alpha [Cannabis sativa]
XP_030488683.1	LOW QUALITY PROTEIN: sucrose synthase [Cannabis sativa]
XP_030489106.1	40S ribosomal protein S25-2 [Cannabis sativa]
XP_030502177.1	tubulin beta chain-like [Cannabis sativa]
XP_030503195.1	magnesium-chelatase subunit ChlD, chloroplastic [Cannabis sativa]
XP_030507235.1	40S ribosomal protein S7-like [Cannabis sativa]
XP_030506545.1	10 kDa chaperonin, mitochondrial-like [Cannabis sativa]
XP_030481404.1	tubulin beta-1 chain [Cannabis sativa]
XP_030486938.1	40S ribosomal protein S24-1 [Cannabis sativa]
XP_030490304.1	40S ribosomal protein S20-2-like [Cannabis sativa]
XP_030499110.1	40S ribosomal protein S25 [Cannabis sativa]
XP_030502136.1	tubulin beta-2 chain [Cannabis sativa]
XP_030490753.1	40S ribosomal protein S3-3-like [Cannabis sativa]
XP_030483111.1	actin-97 isoform X1 [Cannabis sativa]
XP_030496803.1	pyrophosphate-energized membrane proton pump 2 [Cannabis sativa]
XP_030499118.1	ribulose bisphosphate carboxylase small chain, chloroplastic-like [Cannabis sativa]
BAG14339.1	olivetol synthase [Cannabis sativa]
XP_030490770.1	40S ribosomal protein S20-2 [Cannabis sativa]
XP_030510929.1	farnesyl pyrophosphate synthase-like [Cannabis sativa]
XP_030479664.1	tubulin beta chain-like [Cannabis sativa]
XP_030501759.1	ribulose bisphosphate carboxylase small chain, chloroplastic-like [Cannabis sativa]
XP_030485201.1	histone H3.3-like [Cannabis sativa]
XP_030490365.1	eukaryotic initiation factor 4A-11 [Cannabis sativa]
AFN42528.1	Betv1-like protein [Cannabis sativa]
XP_030508288.1	major allergen Pru av 1-like [Cannabis sativa]

## Sheet: 3 Late flower proteome 
Accession	Protein Name
AJK91430.1	ribulose 1,5-bisphosphate carboxylase/oxygenase large subunit (chloroplast) [Cannabis sativa]
XP_030508649.1	protein SIEVE ELEMENT OCCLUSION B-like [Cannabis sativa]
XP_030496367.1	oxygen-evolving enhancer protein 1, chloroplastic [Cannabis sativa]
XP_030488830.1	transketolase, chloroplastic [Cannabis sativa]
XP_030508650.1	protein SIEVE ELEMENT OCCLUSION B-like [Cannabis sativa]
XP_030508648.1	protein SIEVE ELEMENT OCCLUSION B-like [Cannabis sativa]
XP_030507611.1	5-methyltetrahydropteroyltriglutamate--homocysteine methyltransferase 1-like [Cannabis sativa]
XP_030498910.1	ATP synthase subunit beta, mitochondrial [Cannabis sativa]
XP_030492518.1	glyceraldehyde-3-phosphate dehydrogenase [Cannabis sativa]
XP_030500800.1	probable mediator of RNA polymerase II transcription subunit 37e [Cannabis sativa]
XP_030485115.1	glyceraldehyde-3-phosphate dehydrogenase GAPA1, chloroplastic [Cannabis sativa]
AFN42527.1	olivetolic acid cyclase [Cannabis sativa]
XP_030509905.1	class V chitinase CHIT5-like [Cannabis sativa]
XP_030491649.1	protein disulfide-isomerase-like [Cannabis sativa]
AJK91429.1	ATP synthase CF1 beta subunit (chloroplast) [Cannabis sativa]
XP_030482568.1	oxygen-evolving enhancer protein 2, chloroplastic [Cannabis sativa]
ALF04039.1	ATP synthase F1 subunit 1 (mitochondrion) [Cannabis sativa]
XP_030478872.1	ruBisCO large subunit-binding protein subunit beta, chloroplastic [Cannabis sativa]
XP_030504184.1	probable linoleate 9S-lipoxygenase 5 [Cannabis sativa]
ARE72266.1	HDS, partial [Cannabis sativa]
XP_030510561.1	stromal 70 kDa heat shock-related protein, chloroplastic [Cannabis sativa]
XP_030492987.1	elongation factor 2 [Cannabis sativa]
XP_030497123.1	MLP-like protein 423 [Cannabis sativa]
XP_030493203.1	enolase [Cannabis sativa]
XP_030492155.1	ribulose bisphosphate carboxylase/oxygenase activase, chloroplastic isoform X1 [Cannabis sativa]
XP_030481652.1	histone H4 [Cannabis sativa]
XP_030487452.1	triosephosphate isomerase, chloroplastic [Cannabis sativa]
XP_030509817.1	heat shock cognate protein 80 [Cannabis sativa]
XP_030484852.1	carbonic anhydrase 2 isoform X1 [Cannabis sativa]
XP_030491635.1	aminomethyltransferase, mitochondrial [Cannabis sativa]
XP_030480080.1	malate dehydrogenase 1, mitochondrial [Cannabis sativa]
AJK91407.1	ATP synthase CF1 alpha subunit (chloroplast) [Cannabis sativa]
XP_030508797.1	malate dehydrogenase [Cannabis sativa]
XP_030506197.1	ruBisCO large subunit-binding protein subunit alpha [Cannabis sativa]
XP_030507570.1	photosystem I reaction center subunit II, chloroplastic-like [Cannabis sativa]
XP_030510219.1	fructose-bisphosphate aldolase 1, chloroplastic [Cannabis sativa]
XP_030500810.1	phosphoribulokinase, chloroplastic-like [Cannabis sativa]
XP_030487494.1	peptidyl-prolyl cis-trans isomerase [Cannabis sativa]
AKK32276.1	PS II CP47 chlorophyll apoprotein (chloroplast) [Cannabis sativa]
XP_030495568.1	60S ribosomal protein L4 [Cannabis sativa]
XP_030489407.1	triosephosphate isomerase, cytosolic-like [Cannabis sativa]
XP_030493268.1	monodehydroascorbate reductase [Cannabis sativa]
XP_030507801.1	desiccation-related protein PCC13-62-like [Cannabis sativa]
XP_030491053.1	oxygen-evolving enhancer protein 3-2, chloroplastic-like [Cannabis sativa]
XP_030507458.1	adenosylhomocysteinase 1 [Cannabis sativa]
XP_030479681.1	chlorophyll a-b binding protein of LHCII type 1-like [Cannabis sativa]
XP_030482585.1	ferredoxin-dependent glutamate synthase, chloroplastic [Cannabis sativa]
XP_030503150.1	calreticulin [Cannabis sativa]
XP_030509401.1	ATP-citrate synthase beta chain protein 2 [Cannabis sativa]
XP_030487564.1	germin-like protein [Cannabis sativa]
XP_030507259.1	chaperonin CPN60-2, mitochondrial [Cannabis sativa]
XP_030489279.1	CO(2)-response secreted protease-like isoform X1 [Cannabis sativa]
XP_030510787.1	class V chitinase-like [Cannabis sativa]
XP_030490035.1	chlorophyll a-b binding protein CP26, chloroplastic [Cannabis sativa]
XP_030496794.1	probable nucleoredoxin 1 [Cannabis sativa]
XP_030503400.1	UTP--glucose-1-phosphate uridylyltransferase [Cannabis sativa]
XP_030491423.1	acid phosphatase 1-like [Cannabis sativa]
XP_030480105.1	chlorophyll a-b binding protein CP29.2, chloroplastic [Cannabis sativa]
XP_030484605.1	ketol-acid reductoisomerase, chloroplastic [Cannabis sativa]
XP_030490783.1	glycine dehydrogenase (decarboxylating), mitochondrial [Cannabis sativa]
XP_030496049.1	V-type proton ATPase catalytic subunit A [Cannabis sativa]
XP_030508442.1	probable fructokinase-4 [Cannabis sativa]
XP_030507062.1	isocitrate dehydrogenase [NADP] [Cannabis sativa]
XP_030507415.1	plastocyanin [Cannabis sativa]
XP_030481961.1	polygalacturonase inhibitor-like [Cannabis sativa]
XP_030493616.1	60S ribosomal protein L7-2 [Cannabis sativa]
AKC34410.1	cannabidiolic acid synthase [Cannabis sativa]
XP_030491785.1	photosystem I reaction center subunit VI, chloroplastic-like [Cannabis sativa]
XP_030510248.1	leucine aminopeptidase 1 [Cannabis sativa]
XP_030485469.1	peroxiredoxin-2B-like [Cannabis sativa]
XP_030501851.1	luminal-binding protein 5 isoform X1 [Cannabis sativa]
XP_030492889.1	fructose-bisphosphate aldolase 6, cytosolic [Cannabis sativa]
XP_030488227.1	60S acidic ribosomal protein P0 [Cannabis sativa]
XP_030488149.1	NADP-dependent malic enzyme [Cannabis sativa]
XP_030496986.1	phosphoglucomutase, cytoplasmic [Cannabis sativa]
XP_030504263.1	L-ascorbate peroxidase, cytosolic-like [Cannabis sativa]
XP_030485614.1	BURP domain protein RD22-like [Cannabis sativa]
XP_030499168.1	uncharacterized protein At5g48480 [Cannabis sativa]
XP_030505753.1	elongation factor 1-gamma-like [Cannabis sativa]
XP_030486077.1	ferredoxin--NADP reductase, leaf-type isozyme, chloroplastic [Cannabis sativa]
XP_030492794.1	elongation factor Tu, chloroplastic [Cannabis sativa]
XP_030492808.1	60S ribosomal protein L3-1 [Cannabis sativa]
XP_030496648.1	fructose-bisphosphate aldolase 3, chloroplastic [Cannabis sativa]
XP_030504577.1	linoleate 13S-lipoxygenase 2-1, chloroplastic-like [Cannabis sativa]
XP_030484203.1	UDP-glucose 6-dehydrogenase 1 [Cannabis sativa]
XP_030505672.1	chloroplast stem-loop binding protein of 41 kDa b, chloroplastic [Cannabis sativa]
XP_030481474.1	mitochondrial outer membrane protein porin of 34 kDa-like [Cannabis sativa]
XP_030493186.1	sedoheptulose-1,7-bisphosphatase, chloroplastic [Cannabis sativa]
XP_030504382.1	elongation factor 1-beta 2 [Cannabis sativa]
XP_030511144.1	cytochrome b6-f complex iron-sulfur subunit, chloroplastic [Cannabis sativa]
XP_030483244.1	aspartate aminotransferase P2, mitochondrial [Cannabis sativa]
XP_030504574.1	linoleate 13S-lipoxygenase 2-1, chloroplastic-like isoform X1 [Cannabis sativa]
XP_030494025.1	ribulose-phosphate 3-epimerase, chloroplastic [Cannabis sativa]
XP_030488395.1	phospholipase D alpha 1 [Cannabis sativa]
AJK91421.1	photosystem I P700 apoprotein A2 (chloroplast) [Cannabis sativa]
XP_030481128.1	macrophage migration inhibitory factor homolog isoform X2 [Cannabis sativa]
XP_030500358.1	glutamine synthetase nodule isozyme [Cannabis sativa]
XP_030486529.1	4-hydroxy-3-methylbut-2-enyl diphosphate reductase, chloroplastic [Cannabis sativa]
XP_030492083.1	60S ribosomal protein L5 [Cannabis sativa]
XP_030492321.1	peroxidase 12-like [Cannabis sativa]
XP_030509591.1	ferredoxin--NADP reductase, embryo isozyme, chloroplastic-like [Cannabis sativa]
AJK91435.1	cytochrome f (chloroplast) [Cannabis sativa]
XP_030480009.1	60S acidic ribosomal protein P2A-like [Cannabis sativa]
XP_030507464.1	LOW QUALITY PROTEIN: serine hydroxymethyltransferase 4 [Cannabis sativa]
XP_030496981.1	glyceraldehyde-3-phosphate dehydrogenase, cytosolic [Cannabis sativa]
XP_030499805.1	alpha-xylosidase 1-like [Cannabis sativa]
XP_030483075.1	aconitate hydratase, cytoplasmic [Cannabis sativa]
XP_030493923.1	LOW QUALITY PROTEIN: glutamate-1-semialdehyde 2,1-aminomutase 2, chloroplastic-like [Cannabis sativa]
XP_030499795.1	patatin-like protein 1 [Cannabis sativa]
XP_030497031.1	glutamate--glyoxylate aminotransferase 2 [Cannabis sativa]
XP_030497224.1	40S ribosomal protein S3a [Cannabis sativa]
XP_030492067.1	cysteine synthase [Cannabis sativa]
XP_030492994.1	probable histone H2A.5 [Cannabis sativa]
XP_030510658.1	cationic peroxidase 2-like [Cannabis sativa]
XP_030503771.1	cysteine synthase [Cannabis sativa]
XP_030489764.1	photosystem II 10 kDa polypeptide, chloroplastic [Cannabis sativa]
XP_030505394.1	chlorophyll a-b binding protein 8, chloroplastic [Cannabis sativa]
XP_030495432.1	40S ribosomal protein S13 [Cannabis sativa]
XP_030488123.1	clathrin heavy chain 1 isoform X1 [Cannabis sativa]
XP_030508321.1	desiccation-related protein PCC13-62-like isoform X1 [Cannabis sativa]
XP_030483081.1	2-methylene-furan-3-one reductase-like [Cannabis sativa]
XP_030487982.1	glycerate dehydrogenase [Cannabis sativa]
XP_030480650.1	non-specific lipid-transfer protein 1-like [Cannabis sativa]
XP_030486758.1	chloroplast stem-loop binding protein of 41 kDa a, chloroplastic [Cannabis sativa]
XP_030489666.1	protochlorophyllide reductase, chloroplastic [Cannabis sativa]
XP_030487971.1	60S ribosomal protein L7a-2 [Cannabis sativa]
XP_030502075.1	glycine cleavage system H protein, mitochondrial-like [Cannabis sativa]
XP_030483852.1	nodulin-related protein 1-like [Cannabis sativa]
XP_030479817.1	protein IN2-1 homolog B-like isoform X1 [Cannabis sativa]
XP_030488611.1	adenosine kinase 2 [Cannabis sativa]
XP_030492890.1	fructose-bisphosphate aldolase, cytoplasmic isozyme [Cannabis sativa]
AJK91417.1	photosystem II protein D2 (chloroplast) [Cannabis sativa]
XP_030488797.1	LOW QUALITY PROTEIN: 20 kDa chaperonin, chloroplastic [Cannabis sativa]
XP_030495875.1	pyrophosphate--fructose 6-phosphate 1-phosphotransferase subunit alpha [Cannabis sativa]
XP_030493409.1	probable inactive purple acid phosphatase 27 [Cannabis sativa]
XP_030500769.1	V-type proton ATPase subunit E-like [Cannabis sativa]
XP_030498132.1	catalase-2 [Cannabis sativa]
XP_030497048.1	biotin carboxylase 2, chloroplastic [Cannabis sativa]
XP_030497012.1	basic transcription factor 3 [Cannabis sativa]
XP_030504435.1	uncharacterized protein At5g02240-like [Cannabis sativa]
XP_030507192.1	glutamine synthetase leaf isozyme, chloroplastic [Cannabis sativa]
XP_030486307.1	D-3-phosphoglycerate dehydrogenase 1, chloroplastic-like [Cannabis sativa]
AJK91418.1	photosystem II CP43 chlorophyll apoprotein (chloroplast) [Cannabis sativa]
ARE72265.1	IDI, partial [Cannabis sativa]
XP_030506778.1	proteasome subunit alpha type-2-A [Cannabis sativa]
XP_030496506.1	calnexin homolog [Cannabis sativa]
XP_030481956.1	mitochondrial phosphate carrier protein 3, mitochondrial-like [Cannabis sativa]
XP_030504090.1	probable protein disulfide-isomerase A6 [Cannabis sativa]
XP_030506176.1	uncharacterized protein LOC115721071 [Cannabis sativa]
XP_030493857.1	peroxiredoxin-2E-2, chloroplastic [Cannabis sativa]
XP_030493688.1	uncharacterized protein LOC115709668 [Cannabis sativa]
XP_030508565.1	malate dehydrogenase, chloroplastic [Cannabis sativa]
XP_030489998.1	aldehyde dehydrogenase family 7 member A1 [Cannabis sativa]
XP_030491464.1	polyphenol oxidase, chloroplastic-like [Cannabis sativa]
XP_030480368.1	non-classical arabinogalactan protein 31-like [Cannabis sativa]
XP_030503775.1	elongation factor 1-alpha [Cannabis sativa]
XP_030492323.1	germin-like protein subfamily 3 member 1 [Cannabis sativa]
XP_030501031.1	60S ribosomal protein L9 [Cannabis sativa]
XP_030494449.1	60S ribosomal protein L12-3-like [Cannabis sativa]
XP_030481542.1	formate dehydrogenase, mitochondrial [Cannabis sativa]
XP_030484297.1	mitochondrial outer membrane protein porin of 36 kDa [Cannabis sativa]
XP_030486208.1	glutathione S-transferase DHAR2-like [Cannabis sativa]
XP_030490633.1	glyoxylate/succinic semialdehyde reductase 2, chloroplastic-like [Cannabis sativa]
XP_030499793.1	peroxidase 72 [Cannabis sativa]
XP_030504579.1	linoleate 13S-lipoxygenase 2-1, chloroplastic-like [Cannabis sativa]
XP_030497076.1	probable ATP synthase 24 kDa subunit, mitochondrial [Cannabis sativa]
XP_030489850.1	fasciclin-like arabinogalactan protein 10 [Cannabis sativa]
XP_030487835.1	uncharacterized protein LOC115704770 [Cannabis sativa]
XP_030493027.1	ATP synthase subunit gamma, mitochondrial [Cannabis sativa]
XP_030504009.1	superoxide dismutase [Cu-Zn] [Cannabis sativa]
XP_030493408.1	40S ribosomal protein S6 [Cannabis sativa]
XP_030510619.1	chlorophyll a-b binding protein CP24 10A, chloroplastic [Cannabis sativa]
XP_030481503.1	probable mitochondrial-processing peptidase subunit beta, mitochondrial isoform X1 [Cannabis sativa]
XP_030508476.1	endoplasmin homolog [Cannabis sativa]
XP_030498127.1	catalase isozyme 2-like [Cannabis sativa]
XP_030488359.1	nucleosome assembly protein 1;2 [Cannabis sativa]
XP_030497358.1	60S ribosomal protein L26-1 [Cannabis sativa]
XP_030507181.1	thylakoid lumenal 29 kDa protein, chloroplastic [Cannabis sativa]
XP_030507275.1	dihydrolipoyl dehydrogenase 2, chloroplastic [Cannabis sativa]
XP_030507472.1	elongation factor 1-alpha [Cannabis sativa]
XP_030510845.1	xylose isomerase [Cannabis sativa]
XP_030501397.1	60S ribosomal protein L18-2 [Cannabis sativa]
XP_030497194.1	LOW QUALITY PROTEIN: alcohol dehydrogenase class-3-like [Cannabis sativa]
XP_030490485.1	probable lactoylglutathione lyase, chloroplastic [Cannabis sativa]
XP_030509499.1	magnesium-protoporphyrin IX monomethyl ester [oxidative] cyclase, chloroplastic [Cannabis sativa]
XP_030485657.1	endochitinase 2 [Cannabis sativa]
XP_030483859.1	alpha-1,4 glucan phosphorylase L isozyme, chloroplastic/amyloplastic [Cannabis sativa]
XP_030488394.1	heat shock 70 kDa protein 14-like [Cannabis sativa]
XP_030483142.1	60S ribosomal protein L11 isoform X1 [Cannabis sativa]
XP_030480920.1	aspartate aminotransferase, cytoplasmic-like [Cannabis sativa]
XP_030507263.1	glutamate decarboxylase 1 [Cannabis sativa]
XP_030507676.1	probable 1-deoxy-D-xylulose-5-phosphate synthase, chloroplastic isoform X1 [Cannabis sativa]
XP_030491145.1	induced stolen tip protein TUB8 [Cannabis sativa]
XP_030494188.1	aspartic proteinase-like protein 2 [Cannabis sativa]
XP_030491493.1	60S ribosomal protein L28-2-like [Cannabis sativa]
XP_030503786.1	phosphoglycolate phosphatase 1B, chloroplastic-like [Cannabis sativa]
XP_030499543.1	2-methylene-furan-3-one reductase [Cannabis sativa]
XP_030495540.1	S-adenosylmethionine synthase 3 [Cannabis sativa]
XP_030496970.1	aldehyde dehydrogenase family 3 member H1-like [Cannabis sativa]
XP_030490921.1	alanine aminotransferase 2-like [Cannabis sativa]
XP_030480200.1	(S)-2-hydroxy-acid oxidase GLO1 isoform X1 [Cannabis sativa]
XP_030485133.1	soluble inorganic pyrophosphatase 6, chloroplastic [Cannabis sativa]
XP_030504068.1	protein PLASTID TRANSCRIPTIONALLY ACTIVE 16, chloroplastic [Cannabis sativa]
XP_030500783.1	nucleoside diphosphate kinase 3-like [Cannabis sativa]
XP_030500903.1	hsp70-Hsp90 organizing protein 3 [Cannabis sativa]
XP_030482744.1	2-Cys peroxiredoxin BAS1, chloroplastic [Cannabis sativa]
XP_030493401.1	40S ribosomal protein S2-4-like [Cannabis sativa]
XP_030496791.1	pyruvate dehydrogenase E1 component subunit alpha-1, mitochondrial-like [Cannabis sativa]
XP_030498579.1	mitochondrial outer membrane protein porin 2-like [Cannabis sativa]
XP_030496961.1	aconitate hydratase 1 [Cannabis sativa]
XP_030508653.1	peroxiredoxin-2F, mitochondrial [Cannabis sativa]
AJK91450.1	photosystem II phosphoprotein (chloroplast) [Cannabis sativa]
XP_030502233.1	probable phospholipid hydroperoxide glutathione peroxidase isoform X1 [Cannabis sativa]
XP_030487371.1	uncharacterized protein LOC115704298 [Cannabis sativa]
XP_030480291.1	auxin-repressed 12.5 kDa protein [Cannabis sativa]
XP_030492193.1	peroxiredoxin Q, chloroplastic [Cannabis sativa]
XP_030480704.1	phosphoenolpyruvate carboxylase [Cannabis sativa]
XP_030508755.1	dihydrolipoyl dehydrogenase, mitochondrial-like [Cannabis sativa]
XP_030499617.1	glycine-rich RNA-binding protein-like [Cannabis sativa]
XP_030496863.1	chlorophyll a-b binding protein 151, chloroplastic [Cannabis sativa]
XP_030493792.1	ATP synthase subunit O, mitochondrial [Cannabis sativa]
XP_030504599.1	asparagine synthetase [glutamine-hydrolyzing] 1 [Cannabis sativa]
XP_030496730.1	uncharacterized protein LOC115712571 [Cannabis sativa]
XP_030497153.1	succinate--CoA ligase [ADP-forming] subunit beta, mitochondrial [Cannabis sativa]
XP_030477698.1	60S acidic ribosomal protein P2-2-like [Cannabis sativa]
XP_030510375.1	fasciclin-like arabinogalactan protein 1 [Cannabis sativa]
XP_030492112.1	uncharacterized protein LOC115708075 [Cannabis sativa]
XP_030493615.1	probable inactive purple acid phosphatase 27 [Cannabis sativa]
XP_030484196.1	50S ribosomal protein L12-3, chloroplastic-like [Cannabis sativa]
XP_030493646.1	aldehyde dehydrogenase family 2 member B4, mitochondrial-like [Cannabis sativa]
XP_030507532.1	60S ribosomal protein L13a-4 [Cannabis sativa]
XP_030491218.1	pyrophosphate--fructose 6-phosphate 1-phosphotransferase subunit beta [Cannabis sativa]
XP_030481731.1	glutathione S-transferase DHAR2-like isoform X2 [Cannabis sativa]
XP_030477620.1	fructose-bisphosphate aldolase 5, cytosolic [Cannabis sativa]
XP_030480995.1	60S ribosomal protein L35a-1 [Cannabis sativa]
XP_030501215.1	protein SIEVE ELEMENT OCCLUSION B-like [Cannabis sativa]
XP_030491448.1	GDSL esterase/lipase APG-like [Cannabis sativa]
XP_030486209.1	V-type proton ATPase subunit B 1 [Cannabis sativa]
XP_030494298.1	nucleoside diphosphate kinase 1 [Cannabis sativa]
XP_030488248.1	cysteine proteinase inhibitor 12-like [Cannabis sativa]
XP_030499096.1	histone H1-like [Cannabis sativa]
XP_030498360.1	NADH dehydrogenase [ubiquinone] 1 alpha subcomplex subunit 9, mitochondrial-like [Cannabis sativa]
XP_030493262.1	guanine nucleotide-binding protein subunit beta-like protein [Cannabis sativa]
XP_030480209.1	40S ribosomal protein S5-like [Cannabis sativa]
XP_030504688.1	60S ribosomal protein L22-2 [Cannabis sativa]
XP_030494320.1	alpha carbonic anhydrase 4-like [Cannabis sativa]
XP_030500695.1	elongation factor 1-delta-like [Cannabis sativa]
XP_030504381.1	histone H1-like [Cannabis sativa]
XP_030506023.1	protein TIC110, chloroplastic [Cannabis sativa]
XP_030496472.1	GTP-binding nuclear protein Ran-3 [Cannabis sativa]
XP_030491972.1	nucleolin 2 isoform X1 [Cannabis sativa]
XP_030494089.1	60S ribosomal protein L13-1 [Cannabis sativa]
XP_030504053.1	uncharacterized protein LOC115719236 [Cannabis sativa]
XP_030498670.1	60S ribosomal protein L27a-3 [Cannabis sativa]
XP_030504034.1	probable histone H2B.1 [Cannabis sativa]
XP_030502137.1	methionine gamma-lyase [Cannabis sativa]
XP_030489755.1	60S ribosomal protein L35 [Cannabis sativa]
XP_030510025.1	glycine--tRNA ligase, mitochondrial 1-like [Cannabis sativa]
XP_030482712.1	60S ribosomal protein L6-like [Cannabis sativa]
XP_030478854.1	proteasome subunit alpha type-5 [Cannabis sativa]
XP_030480101.1	3-oxoacyl-[acyl-carrier-protein] synthase I, chloroplastic [Cannabis sativa
XP_030480523.1	acyl-acyl carrier protein thioesterase ATL3, chloroplastic-like [Cannabis sativa]
XP_030488073.1	mitochondrial-processing peptidase subunit alpha-like [Cannabis sativa]
XP_030503768.1	enoyl-[acyl-carrier-protein] reductase [NADH], chloroplastic-like [Cannabis sativa]
XP_030491240.1	probable NAD(P)H dehydrogenase (quinone) FQR1-like 1 [Cannabis sativa]
XP_030492117.1	guanosine nucleotide diphosphate dissociation inhibitor 1 [Cannabis sativa]
XP_030480017.1	polyphenol oxidase, chloroplastic-like [Cannabis sativa]
XP_030480071.1	photosystem I reaction center subunit III, chloroplastic [Cannabis sativa]
XP_030507867.1	MDIS1-interacting receptor like kinase 2-like [Cannabis sativa]
XP_030510850.1	histone H2A.6 [Cannabis sativa]
XP_030498869.1	60S ribosomal protein L32-1-like [Cannabis sativa]
AJK91422.1	photosystem I P700 apoprotein A1 (chloroplast) [Cannabis sativa]
XP_030478954.1	glycerophosphodiester phosphodiesterase GDPDL3-like [Cannabis sativa]
XP_030485692.1	ATP synthase subunit b', chloroplastic [Cannabis sativa]
XP_030484025.1	60S ribosomal protein L31 [Cannabis sativa]
XP_030504809.1	ribulose bisphosphate carboxylase/oxygenase activase 2, chloroplastic-like [Cannabis sativa]
XP_030499279.1	photosystem I reaction center subunit IV, chloroplastic-like [Cannabis sativa]
XP_030509103.1	dihydrolipoyllysine-residue acetyltransferase component 5 of pyruvate dehydrogenase complex, chloroplastic-like [Cannabis sativa]
XP_030493936.1	ATPase 11, plasma membrane-type [Cannabis sativa]
XP_030490597.1	ferritin-3, chloroplastic-like [Cannabis sativa]
XP_030507116.1	14-3-3-like protein [Cannabis sativa]
XP_030504232.1	40S ribosomal protein S4-3 [Cannabis sativa]
XP_030505574.1	superoxide dismutase [Mn], mitochondrial-like [Cannabis sativa]
XP_030507372.1	porphobilinogen deaminase, chloroplastic [Cannabis sativa]
XP_030480529.1	ATP synthase subunit d, mitochondrial [Cannabis sativa]
XP_030484972.1	heat shock protein 90-5, chloroplastic [Cannabis sativa]
XP_030489897.1	40S ribosomal protein S15a-1 [Cannabis sativa]
XP_030484789.1	2-alkenal reductase (NADP(+)-dependent)-like [Cannabis sativa]
XP_030485951.1	L-ascorbate peroxidase 3-like [Cannabis sativa]
XP_030480807.1	non-specific lipid-transfer protein 1-like [Cannabis sativa]
XP_030486378.1	iridoid synthase CYC2-like [Cannabis sativa]
XP_030486567.1	allene oxide synthase 3-like [Cannabis sativa]
XP_030507030.1	eukaryotic translation initiation factor 3 subunit I-like [Cannabis sativa]
XP_030504492.1	peptidyl-prolyl cis-trans isomerase CYP19-4 [Cannabis sativa]
XP_030500895.1	elongation factor G-2, chloroplastic [Cannabis sativa]
XP_030488962.1	ribonuclease TUDOR 1 [Cannabis sativa]
XP_030488031.1	LOW QUALITY PROTEIN: ATP synthase delta chain, chloroplastic-like [Cannabis sativa]
XP_030483080.1	patellin-3-like [Cannabis sativa]
XP_030505535.1	linoleate 13S-lipoxygenase 2-1, chloroplastic-like [Cannabis sativa]
XP_030498323.1	ATP-dependent zinc metalloprotease FTSH, chloroplastic [Cannabis sativa]
XP_030510788.1	protein MET1, chloroplastic [Cannabis sativa]
XP_030484599.1	ATP-dependent zinc metalloprotease FTSH 2, chloroplastic [Cannabis sativa]
XP_030511155.1	mitochondrial dicarboxylate/tricarboxylate transporter DTC [Cannabis sativa]
XP_030482301.1	ADP,ATP carrier protein 3, mitochondrial [Cannabis sativa]
XP_030510671.1	chlorophyll a-b binding protein 3, chloroplastic [Cannabis sativa]
XP_030489349.1	NADH dehydrogenase [ubiquinone] iron-sulfur protein 1, mitochondrial [Cannabis sativa]
XP_030481799.1	fatty acid hydroperoxide lyase, chloroplastic [Cannabis sativa]
XP_030506485.1	uncharacterized protein LOC115721346 [Cannabis sativa]
XP_030494030.1	60S ribosomal protein L27a-3 [Cannabis sativa]
XP_030480369.1	acetyl-coenzyme A carboxylase carboxyl transferase subunit alpha, chloroplastic [Cannabis sativa]
XP_030491192.1	40S ribosomal protein S27-2 [Cannabis sativa]
XP_030502182.1	acidic endochitinase-like [Cannabis sativa]
XP_030498786.1	probable cinnamyl alcohol dehydrogenase 9 [Cannabis sativa]
XP_030494165.1	RGG repeats nuclear RNA binding protein A-like [Cannabis sativa]
XP_030498417.1	phosphoprotein ECPP44-like [Cannabis sativa]
XP_030508274.1	glutathione reductase, chloroplastic [Cannabis sativa]
XP_030478848.1	ribosome-inactivating protein cucurmosin-like [Cannabis sativa]
XP_030510839.1	proteasome subunit alpha type-4 [Cannabis sativa]
XP_030504138.1	CBS domain-containing protein CBSX3, mitochondrial [Cannabis sativa]
AFD33346.1	acyl-activating enzyme 2 [Cannabis sativa]
XP_030510870.1	V-type proton ATPase subunit a3 [Cannabis sativa]
XP_030482489.1	polyketide synthase 4 [Cannabis sativa]
XP_030482156.1	probable aspartyl protease At4g16563 [Cannabis sativa]
XP_030496879.1	26S proteasome regulatory subunit 4 homolog A [Cannabis sativa]
XP_030477762.1	aspartic proteinase A1-like [Cannabis sativa]
XP_030504611.1	succinate dehydrogenase subunit 5, mitochondrial [Cannabis sativa]
XP_030507287.1	translationally-controlled tumor protein homolog [Cannabis sativa]
XP_030502129.1	40S ribosomal protein S23 [Cannabis sativa]
XP_030499959.1	peptidyl-prolyl cis-trans isomerase [Cannabis sativa]
XP_030490877.1	40S ribosomal protein SA-like isoform X1 [Cannabis sativa]
XP_030503950.1	uncharacterized protein LOC115719160 [Cannabis sativa]
XP_030503625.1	protein disulfide isomerase-like 1-4 [Cannabis sativa]
XP_030500635.1	60S ribosomal protein L15-2 [Cannabis sativa]
XP_030482241.1	acetyl-CoA acetyltransferase, cytosolic 1 [Cannabis sativa]
XP_030491925.1	ATP synthase subunit delta', mitochondrial [Cannabis sativa]
XP_030497829.1	probable aldehyde dehydrogenase [Cannabis sativa]
XP_030482575.1	60S ribosomal protein L8-1-like [Cannabis sativa]
XP_030500833.1	cytochrome b-c1 complex subunit Rieske-4, mitochondrial-like [Cannabis sativa]
XP_030508762.1	30S ribosomal protein S1, chloroplastic [Cannabis sativa]
XP_030497077.1	inositol-3-phosphate synthase [Cannabis sativa]
XP_030491705.1	ATP-dependent Clp protease proteolytic subunit 5, chloroplastic [Cannabis sativa]
XP_030488140.1	uncharacterized oxidoreductase At4g09670 [Cannabis sativa]
AKC34400.1	tetrahydrocannabinolic acid synthase, partial [Cannabis sativa]
XP_030499024.1	gamma carbonic anhydrase 1, mitochondrial [Cannabis sativa]
XP_030494425.1	proteasome subunit alpha type-6 [Cannabis sativa]
XP_030494296.1	glucan endo-1,3-beta-glucosidase, basic isoform-like [Cannabis sativa]
XP_030499508.1	actin-7 [Cannabis sativa]
XP_030480896.1	puromycin-sensitive aminopeptidase isoform X1 [Cannabis sativa]
XP_030485627.1	photosystem II 22 kDa protein, chloroplastic [Cannabis sativa]
XP_030495073.1	NAD-dependent malic enzyme 62 kDa isoform, mitochondrial [Cannabis sativa]
XP_030487681.1	ATP synthase gamma chain, chloroplastic [Cannabis sativa]
XP_030486238.1	probable carboxylesterase 2 [Cannabis sativa]
XP_030492113.1	phosphoribosylformylglycinamidine cyclo-ligase, chloroplastic [Cannabis sativa]
XP_030500751.1	6-phosphogluconate dehydrogenase, decarboxylating 3, chloroplastic [Cannabis sativa]
XP_030482347.1	chlorophyll a-b binding protein of LHCII type 1-like [Cannabis sativa]
XP_030480565.1	40S ribosomal protein S9-2-like [Cannabis sativa]
XP_030486143.1	60S ribosomal protein L36-2-like [Cannabis sativa]
XP_030482886.1	28 kDa ribonucleoprotein, chloroplastic-like [Cannabis sativa]
XP_030483002.1	60S ribosomal protein L10a [Cannabis sativa]
XP_030478681.1	NADH-cytochrome b5 reductase-like protein [Cannabis sativa]
XP_030489631.1	3-hydroxyisobutyryl-CoA hydrolase-like protein 3, mitochondrial isoform X1 [Cannabis sativa]
XP_030508511.1	14 kDa zinc-binding protein [Cannabis sativa]
XP_030501341.1	monodehydroascorbate reductase, chloroplastic/mitochondrial [Cannabis sativa]
XP_030496340.1	tubulin alpha-3 chain [Cannabis sativa]
XP_030507618.1	3-ketoacyl-CoA thiolase 2, peroxisomal [Cannabis sativa]
XP_030481161.1	non-specific lipid-transfer protein 1-like [Cannabis sativa]
XP_030494422.1	adenylate kinase 4 [Cannabis sativa]
XP_030488054.1	60S acidic ribosomal protein P1-like [Cannabis sativa]
XP_030480319.1	T-complex protein 1 subunit eta [Cannabis sativa]
XP_030481141.1	fructose-1,6-bisphosphatase, chloroplastic [Cannabis sativa]
XP_030510057.1	NADP-dependent glyceraldehyde-3-phosphate dehydrogenase [Cannabis sativa]
XP_030481159.1	non-specific lipid-transfer protein 1-like [Cannabis sativa]
XP_030488692.1	glyceraldehyde-3-phosphate dehydrogenase GAPCP1, chloroplastic-like [Cannabis sativa]
XP_030493617.1	cell division control protein 48 homolog D [Cannabis sativa]
XP_030482299.1	dihydrolipoyllysine-residue acetyltransferase component 4 of pyruvate dehydrogenase complex, chloroplastic [Cannabis sativa]
XP_030479805.1	ERBB-3 BINDING PROTEIN 1 [Cannabis sativa]
XP_030483008.1	V-type proton ATPase subunit C [Cannabis sativa]
XP_030482732.1	MLP-like protein 328 [Cannabis sativa]
XP_030485535.1	pyruvate dehydrogenase E1 component subunit beta-1, mitochondrial [Cannabis sativa]
XP_030497023.1	peptidyl-prolyl cis-trans isomerase FKBP62-like [Cannabis sativa]
XP_030487221.1	LL-diaminopimelate aminotransferase, chloroplastic [Cannabis sativa]
XP_030489934.1	chlorophyll a-b binding protein CP29.3, chloroplastic [Cannabis sativa]
XP_030483167.1	succinate--CoA ligase [ADP-forming] subunit alpha, mitochondrial [Cannabis sativa]
XP_030491786.1	probable L-ascorbate peroxidase 6, chloroplastic/mitochondrial isoform X1 [Cannabis sativa]
XP_030491121.1	inositol-phosphate phosphatase [Cannabis sativa]
XP_030481657.1	14-3-3-like protein A [Cannabis sativa]
XP_030507696.1	40S ribosomal protein S17-like [Cannabis sativa]
XP_030510143.1	citrate synthase, mitochondrial [Cannabis sativa]
XP_030506800.1	40S ribosomal protein S15-4 isoform X1 [Cannabis sativa]
XP_030493920.1	NAP1-related protein 2-like [Cannabis sativa]
XP_030484850.1	6-phosphogluconate dehydrogenase, decarboxylating 2 [Cannabis sativa]
XP_030481363.1	chitinase 5-like [Cannabis sativa]
XP_030489728.1	uncharacterized protein LOC115706278 [Cannabis sativa]
XP_030481816.1	eukaryotic translation initiation factor 5A-2 [Cannabis sativa]
XP_030488995.1	ABC transporter I family member 6, chloroplastic-like [Cannabis sativa]
XP_030493859.1	50S ribosomal protein L1, chloroplastic [Cannabis sativa]
XP_030500933.1	probable NADH dehydrogenase [ubiquinone] 1 alpha subcomplex subunit 5, mitochondrial [Cannabis sativa]
XP_030503732.1	outer envelope pore protein 16, chloroplastic-like [Cannabis sativa]
XP_030488586.1	dnaJ protein homolog [Cannabis sativa]
XP_030499120.1	60S ribosomal protein L23 [Cannabis sativa]
XP_030507527.1	40S ribosomal protein S8 [Cannabis sativa]
XP_030507208.1	T-complex protein 1 subunit gamma [Cannabis sativa]
XP_030489954.1	60S ribosomal protein L14-2-like [Cannabis sativa]
ACD76853.1	polyketide synthase protein [Cannabis sativa]
XP_030486480.1	uncharacterized protein LOC115703120 [Cannabis sativa]
XP_030486290.1	polyadenylate-binding protein 8 [Cannabis sativa]
XP_030503529.1	aquaporin PIP2-2-like [Cannabis sativa]
XP_030491175.1	fumarylacetoacetase [Cannabis sativa]
XP_030497346.1	dihydrolipoyllysine-residue succinyltransferase component of 2-oxoglutarate dehydrogenase complex 1, mitochondrial-like [Cannabis sativa]
XP_030487299.1	malate dehydrogenase, glyoxysomal [Cannabis sativa]
XP_030485889.1	HMG1/2-like protein [Cannabis sativa]
XP_030506926.1	desiccation-related protein PCC13-62-like [Cannabis sativa]
XP_030487411.1	CO(2)-response secreted protease-like [Cannabis sativa]
XP_030486239.1	LOW QUALITY PROTEIN: presequence protease 2, chloroplastic/mitochondrial-like [Cannabis sativa]
XP_030483875.1	probable UDP-arabinopyranose mutase 2 [Cannabis sativa]
XP_030490488.1	pectinesterase-like [Cannabis sativa]
XP_030492424.1	pyruvate dehydrogenase E1 component subunit alpha-3, chloroplastic-like [Cannabis sativa]
XP_030498952.1	succinate dehydrogenase [ubiquinone] flavoprotein subunit 1, mitochondrial [Cannabis sativa]
XP_030509691.1	65-kDa microtubule-associated protein 1-like [Cannabis sativa]
XP_030479618.1	non-specific lipid-transfer protein 1-like [Cannabis sativa]
XP_030501300.1	light-harvesting complex-like protein 3 isotype 1, chloroplastic [Cannabis sativa]
XP_030486031.1	flavanone 3-dioxygenase-like [Cannabis sativa]
XP_030484074.1	superoxide dismutase [Cu-Zn], chloroplastic [Cannabis sativa]
XP_030494356.1	gamma carbonic anhydrase-like 2, mitochondrial [Cannabis sativa]
XP_030495591.1	S-adenosylmethionine synthase 1 [Cannabis sativa]
XP_030488155.1	60S acidic ribosomal protein P1-like [Cannabis sativa]
XP_030488150.1	threonine synthase 1, chloroplastic-like [Cannabis sativa]
XP_030506150.1	peptide methionine sulfoxide reductase B5-like [Cannabis sativa]
XP_030495520.1	thylakoid lumenal 19 kDa protein, chloroplastic [Cannabis sativa]
XP_030488788.1	40S ribosomal protein S3-3 [Cannabis sativa]
XP_030493683.1	betaine aldehyde dehydrogenase 1, chloroplastic [Cannabis sativa]
XP_030498951.1	aminopeptidase P1 [Cannabis sativa]
XP_030483006.1	aspartate aminotransferase, mitochondrial [Cannabis sativa]
XP_030480140.1	cytochrome c1-2, heme protein, mitochondrial [Cannabis sativa]
XP_030483019.1	argininosuccinate synthase, chloroplastic-like [Cannabis sativa]
XP_030505854.1	protein argonaute 4-like [Cannabis sativa]
XP_030493230.1	probable linoleate 9S-lipoxygenase 5 [Cannabis sativa]
XP_030484584.1	phosphoenolpyruvate carboxylase, housekeeping isozyme-like [Cannabis sativa]
XP_030496919.1	chloroplast envelope quinone oxidoreductase homolog [Cannabis sativa]
XP_030492063.1	stearoyl-[acyl-carrier-protein] 9-desaturase, chloroplastic [Cannabis sativa]
XP_030484936.1	26S proteasome non-ATPase regulatory subunit 2 homolog A [Cannabis sativa]
XP_030481746.1	succinate dehydrogenase [ubiquinone] iron-sulfur subunit 2, mitochondrial [Cannabis sativa]
XP_030490922.1	pectinesterase [Cannabis sativa]
XP_030484253.1	60S ribosomal protein L21-2 [Cannabis sativa]
XP_030505180.1	probable UDP-arabinopyranose mutase 1 [Cannabis sativa]
XP_030486574.1	elongation factor Tu, mitochondrial [Cannabis sativa]
XP_030494289.1	glucan endo-1,3-beta-glucosidase, basic isoform-like isoform X1 [Cannabis sativa]
XP_030484531.1	allene oxide cyclase, chloroplastic-like [Cannabis sativa]
XP_030510413.1	40S ribosomal protein S2-4-like [Cannabis sativa]
XP_030477674.1	60S acidic ribosomal protein P3 [Cannabis sativa]
XP_030507163.1	glyoxysomal fatty acid beta-oxidation multifunctional protein MFP-a [Cannabis sativa]
XP_030499547.1	2-C-methyl-D-erythritol 4-phosphate cytidylyltransferase, chloroplastic [Cannabis sativa]
XP_030478133.1	formate--tetrahydrofolate ligase [Cannabis sativa]
XP_030491945.1	heat shock 70 kDa protein-like [Cannabis sativa]
XP_030482903.1	glucose-1-phosphate adenylyltransferase small subunit 2, chloroplastic [Cannabis sativa]
XP_030508039.1	uncharacterized protein LOC115722838 [Cannabis sativa]
XP_030490672.1	dihydrolipoyllysine-residue acetyltransferase component 2 of pyruvate dehydrogenase complex, mitochondrial isoform X1 [Cannabis sativa]
XP_030507170.1	cytochrome c oxidase subunit 6b-1-like [Cannabis sativa]
XP_030490052.1	eukaryotic translation initiation factor 3 subunit A [Cannabis sativa]
XP_030496287.1	carbonic anhydrase 2-like isoform X1 [Cannabis sativa]
XP_030489368.1	malate dehydrogenase [NADP], chloroplastic [Cannabis sativa]
XP_030488338.1	histone H1-like isoform X1 [Cannabis sativa]
XP_030493816.1	calcium sensing receptor, chloroplastic [Cannabis sativa]
XP_030480128.1	vesicle-fusing ATPase [Cannabis sativa]
XP_030495685.1	60S ribosomal protein L17-2-like [Cannabis sativa]
XP_030485103.1	glutaredoxin-C6-like [Cannabis sativa]
XP_030491228.1	plastid-lipid-associated protein, chloroplastic-like [Cannabis sativa]
XP_030478865.1	60S ribosomal protein L34 [Cannabis sativa]
XP_030500172.1	remorin-like [Cannabis sativa]
XP_030482887.1	ACT domain-containing protein ACR11 [Cannabis sativa]
XP_030486666.1	polyphenol oxidase I, chloroplastic-like [Cannabis sativa]
XP_030494345.1	dihydroflavonol 4-reductase [Cannabis sativa]
XP_030488276.1	LOW QUALITY PROTEIN: delta-1-pyrroline-5-carboxylate synthase-like [Cannabis sativa]
XP_030488422.1	plastidic ATP/ADP-transporter-like [Cannabis sativa]
XP_030483150.1	elongation factor 1-gamma-like [Cannabis sativa]
XP_030482681.1	NADH dehydrogenase [ubiquinone] flavoprotein 1, mitochondrial [Cannabis sativa]
XP_030480996.1	cytochrome c [Cannabis sativa]
XP_030494529.1	uncharacterized protein LOC115710301 [Cannabis sativa]
XP_030505773.1	peptidyl-prolyl cis-trans isomerase CYP19-3 [Cannabis sativa]
XP_030479874.1	carbamoyl-phosphate synthase large chain, chloroplastic [Cannabis sativa]
XP_030483275.1	serpin-ZX [Cannabis sativa]
XP_030482790.1	protein disulfide isomerase-like 2-3 [Cannabis sativa]
XP_030501548.1	mitochondrial carnitine/acylcarnitine carrier-like protein [Cannabis sativa]
XP_030504186.1	isoflavone 4'-O-methyltransferase-like isoform X2 [Cannabis sativa]
XP_030510133.1	protein EXORDIUM-like 2 [Cannabis sativa]
XP_030488271.1	arginine--tRNA ligase, cytoplasmic-like isoform X1 [Cannabis sativa]
XP_030509404.1	GDSL esterase/lipase At4g16230 [Cannabis sativa]
XP_030490173.1	superoxide dismutase [Mn], mitochondrial-like [Cannabis sativa]
XP_030477635.1	40S ribosomal protein S11 [Cannabis sativa]
XP_030481009.1	glycine cleavage system H protein 2, mitochondrial [Cannabis sativa]
XP_030488101.1	60S ribosomal protein L23a [Cannabis sativa]
XP_030485902.1	phosphoserine aminotransferase 2, chloroplastic-like [Cannabis sativa]
XP_030510068.1	class V chitinase-like [Cannabis sativa]
XP_030501711.1	phenylcoumaran benzylic ether reductase Pyrc5-like [Cannabis sativa]
XP_030482216.1	2-alkenal reductase (NADP(+)-dependent)-like [Cannabis sativa]
XP_030506761.1	uncharacterized protein LOC115721821 [Cannabis sativa]
XP_030479992.1	ferredoxin--NADP reductase, root isozyme, chloroplastic [Cannabis sativa]
XP_030500662.1	26S proteasome non-ATPase regulatory subunit 14 homolog [Cannabis sativa]
XP_030504221.1	uncharacterized protein LOC115719357 [Cannabis sativa]
XP_030503597.1	uncharacterized protein LOC115718918 [Cannabis sativa]
XP_030485463.1	peroxisomal fatty acid beta-oxidation multifunctional protein AIM1 [Cannabis sativa]
XP_030509823.1	chlorophyllase-1-like [Cannabis sativa]
XP_030488527.1	cytochrome c oxidase subunit 5b-1, mitochondrial [Cannabis sativa]
XP_030490191.1	aminopeptidase M1-like [Cannabis sativa]
XP_030485874.1	isocitrate dehydrogenase [NAD] regulatory subunit 1, mitochondrial [Cannabis sativa]
XP_030494861.1	alcohol dehydrogenase 1 [Cannabis sativa]
XP_030501090.1	proteasome subunit beta type-4 [Cannabis sativa]
XP_030481704.1	uncharacterized protein LOC115698700 [Cannabis sativa]
XP_030485183.1	MLP-like protein 31 [Cannabis sativa]
XP_030493130.1	60S ribosomal protein L24 [Cannabis sativa]
XP_030498685.1	reactive Intermediate Deaminase A, chloroplastic [Cannabis sativa]
XP_030494434.1	vignain-like [Cannabis sativa]
XP_030489920.1	50S ribosomal protein L5, chloroplastic [Cannabis sativa]
XP_030497408.1	ubiquitin-40S ribosomal protein S27a [Cannabis sativa]
XP_030500392.1	RGG repeats nuclear RNA binding protein A [Cannabis sativa]
XP_030478541.1	temperature-induced lipocalin-1-like [Cannabis sativa]
XP_030491444.1	GDSL esterase/lipase APG-like isoform X1 [Cannabis sativa]
XP_030506405.1	DNA damage-repair/toleration protein DRT102 [Cannabis sativa]
XP_030486303.1	cyclase-like protein 2 [Cannabis sativa]
XP_030501844.1	60S acidic ribosomal protein P2-2-like [Cannabis sativa]
XP_030484291.1	LOW QUALITY PROTEIN: 50S ribosomal protein L9, chloroplastic [Cannabis sativa]
XP_030479907.1	uncharacterized protein Os08g0359500 [Cannabis sativa]
XP_030495860.1	protein TRI1-like [Cannabis sativa]
XP_030493309.1	chlorophyll a-b binding protein P4, chloroplastic [Cannabis sativa]
XP_030500340.1	tripeptidyl-peptidase 2-like [Cannabis sativa]
XP_030497100.1	probable mannitol dehydrogenase [Cannabis sativa]
XP_030499479.1	aldehyde dehydrogenase family 2 member B7, mitochondrial-like [Cannabis sativa]
XP_030482821.1	prohibitin-3, mitochondrial [Cannabis sativa]
XP_030477716.1	photosystem I reaction center subunit V, chloroplastic [Cannabis sativa]
XP_030489819.1	proteasome subunit beta type-1 [Cannabis sativa]
XP_030502962.1	CDGSH iron-sulfur domain-containing protein NEET [Cannabis sativa]
XP_030510585.1	14-3-3-like protein 16R [Cannabis sativa]
XP_030488570.1	uncharacterized protein LOC115705379 [Cannabis sativa]
XP_030507719.1	uncharacterized protein LOC115722613 isoform X1 [Cannabis sativa]
XP_030508451.1	endo-1,3;1,4-beta-D-glucanase-like [Cannabis sativa]
XP_030496767.1	flavonoid 3',5'-methyltransferase-like [Cannabis sativa]
XP_030481485.1	long chain acyl-CoA synthetase 8 isoform X1 [Cannabis sativa]
XP_030503589.1	5-methyltetrahydropteroyltriglutamate--homocysteine methyltransferase 2 [Cannabis sativa]
XP_030486281.1	40S ribosomal protein S16 [Cannabis sativa]
AJK91431.1	acetyl-CoA carboxylase carboxyltransferase beta subunit (chloroplast) [Cannabis sativa]
XP_030506249.1	LOW QUALITY PROTEIN: heat shock 70 kDa protein, mitochondrial-like [Cannabis sativa]
XP_030501356.1	uncharacterized protein LOC115716649 [Cannabis sativa]
XP_030497054.1	probable xyloglucan endotransglucosylase/hydrolase protein B [Cannabis sativa]
XP_030482031.1	60S ribosomal protein L6-3-like [Cannabis sativa]
XP_030485359.1	acetyl-CoA carboxylase 1-like [Cannabis sativa]
XP_030484142.1	40S ribosomal protein S14-3 [Cannabis sativa]
XP_030510604.1	tubulin alpha-3 chain [Cannabis sativa]
XP_030494467.1	MA3 DOMAIN-CONTAINING TRANSLATION REGULATORY FACTOR 1-like [Cannabis sativa]
XP_030485037.1	ubiquitin-conjugating enzyme E2 variant 1C [Cannabis sativa]
XP_030510572.1	bifunctional purple acid phosphatase 26-like [Cannabis sativa]
XP_030488808.1	aspartyl protease family protein 2 [Cannabis sativa]
XP_030500908.1	FAM10 family protein At4g22670 isoform X1 [Cannabis sativa]
XP_030488436.1	methyl-CpG-binding domain-containing protein 10-like [Cannabis sativa]
XP_030486104.1	ankyrin repeat domain-containing protein 2A [Cannabis sativa]
XP_030507596.1	stem-specific protein TSJT1 [Cannabis sativa]
XP_030494077.1	fumarate hydratase 1, mitochondrial [Cannabis sativa]
XP_030496356.1	probable xyloglucan endotransglucosylase/hydrolase protein 6 [Cannabis sativa]
XP_030494554.1	V-type proton ATPase subunit G1-like [Cannabis sativa]
XP_030483203.1	uncharacterized protein LOC115699796 [Cannabis sativa]
XP_030480659.1	delta-1-pyrroline-5-carboxylate synthase-like [Cannabis sativa]
XP_030500508.1	eukaryotic translation initiation factor 3 subunit C [Cannabis sativa]
XP_030494930.1	10 kDa chaperonin 1, chloroplastic [Cannabis sativa]
XP_030498718.1	60S ribosomal protein L27-3 [Cannabis sativa]
XP_030479462.1	obg-like ATPase 1 [Cannabis sativa]
XP_030481226.1	non-specific lipid-transfer protein 1-like [Cannabis sativa]
XP_030496959.1	ATP-citrate synthase alpha chain protein 1 [Cannabis sativa]
XP_030503655.1	proline--tRNA ligase, cytoplasmic isoform X1 [Cannabis sativa]
XP_030482574.1	protein STRICTOSIDINE SYNTHASE-LIKE 10-like [Cannabis sativa]
XP_030480564.1	pectin acetylesterase 8-like [Cannabis sativa]
XP_030490632.1	glyoxylate/succinic semialdehyde reductase 2, chloroplastic-like [Cannabis sativa]
XP_030490317.1	diaminopimelate decarboxylase 2, chloroplastic-like [Cannabis sativa]
XP_030491424.1	probable inositol oxygenase [Cannabis sativa]
XP_030484638.1	multiprotein-bridging factor 1a [Cannabis sativa]
XP_030497201.1	glutamate decarboxylase 5-like [Cannabis sativa]
XP_030491470.1	50S ribosomal protein L31, chloroplastic [Cannabis sativa]
XP_030496658.1	histone H1 [Cannabis sativa]
XP_030503770.1	GDP-mannose 3,5-epimerase 1 [Cannabis sativa]
XP_030479773.1	coatomer subunit delta [Cannabis sativa]
XP_030481033.1	protein DJ-1 homolog B [Cannabis sativa]
XP_030498481.1	dehydrin Rab18-like [Cannabis sativa]
XP_030488443.1	DEAD-box ATP-dependent RNA helicase 56 isoform X1 [Cannabis sativa]
XP_030502502.1	2-methyl-6-phytyl-1,4-hydroquinone methyltransferase, chloroplastic [Cannabis sativa]
XP_030490951.1	26S proteasome regulatory subunit 7 [Cannabis sativa]
XP_030499227.1	signal recognition particle receptor subunit beta [Cannabis sativa]
XP_030495454.1	uncharacterized protein LOC115711256 [Cannabis sativa]
XP_030500363.1	primary amine oxidase-like [Cannabis sativa]
XP_030500211.1	uncharacterized protein LOC115715691 [Cannabis sativa]
XP_030509641.1	coatomer subunit alpha-1 [Cannabis sativa]
XP_030489999.1	methylthioribose-1-phosphate isomerase [Cannabis sativa]
XP_030506363.1	ubiquitin-fold modifier 1 [Cannabis sativa]
XP_030506780.1	40S ribosomal protein S10-1-like [Cannabis sativa]
XP_030496765.1	flavonoid 3',5'-methyltransferase-like [Cannabis sativa]
XP_030488957.1	leucine--tRNA ligase, cytoplasmic [Cannabis sativa]
XP_030487862.1	LOW QUALITY PROTEIN: aquaporin PIP1-2-like [Cannabis sativa]
XP_030483484.1	plasma membrane ATPase 4 [Cannabis sativa]
XP_030493247.1	isocitrate dehydrogenase [NAD] catalytic subunit 5, mitochondrial [Cannabis sativa]
XP_030508841.1	glucan endo-1,3-beta-glucosidase, basic vacuolar isoform-like [Cannabis sativa]
XP_030482579.1	prohibitin-1, mitochondrial [Cannabis sativa]
XP_030489231.1	protein CURVATURE THYLAKOID 1A, chloroplastic [Cannabis sativa]
XP_030503599.1	alpha-glucan phosphorylase, H isozyme [Cannabis sativa]
XP_030496735.1	adenylate kinase 4-like [Cannabis sativa]
XP_030507408.1	26S proteasome non-ATPase regulatory subunit 1 homolog A [Cannabis sativa]
XP_030490499.1	quinone oxidoreductase PIG3 [Cannabis sativa]
XP_030507780.1	protein TIC 40, chloroplastic isoform X1 [Cannabis sativa]
XP_030508025.1	ribulose bisphosphate carboxylase small chain, chloroplastic-like isoform X1 [Cannabis sativa]
XP_030492093.1	2-alkenal reductase (NADP(+)-dependent)-like [Cannabis sativa]
XP_030506682.1	pyruvate kinase, cytosolic isozyme [Cannabis sativa]
XP_030499172.1	coatomer subunit gamma [Cannabis sativa]
XP_030493238.1	cycloartenol-C-24-methyltransferase [Cannabis sativa]
XP_030500651.1	PGR5-like protein 1A, chloroplastic [Cannabis sativa]
XP_030487400.1	5'-methylthioadenosine/S-adenosylhomocysteine nucleosidase 2-like [Cannabis sativa]
XP_030486415.1	protein TRI1-like [Cannabis sativa]
XP_030507328.1	2-hydroxyacyl-CoA lyase [Cannabis sativa]
XP_030499017.1	putative glucose-6-phosphate 1-epimerase [Cannabis sativa]
XP_030493308.1	fructose-1,6-bisphosphatase, cytosolic [Cannabis sativa]
XP_030498820.1	photosynthetic NDH subunit of lumenal location 5, chloroplastic [Cannabis sativa]
XP_030492041.1	40S ribosomal protein S19-3-like [Cannabis sativa]
XP_030500832.1	chloroplastic lipocalin isoform X1 [Cannabis sativa]
XP_030480573.1	NADPH-dependent aldo-keto reductase, chloroplastic-like [Cannabis sativa]
XP_030490006.1	aquaporin PIP1-3 [Cannabis sativa]
ARE72264.1	DXR, partial [Cannabis sativa]
XP_030507524.1	6,7-dimethyl-8-ribityllumazine synthase, chloroplastic [Cannabis sativa]
XP_030490583.1	transmembrane 9 superfamily member 7 [Cannabis sativa]
XP_030488403.1	MAR-binding filament-like protein 1-1 isoform X1 [Cannabis sativa]
XP_030508042.1	60S ribosomal protein L10a-like [Cannabis sativa]
XP_030490586.1	probable chalcone--flavonone isomerase 3 [Cannabis sativa]
XP_030485381.1	glutathione S-transferase DHAR3, chloroplastic [Cannabis sativa]
XP_030505838.1	NADP-dependent malic enzyme [Cannabis sativa]
XP_030490080.1	K(+) efflux antiporter 2, chloroplastic-like [Cannabis sativa]
XP_030485570.1	probable histone H2A variant 3 [Cannabis sativa]
XP_030501025.1	chalcone--flavonone isomerase-like [Cannabis sativa]
XP_030491833.1	NADH dehydrogenase [ubiquinone] flavoprotein 2, mitochondrial [Cannabis sativa]
XP_030508141.1	probable fructokinase-6, chloroplastic isoform X1 [Cannabis sativa]
XP_030481124.1	uncharacterized protein LOC115698089 [Cannabis sativa]
XP_030494807.1	ADP-ribosylation factor-like [Cannabis sativa]
XP_030501489.1	acyl-CoA-binding protein isoform X2 [Cannabis sativa]
XP_030479645.1	phosphoinositide phospholipase C 2-like [Cannabis sativa]
XP_030486822.1	ribosome-recycling factor, chloroplastic [Cannabis sativa]
XP_030482243.1	paramyosin [Cannabis sativa]
ADL63790.1	ribosomal protein S3, partial (mitochondrion) [Cannabis sativa]
XP_030493361.1	enolase 1, chloroplastic [Cannabis sativa]
XP_030486279.1	caffeoyl-CoA O-methyltransferase [Cannabis sativa]
XP_030481021.1	60S ribosomal protein L38 [Cannabis sativa]
XP_030506265.1	GLABROUS1 enhancer-binding protein-like [Cannabis sativa]
XP_030502138.1	acidic endochitinase-like [Cannabis sativa]
XP_030486563.1	allene oxide synthase 3-like [Cannabis sativa]
XP_030485940.1	26S proteasome non-ATPase regulatory subunit 4 homolog [Cannabis sativa]
XP_030488948.1	uncharacterized protein LOC115705688 isoform X1 [Cannabis sativa]
XP_030503698.1	26S proteasome regulatory subunit 6A homolog [Cannabis sativa]
XP_030505715.1	methyl-CpG-binding domain-containing protein 11-like [Cannabis sativa]
XP_030486664.1	uncharacterized protein LOC115703578 [Cannabis sativa]
XP_030484968.1	photosystem II repair protein PSB27-H1, chloroplastic [Cannabis sativa]
XP_030480759.1	30S ribosomal protein S20, chloroplastic [Cannabis sativa]
XP_030506248.1	4-diphosphocytidyl-2-C-methyl-D-erythritol kinase, chloroplastic [Cannabis sativa]
XP_030502265.1	thiamine thiazole synthase, chloroplastic [Cannabis sativa]
XP_030483029.1	glucose-6-phosphate 1-dehydrogenase 6, cytoplasmic-like [Cannabis sativa]
XP_030493263.1	pyruvate kinase 1, cytosolic [Cannabis sativa]
XP_030500790.1	ribosome-binding factor PSRP1, chloroplastic [Cannabis sativa]
XP_030499948.1	polyadenylate-binding protein 8-like [Cannabis sativa]
XP_030505919.1	probable histone H2A.4 [Cannabis sativa]
XP_030491503.1	ubiquitin carboxyl-terminal hydrolase 6-like [Cannabis sativa]
XP_030510077.1	uncharacterized protein LOC115724855 [Cannabis sativa]
XP_030480805.1	eukaryotic translation initiation factor 3 subunit L [Cannabis sativa]
XP_030491130.1	cysteine proteinase inhibitor 1 [Cannabis sativa]
XP_030481974.1	L-ascorbate oxidase homolog [Cannabis sativa]
XP_030500856.1	BAHD acyltransferase DCR [Cannabis sativa]
XP_030498573.1	protein argonaute 1 [Cannabis sativa]
XP_030500980.1	sorbitol dehydrogenase-like [Cannabis sativa]
XP_030490249.1	thiol protease aleurain-like [Cannabis sativa]
XP_030486309.1	uncharacterized protein At4g06744-like [Cannabis sativa]
XP_030488911.1	40S ribosomal protein S4-3 [Cannabis sativa]
XP_030507844.1	dihydroxy-acid dehydratase, chloroplastic [Cannabis sativa]
XP_030509627.1	universal stress protein PHOS32-like [Cannabis sativa]
XP_030510724.1	40S ribosomal protein S8-like [Cannabis sativa]
XP_030493987.1	villin-3-like [Cannabis sativa]
XP_030500475.1	plastidial pyruvate kinase 2-like [Cannabis sativa]
XP_030490067.1	remorin-like [Cannabis sativa]
XP_030495411.1	ADP,ATP carrier protein 1, mitochondrial-like [Cannabis sativa]
XP_030507634.1	3-isopropylmalate dehydratase large subunit, chloroplastic [Cannabis sativa]
XP_030506590.1	ras-related protein RABE1a [Cannabis sativa]
XP_030491995.1	photosystem II stability/assembly factor HCF136, chloroplastic [Cannabis sativa]
XP_030510203.1	lysine--tRNA ligase, cytoplasmic-like isoform X2 [Cannabis sativa]
XP_030491783.1	30S ribosomal protein S17, chloroplastic [Cannabis sativa]
XP_030510920.1	uncharacterized protein LOC115725510 [Cannabis sativa]
XP_030496922.1	nuclear transport factor 2B [Cannabis sativa]
XP_030500534.1	peroxisomal acyl-coenzyme A oxidase 1-like [Cannabis sativa]
XP_030493345.1	eukaryotic peptide chain release factor GTP-binding subunit ERF3A [Cannabis sativa]
XP_030485083.1	uncharacterized protein At5g39570 [Cannabis sativa]
XP_030484107.1	40S ribosomal protein S19-3-like [Cannabis sativa]
XP_030494297.1	long chain acyl-CoA synthetase 1 [Cannabis sativa]
XP_030494497.1	glycine-rich RNA-binding protein blt801-like [Cannabis sativa]
XP_030510442.1	NADH dehydrogenase [ubiquinone] 1 beta subcomplex subunit 9 [Cannabis sativa]
XP_030501286.1	stomatin-like protein 2, mitochondrial [Cannabis sativa]
XP_030507726.1	aspartate--tRNA ligase 2, cytoplasmic [Cannabis sativa]
XP_030478651.1	NHP2-like protein 1 [Cannabis sativa]
XP_030484739.1	probable plastid-lipid-associated protein 13, chloroplastic [Cannabis sativa]
XP_030510337.1	ferredoxin-like [Cannabis sativa]
XP_030480290.1	aromatic aminotransferase ISS1 [Cannabis sativa]
XP_030498884.1	SAL1 phosphatase-like [Cannabis sativa]
XP_030498455.1	3-oxoacyl-[acyl-carrier-protein] reductase 4-like [Cannabis sativa]
XP_030481960.1	polygalacturonase inhibitor-like [Cannabis sativa]
XP_030497134.1	dolichyl-diphosphooligosaccharide--protein glycosyltransferase subunit 2 [Cannabis sativa]
XP_030490366.1	uncharacterized protein LOC115706769 [Cannabis sativa]
XP_030507294.1	2-isopropylmalate synthase 2, chloroplastic-like [Cannabis sativa]
XP_030484583.1	subtilisin-like protease SBT3.11 [Cannabis sativa]
XP_030478538.1	peptidyl-prolyl cis-trans isomerase FKBP12 [Cannabis sativa]
XP_030488829.1	3-phosphoshikimate 1-carboxyvinyltransferase 2-like [Cannabis sativa]
XP_030488876.1	PITH domain-containing protein 1 [Cannabis sativa]
XP_030483958.1	peptidyl-prolyl cis-trans isomerase CYP38, chloroplastic [Cannabis sativa]
XP_030505717.1	uncharacterized protein LOC115720692 [Cannabis sativa]
XP_030511006.1	NADP-dependent D-sorbitol-6-phosphate dehydrogenase-like [Cannabis sativa]
XP_030494686.1	LOW QUALITY PROTEIN: bifunctional protein FolD 2-like [Cannabis sativa]
XP_030491734.1	enolase [Cannabis sativa]
XP_030481794.1	eukaryotic peptide chain release factor subunit 1-3-like [Cannabis sativa]
XP_030507313.1	heat shock factor-binding protein [Cannabis sativa]
XP_030500703.1	dynamin-related protein 5A [Cannabis sativa]
XP_030490087.1	phosphomannomutase [Cannabis sativa]
XP_030490013.1	cucumisin-like [Cannabis sativa]
XP_030481214.1	non-specific lipid-transfer protein 1-like [Cannabis sativa]
XP_030510291.1	alpha-L-arabinofuranosidase 1 [Cannabis sativa]
XP_030488269.1	metacaspase-4 [Cannabis sativa]
XP_030482659.1	gamma aminobutyrate transaminase 3, chloroplastic-like [Cannabis sativa]
XP_030488392.1	N-terminal acetyltransferase A complex auxiliary subunit NAA15 [Cannabis sativa]
XP_030482661.1	T-complex protein 1 subunit zeta 1 [Cannabis sativa]
XP_030494130.1	2,3-bisphosphoglycerate-independent phosphoglycerate mutase-like [Cannabis sativa]
XP_030508592.1	alpha-galactosidase 1-like [Cannabis sativa]
XP_030488649.1	succinate-semialdehyde dehydrogenase, mitochondrial-like [Cannabis sativa]
XP_030508038.1	uncharacterized protein LOC115722837 [Cannabis sativa]
XP_030510811.1	trigger factor-like protein TIG, Chloroplastic [Cannabis sativa]
XP_030509562.1	histone H2A.1-like [Cannabis sativa]
XP_030480081.1	60S ribosomal protein L18a-2-like isoform X1 [Cannabis sativa]
XP_030508121.1	uncharacterized protein LOC115722900 isoform X1 [Cannabis sativa]
XP_030495826.1	CBBY-like protein [Cannabis sativa]
XP_030480207.1	magnesium-chelatase subunit ChlI, chloroplastic [Cannabis sativa]
XP_030501009.1	caffeic acid 3-O-methyltransferase [Cannabis sativa]
XP_030494561.1	nucleoside diphosphate kinase 2, chloroplastic [Cannabis sativa]
XP_030496532.1	protein MANNAN SYNTHESIS-RELATED 1-like [Cannabis sativa]
XP_030485948.1	proteasome subunit alpha type-7 [Cannabis sativa]
XP_030503439.1	mitochondrial Rho GTPase 1-like [Cannabis sativa]
XP_030500855.1	binding partner of ACD11 1 [Cannabis sativa]
XP_030506234.1	uncharacterized protein LOC115721126 [Cannabis sativa]
ARE72263.1	GPPS small subunit, partial [Cannabis sativa]
XP_030503475.1	sulfite reductase [ferredoxin], chloroplastic [Cannabis sativa]
XP_030480118.1	50S ribosomal protein L3, chloroplastic [Cannabis sativa]
XP_030501126.1	2-C-methyl-D-erythritol 2,4-cyclodiphosphate synthase, chloroplastic [Cannabis sativa]
XP_030501712.1	phenylcoumaran benzylic ether reductase Pyrc5-like [Cannabis sativa]
XP_030501074.1	aquaporin PIP1-1-like [Cannabis sativa]
XP_030504098.1	methylmalonate-semialdehyde dehydrogenase [acylating], mitochondrial [Cannabis sativa]
XP_030489288.1	serine carboxypeptidase-like [Cannabis sativa]
XP_030494094.1	probable aspartyl aminopeptidase [Cannabis sativa]
XP_030483877.1	protease Do-like 1, chloroplastic [Cannabis sativa]
ABV65273.1	ribosomal protein S4, partial (chloroplast) [Cannabis sativa]
XP_030494196.1	protein TIC 62, chloroplastic isoform X1 [Cannabis sativa]
XP_030481118.1	uracil phosphoribosyltransferase-like [Cannabis sativa]
XP_030507265.1	RAN GTPase-activating protein 2 [Cannabis sativa]
XP_030496958.1	subtilisin-like protease SBT1.7 [Cannabis sativa]
XP_030491052.1	chlorophyll a-b binding protein 6, chloroplastic [Cannabis sativa]
XP_030493227.1	glucose-6-phosphate isomerase 1, chloroplastic-like [Cannabis sativa]
XP_030488847.1	valine--tRNA ligase, mitochondrial 1 [Cannabis sativa]
XP_030504557.1	probable pyridoxal 5'-phosphate synthase subunit PDX1 [Cannabis sativa]
XP_030492551.1	cilia- and flagella-associated protein 251-like isoform X1 [Cannabis sativa]
RRRRRXP_030485450.1-DECOY	REVERSED early endosome antigen 1 [Cannabis sativa]
XP_030509955.1	glucose-6-phosphate 1-dehydrogenase, chloroplastic-like isoform X1 [Cannabis sativa]
XP_030486983.1	40S ribosomal protein S18 [Cannabis sativa]
XP_030490099.1	NAD-dependent malic enzyme 59 kDa isoform, mitochondrial [Cannabis sativa]
XP_030488166.1	BAG family molecular chaperone regulator 7 [Cannabis sativa]
XP_030497095.1	chlorophyll a-b binding protein 7, chloroplastic [Cannabis sativa]
XP_030485285.1	ATP sulfurylase 2 [Cannabis sativa]
XP_030491487.1	eukaryotic translation initiation factor 3 subunit B-like [Cannabis sativa]
XP_030504804.1	tryptophan--tRNA ligase, cytoplasmic [Cannabis sativa]
XP_030507931.1	NADH--cytochrome b5 reductase 1 [Cannabis sativa]
XP_030498908.1	PI-PLC X domain-containing protein At5g67130-like [Cannabis sativa]
XP_030501899.1	glutamate dehydrogenase 2-like [Cannabis sativa]
XP_030498755.1	chaperonin CPN60-2, mitochondrial-like [Cannabis sativa]
XP_030489743.1	early nodulin-like protein 2 [Cannabis sativa]
XP_030483684.1	proteasome subunit beta type-6 [Cannabis sativa]
XP_030507237.1	uncharacterized protein LOC115722225 [Cannabis sativa]
XP_030504457.1	cysteine synthase-like [Cannabis sativa]
XP_030496954.1	chloroplast envelope quinone oxidoreductase homolog [Cannabis sativa]
XP_030483846.1	fasciclin-like arabinogalactan protein 7 [Cannabis sativa]
ARE72261.1	terpene synthase [Cannabis sativa]
XP_030481744.1	LOW QUALITY PROTEIN: UDP-D-apiose/UDP-D-xylose synthase 2-like [Cannabis sativa]
XP_030504384.1	trans-cinnamate 4-monooxygenase [Cannabis sativa]
XP_030491654.1	5'-adenylylsulfate reductase 2, chloroplastic-like [Cannabis sativa]
XP_030503251.1	probable ribose-5-phosphate isomerase 3, chloroplastic [Cannabis sativa]
XP_030490513.1	T-complex protein 1 subunit theta [Cannabis sativa]
XP_030506618.1	pre-mRNA-processing factor 19 [Cannabis sativa]
AJK91466.1	ribosomal protein S7 (chloroplast) [Cannabis sativa]
XP_030489941.1	omega-amidase, chloroplastic [Cannabis sativa]
XP_030483057.1	probable mediator of RNA polymerase II transcription subunit 36b [Cannabis sativa]
XP_030501326.1	chloroplastic import inner membrane translocase subunit HP30-2-like [Cannabis sativa]
XP_030504240.1	histone deacetylase HDT1-like [Cannabis sativa]
XP_030489512.1	eukaryotic translation initiation factor 3 subunit F [Cannabis sativa]
XP_030483895.1	putative phosphatidylglycerol/phosphatidylinositol transfer protein DDB_G0282179 [Cannabis sativa]
XP_030499072.1	HMG-Y-related protein B-like [Cannabis sativa]
XP_030485615.1	kinesin-like protein KIF20B [Cannabis sativa]
XP_030497388.1	eukaryotic translation initiation factor 3 subunit J-like [Cannabis sativa]
XP_030484088.1	uncharacterized protein LOC115700619 [Cannabis sativa]
XP_030503187.1	psbP domain-containing protein 6, chloroplastic [Cannabis sativa]
XP_030484013.1	40S ribosomal protein S28 [Cannabis sativa]
XP_030488791.1	pectinesterase 2-like [Cannabis sativa]
XP_030503049.1	histone H2B-like [Cannabis sativa]
XP_030504405.1	40S ribosomal protein S24-1 [Cannabis sativa]
XP_030488579.1	NADH dehydrogenase [ubiquinone] 1 alpha subcomplex subunit 6 [Cannabis sativa]
XP_030496363.1	cytochrome c oxidase subunit 6a, mitochondrial [Cannabis sativa]
XP_030507274.1	3-isopropylmalate dehydrogenase 2, chloroplastic-like [Cannabis sativa]
XP_030497220.1	serine carboxypeptidase-like 20 [Cannabis sativa]
XP_030489476.1	dihydrolipoyllysine-residue acetyltransferase component 1 of pyruvate dehydrogenase complex, mitochondrial [Cannabis sativa]
XP_030490003.1	probable signal peptidase complex subunit 2 [Cannabis sativa]
XP_030477771.1	30S ribosomal protein 2, chloroplastic [Cannabis sativa]
XP_030491383.1	uncharacterized protein At1g32220, chloroplastic [Cannabis sativa]
XP_030493507.1	monothiol glutaredoxin-S17 [Cannabis sativa]
XP_030496054.1	glutamate decarboxylase-like [Cannabis sativa]
XP_030487572.1	PI-PLC X-box domain-containing protein DDB_G0293730 [Cannabis sativa]
XP_030489547.1	uroporphyrinogen decarboxylase [Cannabis sativa]
XP_030482042.1	heat shock 70 kDa protein 17 [Cannabis sativa]
XP_030495483.1	SNF1-related protein kinase regulatory subunit gamma-1-like [Cannabis sativa]
XP_030501207.1	60S ribosomal protein L18a-2 [Cannabis sativa]
XP_030490603.1	chaperonin CPN60-like 2, mitochondrial [Cannabis sativa]
XP_030499990.1	FK506-binding protein 2-like [Cannabis sativa]
XP_030500892.1	beta-adaptin-like protein B [Cannabis sativa]
XP_030497170.1	protein HGV2 [Cannabis sativa]
XP_030488549.1	late embryogenesis abundant protein 2-like isoform X1 [Cannabis sativa]
XP_030507137.1	uncharacterized protein LOC115722147 [Cannabis sativa]
XP_030504334.1	methylenetetrahydrofolate reductase 2-like [Cannabis sativa]
XP_030477713.1	basic blue protein [Cannabis sativa]
XP_030484715.1	probable UDP-arabinopyranose mutase 2 [Cannabis sativa]
XP_030484068.1	probable alpha-mannosidase At5g13980 [Cannabis sativa]
XP_030497511.1	bifunctional aspartokinase/homoserine dehydrogenase 1, chloroplastic-like [Cannabis sativa]
XP_030510958.1	temperature-induced lipocalin-1-like [Cannabis sativa]
XP_030480652.1	caffeic acid 3-O-methyltransferase-like [Cannabis sativa]
ALF04060.1	NADH dehydrogenase subunit 7 (mitochondrion) [Cannabis sativa]
XP_030491831.1	pyrophosphate-energized vacuolar membrane proton pump-like [Cannabis sativa]
XP_030500766.1	reticulon-like protein B4 [Cannabis sativa]
XP_030495078.1	dynamin-related protein 1E [Cannabis sativa]
XP_030505755.1	ras-related protein RABD1 [Cannabis sativa]
XP_030478624.1	temperature-induced lipocalin-1-like [Cannabis sativa]
AJK91404.1	ribosomal protein S16 (chloroplast) [Cannabis sativa]
XP_030498286.1	protoporphyrinogen oxidase 1, chloroplastic [Cannabis sativa]
XP_030481782.1	serine/threonine-protein phosphatase 2A 65 kDa regulatory subunit A beta isoform [Cannabis sativa]
XP_030503115.1	barwin-like [Cannabis sativa]
XP_030480967.1	ubiquitin-conjugating enzyme E2 35 [Cannabis sativa]
XP_030483732.1	30S ribosomal protein S9, chloroplastic [Cannabis sativa]
XP_030480120.1	2-alkenal reductase (NADP(+)-dependent)-like [Cannabis sativa]
XP_030499044.1	NEDD8-conjugating enzyme Ubc12 isoform X1 [Cannabis sativa]
AJK91456.1	ribosomal protein S8 (chloroplast) [Cannabis sativa]
XP_030484904.1	membrane-associated 30 kDa protein, chloroplastic-like [Cannabis sativa]
XP_030503649.1	probable nucleolar protein 5-2 [Cannabis sativa]
XP_030503880.1	DNA damage-repair/toleration protein DRT100-like [Cannabis sativa]
XP_030503291.1	DEAD-box ATP-dependent RNA helicase 3, chloroplastic-like [Cannabis sativa]
XP_030510626.1	thioredoxin H1-like isoform X1 [Cannabis sativa]
XP_030480103.1	glutathione reductase, chloroplastic [Cannabis sativa]
XP_030508139.1	proteasome subunit alpha type-3 [Cannabis sativa]
XP_030501919.1	cullin-associated NEDD8-dissociated protein 1 [Cannabis sativa]
XP_030488794.1	probable lactoylglutathione lyase, chloroplastic [Cannabis sativa]
XP_030509943.1	beta-xylosidase/alpha-L-arabinofuranosidase 2-like [Cannabis sativa]
XP_030497169.1	H/ACA ribonucleoprotein complex subunit 3-like protein [Cannabis sativa]
XP_030508602.1	caffeic acid 3-O-methyltransferase-like [Cannabis sativa]
XP_030485345.1	glucan 1,3-beta-glucosidase A-like [Cannabis sativa]
XP_030507432.1	LOW QUALITY PROTEIN: probable methionine--tRNA ligase [Cannabis sativa]
XP_030506614.1	apyrase 1-like [Cannabis sativa]
XP_030504560.1	peroxidase 4-like [Cannabis sativa]
XP_030482411.1	signal recognition particle 54 kDa protein, chloroplastic [Cannabis sativa]
XP_030488100.1	psbP-like protein 1, chloroplastic [Cannabis sativa]
XP_030503784.1	photosystem I reaction center subunit XI, chloroplastic [Cannabis sativa]
XP_030500928.1	DEAD-box ATP-dependent RNA helicase 38 [Cannabis sativa]
XP_030486297.1	cysteine proteinase RD21A-like [Cannabis sativa]
XP_030500203.1	probable cinnamyl alcohol dehydrogenase 1 [Cannabis sativa]
XP_030487316.1	dnaJ protein ERDJ3B [Cannabis sativa]
XP_030483808.1	aldose 1-epimerase-like [Cannabis sativa]
XP_030479761.1	eukaryotic translation initiation factor 3 subunit D-like [Cannabis sativa]
XP_030483141.1	indole-3-glycerol phosphate synthase, chloroplastic-like [Cannabis sativa]
XP_030484015.1	uncharacterized protein LOC115700574 [Cannabis sativa]
XP_030486525.1	phospholipase A-2-activating protein [Cannabis sativa]
XP_030500605.1	uncharacterized protein LOC115716048 [Cannabis sativa]
XP_030491851.1	bifunctional L-3-cyanoalanine synthase/cysteine synthase 1, mitochondrial [Cannabis sativa]
XP_030483898.1	proteasome subunit beta type-3-A [Cannabis sativa]
XP_030500202.1	actin-7-like [Cannabis sativa]
XP_030507597.1	dihydrolipoyl dehydrogenase, mitochondrial [Cannabis sativa]
XP_030490292.1	probable NADH dehydrogenase [ubiquinone] 1 alpha subcomplex subunit 12 [Cannabis sativa]
XP_030510594.1	importin-5 [Cannabis sativa]
XP_030484315.1	3-hydroxyisobutyryl-CoA hydrolase-like protein 5 [Cannabis sativa]
XP_030490053.1	DEAD-box ATP-dependent RNA helicase 8 [Cannabis sativa]
XP_030490690.1	protein transport protein SEC13 homolog B [Cannabis sativa]
XP_030500851.1	bifunctional dTDP-4-dehydrorhamnose 3,5-epimerase/dTDP-4-dehydrorhamnose reductase [Cannabis sativa]
XP_030504097.1	histone H2AX-like [Cannabis sativa]
XP_030480488.1	GDSL esterase/lipase At1g29670-like [Cannabis sativa]
XP_030492934.1	geranylgeranyl diphosphate reductase, chloroplastic [Cannabis sativa]
XP_030498411.1	protein MAINTENANCE OF PSII UNDER HIGH LIGHT 1 [Cannabis sativa]
XP_030483670.1	50S ribosomal protein L6, chloroplastic [Cannabis sativa]
XP_030504358.1	50S ribosomal protein L4, chloroplastic isoform X1 [Cannabis sativa]
XP_030494321.1	histone H3.2-like [Cannabis sativa]
XP_030482459.1	tubulin alpha-1 chain [Cannabis sativa]
XP_030480849.1	guanylate-binding protein 1 [Cannabis sativa]
XP_030493289.1	cytochrome b-c1 complex subunit 8-like [Cannabis sativa]
XP_030482151.1	protein CROWDED NUCLEI 1 [Cannabis sativa]
XP_030505317.1	THO complex subunit 4A [Cannabis sativa]
XP_030499674.1	alpha-glucan water dikinase, chloroplastic [Cannabis sativa]
XP_030482656.1	LOW QUALITY PROTEIN: nuclear pore complex protein GP210 [Cannabis sativa]
XP_030510861.1	eukaryotic translation initiation factor 2 subunit beta [Cannabis sativa]
XP_030498756.1	50S ribosomal protein L15, chloroplastic [Cannabis sativa]
XP_030510288.1	myb-like protein X [Cannabis sativa]
XP_030492734.1	flavonol synthase/flavanone 3-hydroxylase-like [Cannabis sativa]
XP_030504091.1	acyl carrier protein 1, chloroplastic-like [Cannabis sativa]
XP_030479786.1	histidine--tRNA ligase, cytoplasmic-like [Cannabis sativa]
XP_030501231.1	glucose-6-phosphate isomerase, cytosolic [Cannabis sativa]
XP_030480173.1	mitochondrial uncoupling protein 1-like [Cannabis sativa]
XP_030504338.1	uncharacterized protein LOC115719429 [Cannabis sativa]
XP_030491035.1	sister chromatid cohesion protein PDS5 homolog A [Cannabis sativa]
RRRRRXP_030488658.1-DECOY	REVERSED nuclear-pore anchor isoform X1 [Cannabis sativa]
XP_030484520.1	putative methyltransferase DDB_G0268948 [Cannabis sativa]
XP_030488760.1	hydroxyacylglutathione hydrolase cytoplasmic [Cannabis sativa]
XP_030495459.1	glucose-6-phosphate isomerase 1, chloroplastic-like [Cannabis sativa]
XP_030502211.1	40S ribosomal protein S10-1-like [Cannabis sativa]
XP_030489350.1	ubiquitin-conjugating enzyme E2-17 kDa-like [Cannabis sativa]
XP_030510854.1	uncharacterized protein LOC115725463 [Cannabis sativa]
XP_030480297.1	serine hydroxymethyltransferase 3, chloroplastic [Cannabis sativa]
XP_030491798.1	60S ribosomal protein L37-3 [Cannabis sativa]
XP_030482685.1	protein SPIRAL1-like 1 [Cannabis sativa]
XP_030484463.1	histone H1-like [Cannabis sativa]
XP_030503144.1	60S ribosomal protein L10-like [Cannabis sativa]
XP_030480390.1	very-long-chain enoyl-CoA reductase [Cannabis sativa]
XP_030477652.1	probable glutamyl endopeptidase, chloroplastic isoform X1 [Cannabis sativa]
XP_030504173.1	ran-binding protein 1 homolog b [Cannabis sativa]
XP_030486057.1	histone H2AX [Cannabis sativa]
XP_030502103.1	uncharacterized protein LOC115717275 [Cannabis sativa]
XP_030510336.1	ferredoxin-like [Cannabis sativa]
XP_030500517.1	subtilisin-like protease SBT1.3 [Cannabis sativa]
ARE72275.1	FPPS2, partial [Cannabis sativa]
XP_030492509.1	acetolactate synthase 3, chloroplastic [Cannabis sativa]
XP_030508782.1	stress-response A/B barrel domain-containing protein HS1 [Cannabis sativa]
XP_030488761.1	60S ribosomal protein L10 [Cannabis sativa]
XP_030488388.1	coatomer subunit beta'-2-like [Cannabis sativa]
XP_030493187.1	thiosulfate/3-mercaptopyruvate sulfurtransferase 1, mitochondrial [Cannabis sativa]
XP_030478488.1	uncharacterized protein LOC115695570 [Cannabis sativa]
XP_030483870.1	ras-related protein RABB1b [Cannabis sativa]
XP_030490314.1	asparagine--tRNA ligase, cytoplasmic 1-like [Cannabis sativa]
XP_030489172.1	calvin cycle protein CP12-1, chloroplastic-like [Cannabis sativa]
XP_030510621.1	ornithine carbamoyltransferase, chloroplastic [Cannabis sativa]
XP_030499928.1	peroxidase 17 [Cannabis sativa]
XP_030509410.1	glutathione S-transferase-like [Cannabis sativa]
XP_030488376.1	pre-mRNA-processing-splicing factor 8A [Cannabis sativa]
XP_030499933.1	patatin-like protein 3 [Cannabis sativa]
XP_030500894.1	LOW QUALITY PROTEIN: argininosuccinate lyase, chloroplastic-like [Cannabis sativa]
XP_030497204.1	26S proteasome non-ATPase regulatory subunit 12 homolog A [Cannabis sativa]
XP_030484312.1	fasciclin-like arabinogalactan protein 13 [Cannabis sativa]
XP_030503622.1	UPF0603 protein At1g54780, chloroplastic [Cannabis sativa]
XP_030480116.1	50S ribosomal protein L10, chloroplastic [Cannabis sativa]
TPS2_CANSA	RecName: Full=(+)-alpha-pinene synthase, chloroplastic; Flags: Precursor
XP_030510931.1	50S ribosomal protein L24, chloroplastic [Cannabis sativa]
XP_030510808.1	uncharacterized protein LOC115725434 [Cannabis sativa]
XP_030503945.1	40S ribosomal protein S26-3-like [Cannabis sativa]
XP_030482666.1	LOW QUALITY PROTEIN: citrate synthase, glyoxysomal [Cannabis sativa]
XP_030484209.1	enoyl-[acyl-carrier-protein] reductase [NADH], chloroplastic-like isoform X1 [Cannabis sativa]
AJK91408.1	ATP synthase CF0 subunit I (chloroplast) [Cannabis sativa]
XP_030508361.1	uncharacterized protein LOC115723085 [Cannabis sativa]
XP_030501460.1	3-isopropylmalate dehydratase small subunit 3-like [Cannabis sativa]
XP_030480372.1	dihydropyrimidine dehydrogenase (NADP(+)), chloroplastic [Cannabis sativa]
XP_030503983.1	probable low-specificity L-threonine aldolase 1 [Cannabis sativa]
XP_030508506.1	outer envelope pore protein 16-2, chloroplastic isoform X1 [Cannabis sativa]
XP_030488063.1	GTP-binding protein SAR1A [Cannabis sativa]
XP_030501138.1	acetylornithine deacetylase [Cannabis sativa]
XP_030492061.1	mitochondrial pyruvate carrier 4 [Cannabis sativa]
AFN42529.1	chalcone isomerase-like protein [Cannabis sativa]
XP_030485866.1	thioredoxin reductase NTRB-like [Cannabis sativa]
XP_030480359.1	30S ribosomal protein S5, chloroplastic [Cannabis sativa]
XP_030488449.1	nuclear pore complex protein NUP50A-like [Cannabis sativa]
XP_030482072.1	oxygen-dependent coproporphyrinogen-III oxidase, chloroplastic [Cannabis sativa]
XP_030484026.1	uncharacterized protein LOC115700580 [Cannabis sativa]
XP_030496825.1	thioredoxin-like protein Clot [Cannabis sativa]
XP_030496095.1	uncharacterized protein LOC115712030 [Cannabis sativa]
ARE72277.1	HMGS, partial [Cannabis sativa]
XP_030508041.1	cytochrome b-c1 complex subunit 7-2-like [Cannabis sativa]
XP_030492130.1	methylenetetrahydrofolate reductase 2-like [Cannabis sativa]
XP_030491827.1	uncharacterized protein LOC115707875 [Cannabis sativa]
XP_030494387.1	uncharacterized protein LOC115710184 [Cannabis sativa]
XP_030483179.1	endo-1,3;1,4-beta-D-glucanase-like [Cannabis sativa]
XP_030508969.1	uncharacterized protein LOC115723624 [Cannabis sativa]
XP_030493365.1	carotenoid 9,10(9',10')-cleavage dioxygenase 1-like [Cannabis sativa]
XP_030493448.1	probable galactinol--sucrose galactosyltransferase 2 [Cannabis sativa]
XP_030485827.1	lysM domain-containing GPI-anchored protein 2 [Cannabis sativa]
XP_030486074.1	glycine-rich protein 2-like [Cannabis sativa]
XP_030487792.1	mannose-1-phosphate guanylyltransferase 1 [Cannabis sativa]
XP_030496786.1	phosphoenolpyruvate carboxykinase (ATP)-like [Cannabis sativa]
XP_030506403.1	class V chitinase-like [Cannabis sativa]
XP_030486065.1	histone H3.2 [Cannabis sativa]
XP_030498561.1	NADH dehydrogenase [ubiquinone] 1 beta subcomplex subunit 3-B-like [Cannabis sativa]
XP_030498511.1	60S ribosomal protein L17-2 [Cannabis sativa]
XP_030493524.1	phenylalanine--tRNA ligase beta subunit, cytoplasmic [Cannabis sativa]
XP_030490086.1	bifunctional protein FolD 4, chloroplastic-like [Cannabis sativa]
XP_030479721.1	uncharacterized protein LOC115696964 [Cannabis sativa]
XP_030490384.1	cinnamoyl-CoA reductase 1-like [Cannabis sativa]
XP_030491808.1	translation machinery-associated protein 7 [Cannabis sativa]
XP_030498365.1	photosystem II reaction center PSB28 protein, chloroplastic-like [Cannabis sativa]
XP_030509816.1	pathogenesis-related protein PR-1-like [Cannabis sativa]
XP_030494065.1	protein IQ-DOMAIN 31 [Cannabis sativa]
XP_030485298.1	hexokinase-2, chloroplastic [Cannabis sativa]
XP_030505622.1	tropinone reductase homolog At1g07440-like [Cannabis sativa]
XP_030489108.1	uncharacterized protein At2g27730, mitochondrial [Cannabis sativa]
XP_030488653.1	aspartyl protease AED3-like [Cannabis sativa]
XP_030509694.1	glutathione S-transferase-like [Cannabis sativa]
XP_030496896.1	ultraviolet-B receptor UVR8 [Cannabis sativa]
XP_030495902.1	T-complex protein 1 subunit delta [Cannabis sativa]
XP_030496650.1	bifunctional aspartate aminotransferase and glutamate/aspartate-prephenate aminotransferase-like [Cannabis sativa]
XP_030508047.1	perakine reductase-like isoform X1 [Cannabis sativa]
XP_030497410.1	calcium-transporting ATPase 2, plasma membrane-type [Cannabis sativa]
XP_030510889.1	eukaryotic translation initiation factor [Cannabis sativa]
XP_030482232.1	aromatic aminotransferase ISS1-like [Cannabis sativa]
XP_030491830.1	glycerol kinase [Cannabis sativa]
XP_030508561.1	uncharacterized protein LOC115723260 [Cannabis sativa]
XP_030499645.1	epidermis-specific secreted glycoprotein EP1-like [Cannabis sativa]
XP_030480542.1	tubulin beta-8 chain [Cannabis sativa]
XP_030495434.1	protein transport protein SEC31 homolog B [Cannabis sativa]
XP_030498612.1	glutathione S-transferase-like [Cannabis sativa]
XP_030480011.1	60S acidic ribosomal protein P2-2-like [Cannabis sativa]
XP_030489262.1	exocyst complex component SEC8 isoform X1 [Cannabis sativa]
XP_030494352.1	LOW QUALITY PROTEIN: tyrosine--tRNA ligase 1, cytoplasmic-like [Cannabis sativa]
XP_030501278.1	spermine synthase isoform X1 [Cannabis sativa]
XP_030479957.1	tropinone reductase homolog At5g06060-like isoform X1 [Cannabis sativa]
XP_030509457.1	inosine triphosphate pyrophosphatase [Cannabis sativa]
XP_030503631.1	protein TOC75-3, chloroplastic [Cannabis sativa]
XP_030492243.1	profilin-4 [Cannabis sativa]
XP_030501558.1	violaxanthin de-epoxidase, chloroplastic isoform X1 [Cannabis sativa]
XP_030498352.1	4-coumarate--CoA ligase-like 5 [Cannabis sativa]
XP_030481394.1	14 kDa zinc-binding protein isoform X1 [Cannabis sativa]
XP_030488052.1	granule-bound starch synthase 1, chloroplastic/amyloplastic-like [Cannabis sativa]
AJK91439.1	photosystem II cytochrome b559 alpha subunit (chloroplast) [Cannabis sativa]
XP_030508067.1	universal stress protein PHOS32 [Cannabis sativa]
XP_030494551.1	eukaryotic translation initiation factor 4G [Cannabis sativa]
XP_030479619.1	late embryogenesis abundant protein, group 3-like [Cannabis sativa]
XP_030490294.1	putative 3,4-dihydroxy-2-butanone kinase [Cannabis sativa]
XP_030486230.1	probable 26S proteasome non-ATPase regulatory subunit 3 [Cannabis sativa]
XP_030503327.1	basic leucine zipper and W2 domain-containing protein 2-like [Cannabis sativa]
XP_030486602.1	probable N-acetyl-gamma-glutamyl-phosphate reductase, chloroplastic [Cannabis sativa]
XP_030504720.1	ATP-dependent Clp protease proteolytic subunit-related protein 3, chloroplastic [Cannabis sativa]
XP_030505607.1	protein DJ-1 homolog D [Cannabis sativa]
XP_030507271.1	putative H/ACA ribonucleoprotein complex subunit 1-like protein 1 [Cannabis sativa]
XP_030490926.1	spidroin-2 [Cannabis sativa]
XP_030497338.1	cyclase-associated protein 1 [Cannabis sativa]
XP_030500569.1	low-temperature-induced 65 kDa protein-like [Cannabis sativa]
XP_030500573.1	uncharacterized protein LOC115716025 [Cannabis sativa]
QCY41290.1	hedycaryol synthase [Cannabis sativa]
XP_030498516.1	SKP1-like protein 1A [Cannabis sativa]
XP_030508429.1	40S ribosomal protein S16-like [Cannabis sativa]
XP_030501534.1	probable fructokinase-7 [Cannabis sativa]
AJK91459.1	ribosomal protein S3 (chloroplast) [Cannabis sativa]
XP_030499738.1	probable glucan 1,3-alpha-glucosidase [Cannabis sativa]
XP_030499610.1	mitochondrial import receptor subunit TOM20-like [Cannabis sativa]
XP_030485653.1	patellin-3 [Cannabis sativa]
XP_030508688.1	50S ribosomal protein 5 alpha, chloroplastic [Cannabis sativa]
XP_030490195.1	arginine biosynthesis bifunctional protein ArgJ, chloroplastic [Cannabis sativa]
XP_030497097.1	probable mannitol dehydrogenase [Cannabis sativa]
XP_030497350.1	cinnamyl alcohol dehydrogenase 1 [Cannabis sativa]
XP_030509964.1	EG45-like domain containing protein [Cannabis sativa]
XP_030498277.1	uncharacterized protein LOC115713933 [Cannabis sativa]
XP_030495469.1	14-3-3-like protein B [Cannabis sativa]
XP_030489210.1	chaperone protein ClpB1 [Cannabis sativa]
XP_030508601.1	probable E3 ubiquitin-protein ligase EDA40 [Cannabis sativa]
XP_030489759.1	proton pump-interactor 1 [Cannabis sativa]
XP_030493806.1	probable acyl-activating enzyme 17, peroxisomal [Cannabis sativa]
XP_030494301.1	S-formylglutathione hydrolase-like [Cannabis sativa]
XP_030504084.1	S-adenosylmethionine synthase 1-like [Cannabis sativa]
ALF04048.1	cytochrome c oxidase subunit 1 (mitochondrion) [Cannabis sativa]
XP_030500940.1	probable 6-phosphogluconolactonase 4, chloroplastic [Cannabis sativa]
XP_030493045.1	ABC transporter E family member 2 [Cannabis sativa]
XP_030484668.1	mitochondrial import receptor subunit TOM20 [Cannabis sativa]
XP_030507834.1	caffeic acid 3-O-methyltransferase [Cannabis sativa]
XP_030511151.1	chaperone protein dnaJ 10 [Cannabis sativa]
XP_030507336.1	2-dehydro-3-deoxyphosphooctonate aldolase [Cannabis sativa]
XP_030490656.1	UDP-sulfoquinovose synthase, chloroplastic [Cannabis sativa]
XP_030500814.1	V-type proton ATPase subunit H-like [Cannabis sativa]
AFD33354.1	acyl-activating enzyme 10 [Cannabis sativa]
XP_030499446.1	monothiol glutaredoxin-S10-like [Cannabis sativa]
XP_030507166.1	multiple organellar RNA editing factor 2, chloroplastic [Cannabis sativa]
XP_030500360.1	uncharacterized protein LOC115715833 [Cannabis sativa]
XP_030491677.1	calcium-dependent protein kinase 21-like [Cannabis sativa]
XP_030479980.1	dynamin-related protein 4C-like [Cannabis sativa]
XP_030508187.1	ferredoxin-thioredoxin reductase, variable chain, chloroplastic-like [Cannabis sativa]
XP_030482973.1	peroxidase 3 [Cannabis sativa]
XP_030501188.1	GTP-binding protein YPTM2 [Cannabis sativa]
XP_030491837.1	protein TOPLESS [Cannabis sativa]
XP_030508494.1	peptide methionine sulfoxide reductase B5-like [Cannabis sativa]
XP_030484266.1	NAP1-related protein 2-like isoform X1 [Cannabis sativa]
XP_030506819.1	sucrose synthase 2-like isoform X1 [Cannabis sativa]
XP_030483028.1	ubiquitin receptor RAD23d-like [Cannabis sativa]
XP_030503855.1	ATP-citrate synthase alpha chain protein 2 [Cannabis sativa]
XP_030480139.1	berberine bridge enzyme-like 21 [Cannabis sativa]
XP_030504116.1	60S ribosomal protein L3-2 [Cannabis sativa]
XP_030490411.1	trifunctional UDP-glucose 4,6-dehydratase/UDP-4-keto-6-deoxy-D-glucose 3,5-epimerase/UDP-4-keto-L-rhamnose-reductase RHM1 [Cannabis sativa]
XP_030480883.1	high mobility group B protein 1 isoform X1 [Cannabis sativa]
XP_030507329.1	short-chain dehydrogenase TIC 32, chloroplastic-like [Cannabis sativa]
XP_030509419.1	plastid-lipid-associated protein 6, chloroplastic, partial [Cannabis sativa]
XP_030494014.1	beta-glucosidase 44-like isoform X1 [Cannabis sativa]
XP_030485578.1	enoyl-CoA hydratase 2, peroxisomal [Cannabis sativa]
XP_030487469.1	translocon-associated protein subunit alpha [Cannabis sativa]
XP_030503623.1	importin subunit alpha-2-like [Cannabis sativa]
XP_030480348.1	apoptosis inhibitor 5-like protein API5 [Cannabis sativa]
XP_030489688.1	26S proteasome non-ATPase regulatory subunit 11 homolog [Cannabis sativa]
XP_030510034.1	zinc finger BED domain-containing protein DAYSLEEPER [Cannabis sativa]
XP_030505754.1	ras-related protein RABA2a [Cannabis sativa]
XP_030504239.1	acyl carrier protein 2, mitochondrial [Cannabis sativa]
XP_030492002.1	tryptophan synthase beta chain 1 [Cannabis sativa]
XP_030480582.1	phosphatase IMPL1, chloroplastic [Cannabis sativa]
XP_030478863.1	uncharacterized protein LOC115695903 [Cannabis sativa]
XP_030486078.1	histone H2AX-like [Cannabis sativa]
XP_030491881.1	40S ribosomal protein S12 [Cannabis sativa]
XP_030506586.1	stress-response A/B barrel domain-containing protein At5g22580 [Cannabis sativa]
XP_030493560.1	aldose 1-epimerase [Cannabis sativa]
XP_030507368.1	stress-response A/B barrel domain-containing protein HS1-like isoform X2 [Cannabis sativa]
AKK32264.1	hypothetical chloroplast RF1 (chloroplast) [Cannabis sativa]
XP_030478738.1	thylakoid lumenal 16.5 kDa protein, chloroplastic [Cannabis sativa]
XP_030486715.1	endonuclease 4-like [Cannabis sativa]
XP_030494410.1	acetylornithine aminotransferase, mitochondrial [Cannabis sativa]
XP_030501591.1	glycine-rich protein 2-like [Cannabis sativa]
XP_030504578.1	linoleate 13S-lipoxygenase 2-1, chloroplastic-like [Cannabis sativa]
XP_030509464.1	preprotein translocase subunit SECE1 [Cannabis sativa]
XP_030506560.1	serine carboxypeptidase-like 51 [Cannabis sativa]
XP_030497203.1	short-chain dehydrogenase TIC 32, chloroplastic-like [Cannabis sativa]
XP_030487106.1	actin-depolymerizing factor 2 [Cannabis sativa]
XP_030499405.1	pectin acetylesterase 3-like isoform X1 [Cannabis sativa]
XP_030500794.1	probable ADP-ribosylation factor GTPase-activating protein AGD8 [Cannabis sativa]
XP_030479003.1	DNA-binding protein DDB_G0278111 [Cannabis sativa]
XP_030507295.1	3-oxo-Delta(4,5)-steroid 5-beta-reductase-like [Cannabis sativa]
XP_030503840.1	26S proteasome regulatory subunit 6B homolog [Cannabis sativa]
XP_030504699.1	protein ILITYHIA [Cannabis sativa]
XP_030490004.1	probable glycerol-3-phosphate acyltransferase 8 [Cannabis sativa]
XP_030497372.1	4-alpha-glucanotransferase, chloroplastic/amyloplastic [Cannabis sativa]
CAI11094.1	ubiquitin-like protein SMT3, partial [Cannabis sativa]
XP_030488709.1	probable inactive purple acid phosphatase 29 [Cannabis sativa]
XP_030497839.1	developmentally-regulated G-protein 3 [Cannabis sativa]
XP_030507565.1	clathrin light chain 1 [Cannabis sativa]
XP_030500962.1	translocase of chloroplast 159, chloroplastic-like [Cannabis sativa]
XP_030486508.1	PI-PLC X domain-containing protein At5g67130 [Cannabis sativa]
XP_030510106.1	40S ribosomal protein S7-like [Cannabis sativa]
XP_030493545.1	uridine 5'-monophosphate synthase [Cannabis sativa]
XP_030500719.1	TOM1-like protein 3 [Cannabis sativa]
XP_030510347.1	putative glucose-6-phosphate 1-epimerase [Cannabis sativa]
XP_030507107.1	stem-specific protein TSJT1 [Cannabis sativa]
XP_030509516.1	putative beta-D-xylosidase [Cannabis sativa]
XP_030500212.1	phospho-2-dehydro-3-deoxyheptonate aldolase 2, chloroplastic-like [Cannabis sativa]
XP_030507927.1	lactoylglutathione lyase [Cannabis sativa]
XP_030484115.1	4-alpha-glucanotransferase DPE2 [Cannabis sativa]
XP_030508255.1	coatomer subunit beta-1-like [Cannabis sativa]
XP_030507252.1	probable acylpyruvase FAHD1, mitochondrial [Cannabis sativa]
XP_030487273.1	proline iminopeptidase-like isoform X1 [Cannabis sativa]
XP_030502186.1	LOW QUALITY PROTEIN: dynamin-2A-like [Cannabis sativa]
XP_030483694.1	L-arabinokinase-like [Cannabis sativa]
XP_030488640.1	glutamate dehydrogenase A [Cannabis sativa]
XP_030478988.1	uncharacterized protein At2g34460, chloroplastic [Cannabis sativa]
XP_030490105.1	cell division protein FtsY homolog, chloroplastic [Cannabis sativa]
XP_030489752.1	probable bifunctional methylthioribulose-1-phosphate dehydratase/enolase-phosphatase E1 1 isoform X1 [Cannabis sativa]
XP_030503586.1	beta-galactosidase 8 [Cannabis sativa]
XP_030510235.1	cytochrome P450 71D11-like [Cannabis sativa]
XP_030494062.1	28 kDa ribonucleoprotein, chloroplastic-like [Cannabis sativa]
AKK32279.1	ribosomal protein L2 (chloroplast) [Cannabis sativa]
XP_030504055.1	L-ascorbate oxidase-like [Cannabis sativa]
XP_030507269.1	glutamate dehydrogenase 1 [Cannabis sativa]
XP_030509889.1	phospho-2-dehydro-3-deoxyheptonate aldolase 2, chloroplastic-like [Cannabis sativa]
XP_030482013.1	SEC12-like protein 2 [Cannabis sativa]
XP_030503543.1	glutamate--tRNA ligase, cytoplasmic [Cannabis sativa]
XP_030477763.1	NADPH--cytochrome P450 reductase 2 [Cannabis sativa]
XP_030499182.1	probable phospholipid hydroperoxide glutathione peroxidase [Cannabis sativa]
XP_030494090.1	dnaJ protein P58IPK homolog [Cannabis sativa]
XP_030490408.1	phosphoenolpyruvate carboxykinase (ATP)-like [Cannabis sativa]
XP_030508138.1	uncharacterized protein LOC115722908 [Cannabis sativa]
XP_030487019.1	peptidyl-prolyl cis-trans isomerase FKBP16-4, chloroplastic-like [Cannabis sativa]
XP_030477625.1	DAG protein, chloroplastic [Cannabis sativa]
XP_030491463.1	IAA-amino acid hydrolase ILR1-like 4 [Cannabis sativa]
XP_030504445.1	UBP1-associated protein 2A-like [Cannabis sativa]
XP_030503163.1	uncharacterized protein LOC115718504 [Cannabis sativa]
XP_030506212.1	germin-like protein subfamily 2 member 1 [Cannabis sativa]
XP_030505644.1	thioredoxin F-type, chloroplastic-like [Cannabis sativa]
XP_030505593.1	clp protease adapter protein ClpF, chloroplastic [Cannabis sativa]
XP_030508446.1	isoleucine--tRNA ligase, cytoplasmic [Cannabis sativa]
XP_030509462.1	protein SIEVE ELEMENT OCCLUSION B-like [Cannabis sativa]
XP_030482143.1	probable galactinol--sucrose galactosyltransferase 5 [Cannabis sativa]
XP_030496515.1	eukaryotic translation initiation factor 4B2-like [Cannabis sativa]
XP_030495854.1	calvin cycle protein CP12-3, chloroplastic [Cannabis sativa]
XP_030498864.1	beta-galactosidase 10 [Cannabis sativa]
XP_030500001.1	coatomer subunit beta-1-like [Cannabis sativa]
XP_030495421.1	cysteine proteinase RD21A-like [Cannabis sativa]
XP_030484499.1	mitochondrial outer membrane protein porin 4 [Cannabis sativa]
XP_030480495.1	GDSL esterase/lipase At5g45670-like [Cannabis sativa]
XP_030489177.1	peptide methionine sulfoxide reductase A1-like [Cannabis sativa]
XP_030488336.1	protein-tyrosine-phosphatase PTP1 [Cannabis sativa]
XP_030501580.1	uncharacterized protein LOC115716813 [Cannabis sativa]
XP_030498983.1	dolichyl-diphosphooligosaccharide--protein glycosyltransferase 48 kDa subunit [Cannabis sativa]
XP_030482578.1	serine--glyoxylate aminotransferase [Cannabis sativa]
XP_030498826.1	probable glucan endo-1,3-beta-glucosidase A6 [Cannabis sativa]
XP_030491792.1	ras-related protein Rab7 [Cannabis sativa]
XP_030489621.1	26S proteasome regulatory subunit 8 homolog A [Cannabis sativa]
XP_030486268.1	methylcrotonoyl-CoA carboxylase beta chain, mitochondrial [Cannabis sativa]
XP_030500793.1	cytochrome b5 [Cannabis sativa]
ALF04061.1	NADH dehydrogenase subunit 9 (mitochondrion) [Cannabis sativa]
XP_030479617.1	pyruvate dehydrogenase E1 component subunit beta-3, chloroplastic-like [Cannabis sativa]
XP_030507599.1	NEDD8-activating enzyme E1 catalytic subunit [Cannabis sativa]
XP_030479858.1	clathrin light chain 2-like [Cannabis sativa]
ARE72250.1	terpene synthase [Cannabis sativa] delta selinene
XP_030500613.1	nascent polypeptide-associated complex subunit alpha-like protein 2 [Cannabis sativa]
XP_030504150.1	protein SUPPRESSOR OF QUENCHING 1, chloroplastic isoform X1 [Cannabis sativa]
XP_030510937.1	pyridoxal phosphate homeostasis protein-like isoform X2 [Cannabis sativa]
XP_030488881.1	hydroquinone glucosyltransferase-like [Cannabis sativa]
XP_030498592.1	dynamin-related protein 1C [Cannabis sativa]
XP_030501064.1	protein SAR DEFICIENT 4 [Cannabis sativa]
XP_030488447.1	D-glycerate 3-kinase, chloroplastic isoform X1 [Cannabis sativa]
XP_030498255.1	NLR family CARD domain-containing protein 3 isoform X1 [Cannabis sativa]
XP_030491617.1	aspartic proteinase [Cannabis sativa]
XP_030497182.1	uncharacterized protein LOC115712907 [Cannabis sativa]
XP_030482675.1	elongation factor Tu, chloroplastic-like [Cannabis sativa]
XP_030501551.1	proline--tRNA ligase, chloroplastic/mitochondrial [Cannabis sativa]
ARE72276.1	PMK, partial [Cannabis sativa]
XP_030488858.1	glucan endo-1,3-beta-glucosidase [Cannabis sativa]
XP_030484439.1	monothiol glutaredoxin-S15, mitochondrial [Cannabis sativa]
XP_030486432.1	vacuolar-sorting receptor 1-like isoform X1 [Cannabis sativa]
XP_030498930.1	protein HHL1, chloroplastic [Cannabis sativa]
XP_030491650.1	L-ascorbate oxidase homolog [Cannabis sativa]
XP_030510211.1	anthocyanidin 3-O-glucoside 2''-O-glucosyltransferase-like [Cannabis sativa]
XP_030493969.1	HVA22-like protein e [Cannabis sativa]
XP_030491195.1	tropinone reductase-like 3 [Cannabis sativa]
XP_030481347.1	CSC1-like protein ERD4 [Cannabis sativa]
XP_030507920.1	probable hydroxyacylglutathione hydrolase 2, chloroplastic [Cannabis sativa]
XP_030488937.1	glutathione S-transferase DHAR2-like [Cannabis sativa]
XP_030490377.1	eukaryotic initiation factor 4A-9 [Cannabis sativa]
XP_030483137.1	isocitrate dehydrogenase [NADP] [Cannabis sativa]
XP_030498926.1	aspartate carbamoyltransferase, chloroplastic [Cannabis sativa]
XP_030501603.1	ubiquitin carboxyl-terminal hydrolase 3 [Cannabis sativa]
XP_030494204.1	protein fluG-like isoform X1 [Cannabis sativa]
XP_030486771.1	heat shock 70 kDa protein, mitochondrial [Cannabis sativa]
XP_030482728.1	serine/threonine-protein phosphatase 5 isoform X1 [Cannabis sativa]
XP_030498748.1	UDP-glycosyltransferase 13-like [Cannabis sativa]
XP_030483044.1	uridine kinase-like protein 1, chloroplastic [Cannabis sativa]
XP_030495681.1	H/ACA ribonucleoprotein complex subunit 2-like protein [Cannabis sativa]
XP_030510276.1	uncharacterized protein At2g34160-like [Cannabis sativa]
XP_030502093.1	V-type proton ATPase subunit F [Cannabis sativa]
XP_030490330.1	chorismate synthase, chloroplastic-like [Cannabis sativa]
XP_030511099.1	DNA replication licensing factor MCM5 [Cannabis sativa]
XP_030495611.1	LOW QUALITY PROTEIN: urease accessory protein G [Cannabis sativa]
XP_030478849.1	nigrin b-like isoform X1 [Cannabis sativa]
XP_030508413.1	allene oxide synthase 1, chloroplastic-like [Cannabis sativa]
XP_030506008.1	60S ribosomal protein L35-like [Cannabis sativa]
XP_030483912.1	ubiquitin carboxyl-terminal hydrolase 13 isoform X1 [Cannabis sativa]
XP_030482465.1	THO complex subunit 4D [Cannabis sativa]
XP_030504566.1	probable linoleate 9S-lipoxygenase 5 [Cannabis sativa]
XP_030488905.1	LIM domain-containing protein WLIM2b-like [Cannabis sativa]
XP_030481578.1	beta-glucosidase 42 [Cannabis sativa]
XP_030486922.1	quinone oxidoreductase-like protein 2 homolog [Cannabis sativa]
XP_030483843.1	major latex allergen Hev b 5-like [Cannabis sativa]
XP_030480058.1	probable glutathione S-transferase [Cannabis sativa]
XP_030495385.1	26S proteasome non-ATPase regulatory subunit 6 homolog [Cannabis sativa]
XP_030478581.1	eukaryotic translation initiation factor 5A-4 [Cannabis sativa]
XP_030493624.1	histone deacetylase 5 [Cannabis sativa]
XP_030482476.1	tocopherol cyclase, chloroplastic [Cannabis sativa]
XP_030493316.1	peptidyl-prolyl cis-trans isomerase CYP26-2, chloroplastic [Cannabis sativa]
XP_030503563.1	anthranilate synthase alpha subunit 2, chloroplastic-like isoform X1 [Cannabis sativa]
XP_030510584.1	probable sucrose-phosphate synthase 1 [Cannabis sativa]
ACD76854.1	polyketide synthase protein [Cannabis sativa]
XP_030507183.1	eukaryotic translation initiation factor 2 subunit gamma-like [Cannabis sativa]
XP_030491451.1	glycylpeptide N-tetradecanoyltransferase 1 [Cannabis sativa]
XP_030489293.1	TOM1-like protein 1 [Cannabis sativa]
XP_030488329.1	nuclear transport factor 2 isoform X1 [Cannabis sativa]
XP_030484070.1	outer envelope pore protein 24A, chloroplastic [Cannabis sativa]
XP_030481774.1	transcription elongation factor SPT6 homolog [Cannabis sativa]
XP_030506322.1	18.5 kDa class I heat shock protein-like [Cannabis sativa]
XP_030484332.1	beta-amylase [Cannabis sativa]
XP_030483923.1	protein argonaute 5-like [Cannabis sativa]
XP_030506859.1	ribonuclease 3-like [Cannabis sativa]
XP_030493197.1	ubiquitin-NEDD8-like protein RUB2 [Cannabis sativa]
XP_030487989.1	actin [Cannabis sativa]
XP_030481257.1	electron transfer flavoprotein subunit alpha, mitochondrial [Cannabis sativa]
XP_030501989.1	importin subunit beta-1-like [Cannabis sativa]
XP_030501284.1	protein CDI [Cannabis sativa]
XP_030496147.1	LOW QUALITY PROTEIN: probable alpha,alpha-trehalose-phosphate synthase [UDP-forming] 7 [Cannabis sativa]
XP_030507361.1	pyridoxal kinase [Cannabis sativa]
XP_030481261.1	uncharacterized protein LOC115698207 [Cannabis sativa]
XP_030490412.1	ectonucleotide pyrophosphatase/phosphodiesterase family member 3-like [Cannabis sativa]
XP_030495185.1	prolyl-tRNA synthetase associated domain-containing protein 1 [Cannabis sativa]
XP_030480232.1	thioredoxin O2, mitochondrial [Cannabis sativa]
XP_030487493.1	stemmadenine O-acetyltransferase-like [Cannabis sativa]
XP_030493443.1	L-ascorbate peroxidase 2, cytosolic [Cannabis sativa]
XP_030481494.1	synaptotagmin-2-like [Cannabis sativa]
XP_030488643.1	eukaryotic initiation factor 4A-10-like [Cannabis sativa]
XP_030502036.1	protein EXPORTIN 1A [Cannabis sativa]
XP_030479005.1	peptidyl-prolyl cis-trans isomerase FKBP13, chloroplastic [Cannabis sativa]
XP_030498635.1	uncharacterized protein LOC115714194 [Cannabis sativa]
XP_030494275.1	eukaryotic translation initiation factor 3 subunit E [Cannabis sativa]
XP_030482716.1	heat shock protein 90-6, mitochondrial [Cannabis sativa]
XP_030489788.1	40S ribosomal protein S3-1-like [Cannabis sativa]
XP_030485063.1	protein THYLAKOID FORMATION1, chloroplastic [Cannabis sativa]
XP_030506992.1	probable acyl-CoA dehydrogenase IBR3 [Cannabis sativa]
XP_030490977.1	ras-related protein RABB1c [Cannabis sativa]
XP_030500584.1	monocopper oxidase-like protein SKU5 [Cannabis sativa]
XP_030504393.1	molybdopterin biosynthesis protein CNX1 [Cannabis sativa]
XP_030484885.1	ribulose-phosphate 3-epimerase, cytoplasmic isoform [Cannabis sativa]
XP_030491466.1	aspartyl protease family protein At5g10770-like [Cannabis sativa]
XP_030508207.1	NADH dehydrogenase [ubiquinone] 1 alpha subcomplex subunit 13-B [Cannabis sativa]
XP_030481147.1	universal stress protein PHOS32 [Cannabis sativa]
XP_030505599.1	zinc finger CCCH domain-containing protein 14-like [Cannabis sativa]
XP_030501610.1	protein BOBBER 1 [Cannabis sativa]
XP_030509948.1	protein RETICULATA-RELATED 1, chloroplastic [Cannabis sativa]
XP_030510963.1	uncharacterized protein LOC115725545 [Cannabis sativa]
XP_030486254.1	protein CYPRO4 [Cannabis sativa]
XP_030508186.1	bifunctional epoxide hydrolase 2-like [Cannabis sativa]
XP_030488535.1	late embryogenesis abundant protein 2-like [Cannabis sativa]
XP_030503953.1	uncharacterized protein LOC115719163 [Cannabis sativa]
XP_030495842.1	ADP,ATP carrier protein 1, mitochondrial-like [Cannabis sativa]
XP_030484559.1	uncharacterized protein LOC115701016 isoform X1 [Cannabis sativa]
XP_030510166.1	ubiquitin carboxyl-terminal hydrolase 14 [Cannabis sativa]
XP_030507480.1	caldesmon [Cannabis sativa]
XP_030507168.1	PTI1-like tyrosine-protein kinase 3 [Cannabis sativa]
XP_030492100.1	outer envelope pore protein 37, chloroplastic [Cannabis sativa]
XP_030508621.1	peroxidase 57-like [Cannabis sativa]
XP_030488768.1	protein GRIP-like [Cannabis sativa]
XP_030509456.1	probable voltage-gated potassium channel subunit beta [Cannabis sativa]
XP_030492966.1	DExH-box ATP-dependent RNA helicase DExH12-like [Cannabis sativa]
XP_030501195.1	probable plastid-lipid-associated protein 3, chloroplastic [Cannabis sativa]
XP_030490587.1	protein ROOT HAIR DEFECTIVE 3 isoform X1 [Cannabis sativa]
XP_030501889.1	UDP-glucose 4-epimerase GEPI48 [Cannabis sativa]
XP_030499282.1	uncharacterized protein LOC115714671 [Cannabis sativa]
XP_030507386.1	divinyl chlorophyllide a 8-vinyl-reductase, chloroplastic [Cannabis sativa]
XP_030499278.1	apoptotic chromatin condensation inducer in the nucleus [Cannabis sativa]
XP_030508487.1	histone-lysine N-methyltransferase, H3 lysine-9 specific SUVH1-like [Cannabis sativa]
XP_030508452.1	40S ribosomal protein S12-like [Cannabis sativa]
XP_030489136.1	WD-40 repeat-containing protein MSI4-like [Cannabis sativa]
XP_030485624.1	long chain acyl-CoA synthetase 9, chloroplastic [Cannabis sativa]
XP_030496801.1	signal recognition particle subunit SRP72-like [Cannabis sativa]
AJK91457.1	ribosomal protein L14 (chloroplast) [Cannabis sativa]
XP_030478821.1	protein ASPARTIC PROTEASE IN GUARD CELL 1-like [Cannabis sativa]
XP_030490435.1	50S ribosomal protein L13, chloroplastic [Cannabis sativa]
XP_030498514.1	prolyl endopeptidase [Cannabis sativa]
XP_030500935.1	probable acyl-activating enzyme 6 [Cannabis sativa]
XP_030484451.1	fatty-acid-binding protein 1-like [Cannabis sativa]
XP_030491964.1	glutamine--tRNA ligase [Cannabis sativa]
XP_030490476.1	stress-response A/B barrel domain-containing protein UP3-like [Cannabis sativa]
XP_030484465.1	ras-related protein RABA1f [Cannabis sativa]
XP_030486258.1	ferredoxin--nitrite reductase, chloroplastic-like [Cannabis sativa]
XP_030482877.1	eukaryotic translation initiation factor 3 subunit M-like isoform X1 [Cannabis sativa]
ARE72269.1	GPPS large subunit, partial [Cannabis sativa]
XP_030485006.1	uncharacterized protein LOC115701367 [Cannabis sativa]
XP_030491326.1	protein CTR9 homolog [Cannabis sativa]
XP_030498679.1	uncharacterized protein LOC115714222 [Cannabis sativa]
XP_030498879.1	histidinol dehydrogenase, chloroplastic isoform X1 [Cannabis sativa]
XP_030490842.1	protein FLUORESCENT IN BLUE LIGHT, chloroplastic isoform X1 [Cannabis sativa]
XP_030493288.1	diaminopimelate epimerase, chloroplastic [Cannabis sativa]
XP_030488296.1	3-oxoacyl-[acyl-carrier-protein] synthase II, chloroplastic-like [Cannabis sativa]
XP_030486592.1	uncharacterized protein LOC115703217 [Cannabis sativa]
XP_030490671.1	uncharacterized protein LOC115707017 [Cannabis sativa]
XP_030486820.1	protein-ribulosamine 3-kinase, chloroplastic [Cannabis sativa]
XP_030508596.1	carotene epsilon-monooxygenase, chloroplastic isoform X1 [Cannabis sativa]
XP_030478761.1	peptidyl-prolyl cis-trans isomerase CYP28, chloroplastic [Cannabis sativa]
XP_030485032.1	probable cysteine protease RD19B [Cannabis sativa]
XP_030481980.1	protein MEMO1 [Cannabis sativa]
XP_030504245.1	uncharacterized protein LOC115719370 isoform X1 [Cannabis sativa]
XP_030494033.1	xylulose kinase 2 [Cannabis sativa]
XP_030501512.1	leucoanthocyanidin dioxygenase-like [Cannabis sativa]
XP_030510258.1	vicianin hydrolase-like [Cannabis sativa]
XP_030500370.1	uncharacterized protein LOC115715844 isoform X1 [Cannabis sativa]
XP_030489159.1	xaa-Pro dipeptidase [Cannabis sativa]
XP_030490475.1	ABC transporter F family member 4 [Cannabis sativa]
XP_030478979.1	endochitinase EP3-like [Cannabis sativa]
XP_030497838.1	NADH dehydrogenase [ubiquinone] iron-sulfur protein 4, mitochondrial-like [Cannabis sativa]
XP_030490818.1	subtilisin-like protease SBT1.4 [Cannabis sativa]
XP_030510538.1	26S proteasome regulatory subunit S10B homolog B-like [Cannabis sativa]
XP_030499649.1	60S ribosomal protein L30-like [Cannabis sativa]
XP_030484630.1	ras-related protein Rab11D [Cannabis sativa]
XP_030493290.1	protein MODIFIER OF SNC1 11 [Cannabis sativa]
XP_030500846.1	glutamate--cysteine ligase, chloroplastic [Cannabis sativa]
XP_030511190.1	grpE protein homolog 2, mitochondrial-like isoform X1 [Cannabis sativa]
XP_030488357.1	profilin [Cannabis sativa]
XP_030478896.1	villin-4-like [Cannabis sativa]
XP_030510483.1	dicarboxylate transporter 2.1, chloroplastic-like [Cannabis sativa]
XP_030478754.1	anthocyanidin 3-O-glucoside 2''-O-glucosyltransferase-like [Cannabis sativa]
XP_030482563.1	activator of 90 kDa heat shock protein ATPase homolog 1 [Cannabis sativa]
XP_030508201.1	40S ribosomal protein S18-like [Cannabis sativa]
XP_030480755.1	ornithine aminotransferase, mitochondrial [Cannabis sativa]
XP_030481875.1	TBCC domain-containing protein 1-like [Cannabis sativa]
XP_030484754.1	tubulin-folding cofactor B [Cannabis sativa]
XP_030507759.1	probable aldo-keto reductase 2 [Cannabis sativa]
XP_030504041.1	UDP-glycosyltransferase 71K1-like [Cannabis sativa]
XP_030497344.1	chaperone protein dnaJ A6, chloroplastic-like [Cannabis sativa]
XP_030506181.1	kinesin-like protein KIN-14B [Cannabis sativa]
XP_030497300.1	probable methyltransferase PMT26 [Cannabis sativa]
XP_030483097.1	uncharacterized protein LOC115699708 [Cannabis sativa]
XP_030485637.1	adenylate kinase, chloroplastic [Cannabis sativa]
XP_030508816.1	glutamyl-tRNA(Gln) amidotransferase subunit B, chloroplastic/mitochondrial [Cannabis sativa]
XP_030485195.1	granule-bound starch synthase 2, chloroplastic/amyloplastic [Cannabis sativa]
XP_030504301.1	18.5 kDa class I heat shock protein [Cannabis sativa]
XP_030507919.1	60S ribosomal protein L19-3 [Cannabis sativa]
XP_030494538.1	40S ribosomal protein S7-like [Cannabis sativa]
XP_030488624.1	sucrose synthase-like [Cannabis sativa]
ARE72262.1	MPDC, partial [Cannabis sativa]
XP_030482545.1	chaperone protein ClpB3, chloroplastic isoform X1 [Cannabis sativa]
XP_030488594.1	exocyst complex component EXO70A1-like [Cannabis sativa]
XP_030498941.1	splicing factor 3B subunit 1 [Cannabis sativa]
XP_030491303.1	beta-fructofuranosidase, insoluble isoenzyme CWINV1-like [Cannabis sativa]
XP_030493849.1	phenylalanine--tRNA ligase alpha subunit, cytoplasmic [Cannabis sativa]
XP_030510398.1	methyl-CpG-binding domain-containing protein 11-like [Cannabis sativa]
XP_030507459.1	selenium-binding protein 2 [Cannabis sativa]
XP_030510802.1	peptidyl-prolyl cis-trans isomerase CYP37, chloroplastic isoform X1 [Cannabis sativa]
XP_030491669.1	probable glutathione S-transferase [Cannabis sativa]
XP_030483442.1	thioredoxin-like protein CDSP32, chloroplastic [Cannabis sativa]
XP_030485269.1	uncharacterized protein LOC115701586 [Cannabis sativa]
XP_030506529.1	probable manganese-transporting ATPase PDR2 [Cannabis sativa]
XP_030496955.1	cytochrome P450 98A2-like [Cannabis sativa]
XP_030506020.1	cinnamoyl-CoA reductase 1 [Cannabis sativa]
XP_030492146.1	superoxide dismutase [Fe], chloroplastic [Cannabis sativa]
XP_030486158.1	aminoacylase-1-like isoform X1 [Cannabis sativa]
XP_030498617.1	4-hydroxy-tetrahydrodipicolinate reductase 2, chloroplastic-like [Cannabis sativa]
XP_030501271.1	serine/threonine-protein kinase SAPK3-like [Cannabis sativa]
XP_030507436.1	probable acyl-activating enzyme 16, chloroplastic isoform X1 [Cannabis sativa]
XP_030505605.1	protein YIPF1 homolog [Cannabis sativa]
XP_030507789.1	protein KAKU4 [Cannabis sativa]
XP_030491993.1	uncharacterized protein LOC115707993 isoform X1 [Cannabis sativa]
XP_030488658.1	nuclear-pore anchor isoform X1 [Cannabis sativa]
XP_030491049.1	pentatricopeptide repeat-containing protein At4g16390, chloroplastic [Cannabis sativa]
XP_030503964.1	cell division cycle 5-like protein [Cannabis sativa]
XP_030480694.1	eukaryotic translation initiation factor 2 subunit alpha homolog [Cannabis sativa]
XP_030479543.1	uncharacterized protein LOC115696799 [Cannabis sativa]
XP_030479798.1	lysosomal Pro-X carboxypeptidase [Cannabis sativa]
XP_030493953.1	phenylalanine ammonia-lyase [Cannabis sativa]
XP_030489974.1	pyruvate kinase 1, cytosolic-like [Cannabis sativa]
XP_030498886.1	NAD(P)H-quinone oxidoreductase subunit O, chloroplastic [Cannabis sativa]
XP_030490934.1	NADH dehydrogenase [ubiquinone] iron-sulfur protein 7, mitochondrial-like [Cannabis sativa]
XP_030490210.1	synaptotagmin-4 [Cannabis sativa]
XP_030491428.1	mitochondrial-processing peptidase subunit alpha-like [Cannabis sativa]
XP_030492230.1	glycine--tRNA ligase, chloroplastic/mitochondrial 2-like isoform X1 [Cannabis sativa]
XP_030490175.1	clustered mitochondria protein [Cannabis sativa]
XP_030483973.1	sirohydrochlorin ferrochelatase, chloroplastic isoform X1 [Cannabis sativa]
XP_030481609.1	peptidyl-prolyl cis-trans isomerase FKBP16-3, chloroplastic [Cannabis sativa]
XP_030479009.1	far upstream element-binding protein 2 isoform X1 [Cannabis sativa]
XP_030504167.1	aspartic proteinase-like [Cannabis sativa]
XP_030509570.1	40S ribosomal protein S19-3 [Cannabis sativa]
XP_030508842.1	uncharacterized protein LOC115723487 isoform X1 [Cannabis sativa]
XP_030510335.1	transmembrane 9 superfamily member 1 [Cannabis sativa]
XP_030488459.1	uncharacterized protein LOC115705297 [Cannabis sativa]
XP_030482644.1	endochitinase EP3-like [Cannabis sativa]
XP_030503638.1	flowering locus K homology domain [Cannabis sativa]
XP_030488819.1	LOW QUALITY PROTEIN: acid beta-fructofuranosidase 1, vacuolar-like [Cannabis sativa]
XP_030498503.1	L-ascorbate oxidase homolog [Cannabis sativa]
XP_030498920.1	peroxidase 35-like [Cannabis sativa]
XP_030507077.1	late embryogenesis abundant protein D-29 [Cannabis sativa]
XP_030495991.1	microtubule-associated protein 70-1-like [Cannabis sativa]
XP_030490313.1	heat shock protein 83 [Cannabis sativa]
XP_030494299.1	LOW QUALITY PROTEIN: glucan endo-1,3-beta-glucosidase, basic isoform-like [Cannabis sativa]
XP_030506510.1	10 kDa chaperonin, mitochondrial-like [Cannabis sativa]
XP_030510933.1	probable mannitol dehydrogenase [Cannabis sativa]
XP_030510341.1	pyrophosphate-energized vacuolar membrane proton pump [Cannabis sativa]
XP_030489128.1	hexokinase-1-like [Cannabis sativa]
XP_030486055.1	cytochrome P450 81Q32-like isoform X2 [Cannabis sativa]
XP_030487337.1	uncharacterized protein LOC115704260 [Cannabis sativa]
XP_030496875.1	LOW QUALITY PROTEIN: probable phosphoribosylformylglycinamidine synthase, chloroplastic/mitochondrial [Cannabis sativa]
XP_030494787.1	galactokinase-like [Cannabis sativa]
XP_030484639.1	uncharacterized protein LOC115701081 isoform X1 [Cannabis sativa]
XP_030498267.1	very-long-chain 3-oxoacyl-CoA reductase 1-like [Cannabis sativa]
XP_030481101.1	ubiquitin-fold modifier-conjugating enzyme 1 [Cannabis sativa]
XP_030508289.1	transmembrane 9 superfamily member 2 [Cannabis sativa]
XP_030501181.1	ATP-dependent Clp protease proteolytic subunit-related protein 4, chloroplastic [Cannabis sativa]
XP_030510447.1	adenylate kinase 5, chloroplastic [Cannabis sativa]
XP_030497093.1	110 kDa U5 small nuclear ribonucleoprotein component CLO [Cannabis sativa]
XP_030510340.1	glucosidase 2 subunit beta [Cannabis sativa]
XP_030496317.1	protein CROWDED NUCLEI 4 [Cannabis sativa]
XP_030486753.1	uncharacterized protein At2g39795, mitochondrial-like [Cannabis sativa]
XP_030503213.1	sorting nexin 2A [Cannabis sativa]
AAL92879.1	chalcone synthase [Cannabis sativa]
XP_030495092.1	UMP-CMP kinase 3 [Cannabis sativa]
XP_030488789.1	protein TSS [Cannabis sativa]
XP_030489841.1	clathrin light chain 2 [Cannabis sativa]
XP_030503827.1	cytosolic enolase 3 [Cannabis sativa]
XP_030499801.1	mulatexin-like [Cannabis sativa]
XP_030479831.1	uncharacterized protein LOC115697060 [Cannabis sativa]
AFD33345.1	acyl-activating enzyme 1 [Cannabis sativa]
XP_030490327.1	elongation factor 1-alpha [Cannabis sativa]
XP_030486263.1	LOW QUALITY PROTEIN: ferredoxin--nitrite reductase, chloroplastic-like [Cannabis sativa]
XP_030496787.1	protein SIEVE ELEMENT OCCLUSION B-like [Cannabis sativa]
XP_030489837.1	brefeldin A-inhibited guanine nucleotide-exchange protein 2 [Cannabis sativa]
XP_030507880.1	mitochondrial import receptor subunit TOM40-1-like [Cannabis sativa]
XP_030493715.1	pantothenate kinase 2 [Cannabis sativa]
XP_030488705.1	brefeldin A-inhibited guanine nucleotide-exchange protein 5 [Cannabis sativa]
XP_030493317.1	1-deoxy-D-xylulose 5-phosphate reductoisomerase, chloroplastic-like [Cannabis sativa]
XP_030482663.1	1-aminocyclopropane-1-carboxylate oxidase [Cannabis sativa]
XP_030484941.1	GDSL esterase/lipase At5g14450-like [Cannabis sativa]
XP_030490444.1	uncharacterized protein LOC115706834 [Cannabis sativa]
XP_030486608.1	far upstream element-binding protein 2-like [Cannabis sativa]
XP_030510862.1	leucine aminopeptidase [Cannabis sativa]
XP_030490577.1	cysteine proteinase inhibitor-like [Cannabis sativa]
XP_030494330.1	S-formylglutathione hydrolase-like [Cannabis sativa]
XP_030510885.1	UDP-glucose:glycoprotein glucosyltransferase [Cannabis sativa]
XP_030498855.1	prostaglandin E synthase 2-like [Cannabis sativa]
XP_030499112.1	uncharacterized protein At4g15545 isoform X1 [Cannabis sativa]
XP_030508036.1	uncharacterized protein LOC115722836 [Cannabis sativa]
XP_030508130.1	putative 12-oxophytodienoate reductase 11 [Cannabis sativa]
XP_030499487.1	50S ribosomal protein L29, chloroplastic [Cannabis sativa]
XP_030492362.1	uncharacterized protein LOC115708275 [Cannabis sativa]
XP_030494847.1	psbP domain-containing protein 4, chloroplastic [Cannabis sativa]
XP_030510226.1	T-complex protein 1 subunit alpha [Cannabis sativa]
XP_030479493.1	uncharacterized protein LOC115696747 [Cannabis sativa]
XP_030488683.1	LOW QUALITY PROTEIN: sucrose synthase [Cannabis sativa]
XP_030489106.1	40S ribosomal protein S25-2 [Cannabis sativa]
XP_030488784.1	cytosolic isocitrate dehydrogenase [NADP]-like [Cannabis sativa]
XP_030489153.1	soluble inorganic pyrophosphatase 1 isoform X1 [Cannabis sativa]
XP_030508458.1	RNA demethylase ALKBH10B [Cannabis sativa]
XP_030504667.1	amidase 1 [Cannabis sativa]
XP_030502177.1	tubulin beta chain-like [Cannabis sativa]
XP_030504698.1	cell division cycle protein 48 homolog [Cannabis sativa]
XP_030496776.1	RB1-inducible coiled-coil protein 1 [Cannabis sativa]
XP_030492265.1	probable 3-hydroxyisobutyrate dehydrogenase-like 1, mitochondrial [Cannabis sativa]
XP_030480036.1	alpha-glucosidase isoform X1 [Cannabis sativa]
XP_030484515.1	RNA helicase aquarius [Cannabis sativa]
XP_030493513.1	ribonuclease J isoform X1 [Cannabis sativa]
XP_030506546.1	uncharacterized protein LOC115721401 [Cannabis sativa]
XP_030500200.1	probable phospholipid hydroperoxide glutathione peroxidase [Cannabis sativa]
XP_030511116.1	imidazole glycerol phosphate synthase hisHF, chloroplastic [Cannabis sativa]
XP_030480496.1	GDSL esterase/lipase At1g29670-like [Cannabis sativa]
XP_030510928.1	ubiquitin recognition factor in ER-associated degradation protein 1 [Cannabis sativa]
XP_030503195.1	magnesium-chelatase subunit ChlD, chloroplastic [Cannabis sativa]
XP_030480887.1	GDSL esterase/lipase At5g45950 [Cannabis sativa]
XP_030497336.1	ruvB-like 2 [Cannabis sativa]
XP_030480788.1	tropinone reductase homolog At5g06060-like isoform X1 [Cannabis sativa]
XP_030481302.1	cationic peroxidase 1-like [Cannabis sativa]
XP_030499087.1	structural maintenance of chromosomes protein 1 [Cannabis sativa]
XP_030489648.1	GEM-like protein 5 [Cannabis sativa]
XP_030504021.1	LOW QUALITY PROTEIN: polyadenylate-binding protein RBP45C-like [Cannabis sativa]
XP_030509289.1	uncharacterized protein LOC115723970 [Cannabis sativa]
XP_030492077.1	uncharacterized protein LOC115708047 [Cannabis sativa]
XP_030485171.1	light-regulated protein 1, chloroplastic [Cannabis sativa]
XP_030507235.1	40S ribosomal protein S7-like [Cannabis sativa]
XP_030488931.1	LOW QUALITY PROTEIN: ATP-dependent Clp protease ATP-binding subunit ClpA homolog CD4B, chloroplastic-like [Cannabis sativa]
XP_030506545.1	10 kDa chaperonin, mitochondrial-like [Cannabis sativa]
XP_030481404.1	tubulin beta-1 chain [Cannabis sativa]
XP_030510309.1	pyruvate kinase, cytosolic isozyme [Cannabis sativa]
XP_030504132.1	eukaryotic translation initiation factor 3 subunit G-like [Cannabis sativa]
XP_030505408.1	sister-chromatid cohesion protein 3 [Cannabis sativa]
XP_030510264.1	serine--tRNA ligase, chloroplastic/mitochondrial isoform X1 [Cannabis sativa]
XP_030495683.1	uncharacterized protein LOC115711484 [Cannabis sativa]
XP_030490096.1	(+)-neomenthol dehydrogenase-like [Cannabis sativa]
XP_030494384.1	nuclear transcription factor Y subunit C-4-like [Cannabis sativa]
XP_030504352.1	glutathione synthetase, chloroplastic [Cannabis sativa]
XP_030509872.1	7-methylxanthosine synthase 1-like [Cannabis sativa]
XP_030493839.1	insulin-degrading enzyme-like 1, peroxisomal [Cannabis sativa]
XP_030491521.1	methionine--tRNA ligase, chloroplastic/mitochondrial [Cannabis sativa]
XP_030485515.1	protein RETICULATA-RELATED 3, chloroplastic [Cannabis sativa]
XP_030480195.1	AP-4 complex subunit epsilon [Cannabis sativa]
XP_030494105.1	LOW QUALITY PROTEIN: CBS domain-containing protein CBSCBSPB1-like [Cannabis sativa]
AJB28530.1	cannabidiolic acid synthase [Cannabis sativa]
XP_030505600.1	probable aldo-keto reductase 1 [Cannabis sativa]
XP_030500598.1	CCR4-NOT transcription complex subunit 1 [Cannabis sativa]
XP_030496956.1	threonine--tRNA ligase, mitochondrial 1 [Cannabis sativa]
XP_030489927.1	probable polygalacturonase [Cannabis sativa]
XP_030486724.1	thylakoid lumenal 15 kDa protein 1, chloroplastic isoform X1 [Cannabis sativa]
XP_030481126.1	berberine bridge enzyme-like 13 [Cannabis sativa]
XP_030491811.1	uncharacterized protein LOC115707866 isoform X1 [Cannabis sativa]
XP_030490593.1	protein HOTHEAD [Cannabis sativa]
XP_030497245.1	RPM1-interacting protein 4-like isoform X1 [Cannabis sativa]
XP_030480326.1	hydroxyphenylpyruvate reductase-like [Cannabis sativa]
XP_030507433.1	protein transport protein SEC23 [Cannabis sativa]
XP_030484027.1	uncharacterized protein LOC115700581 [Cannabis sativa]
XP_030481723.1	uncharacterized protein LOC115698718 [Cannabis sativa]
XP_030480059.1	probable glutathione S-transferase [Cannabis sativa]
XP_030486938.1	40S ribosomal protein S24-1 [Cannabis sativa]
XP_030490304.1	40S ribosomal protein S20-2-like [Cannabis sativa]
XP_030499110.1	40S ribosomal protein S25 [Cannabis sativa]
XP_030477810.1	topless-related protein 4-like isoform X1 [Cannabis sativa]
XP_030508594.1	bifunctional epoxide hydrolase 2-like [Cannabis sativa]
AJK91453.1	RNA polymerase alpha subunit (chloroplast) [Cannabis sativa]
XP_030496264.1	RNA-binding protein 39 [Cannabis sativa]
XP_030503057.1	uncharacterized protein YKR070W [Cannabis sativa]
XP_030483000.1	anthocyanidin 3-O-glucosyltransferase 2-like [Cannabis sativa]
XP_030493944.1	15-cis-phytoene desaturase, chloroplastic/chromoplastic [Cannabis sativa]
XP_030480662.1	ATP-dependent Clp protease proteolytic subunit 4, chloroplastic [Cannabis sativa]
XP_030498289.1	glucan endo-1,3-beta-glucosidase 6-like [Cannabis sativa]
XP_030494143.1	aquaporin PIP2-2-like [Cannabis sativa]
XP_030496565.1	methionine S-methyltransferase [Cannabis sativa]
XP_030507366.1	probable enoyl-CoA hydratase 1, peroxisomal [Cannabis sativa]
XP_030484311.1	cold shock domain-containing protein 4-like [Cannabis sativa]
XP_030482642.1	methionine aminopeptidase 2B-like [Cannabis sativa]
XP_030510764.1	protochlorophyllide-dependent translocon component 52, chloroplastic-like [Cannabis sativa]
XP_030484062.1	alpha-mannosidase At3g26720 isoform X1 [Cannabis sativa]
XP_030491231.1	stemmadenine O-acetyltransferase-like [Cannabis sativa]
XP_030488219.1	uncharacterized protein LOC115705118 [Cannabis sativa]
XP_030495354.1	uncharacterized protein LOC115711158 [Cannabis sativa]
XP_030492806.1	pectinesterase inhibitor [Cannabis sativa]
XP_030490571.1	DEAD-box ATP-dependent RNA helicase 20 [Cannabis sativa]
XP_030500553.1	oxalate--CoA ligase [Cannabis sativa]
XP_030507721.1	sucrose synthase 7-like [Cannabis sativa]
XP_030502136.1	tubulin beta-2 chain [Cannabis sativa]
XP_030481481.1	thioredoxin H2 [Cannabis sativa]
XP_030499669.1	tryptophan synthase alpha chain [Cannabis sativa]
XP_030490726.1	uncharacterized protein LOC115707044 [Cannabis sativa]
XP_030493260.1	eukaryotic translation initiation factor 5B [Cannabis sativa]
XP_030499619.1	D-2-hydroxyglutarate dehydrogenase, mitochondrial isoform X1 [Cannabis sativa]
XP_030481742.1	UDP-sugar pyrophosphorylase-like isoform X1 [Cannabis sativa]
XP_030496022.1	pto-interacting protein 1-like [Cannabis sativa]
XP_030509476.1	CCR4-NOT transcription complex subunit 3 isoform X1 [Cannabis sativa]
XP_030498664.1	vesicle-associated membrane protein 722-like [Cannabis sativa]
XP_030504197.1	inactive glucose-6-phosphate 1-dehydrogenase 4, chloroplastic isoform X1 [Cannabis sativa]
XP_030484506.1	phenylcoumaran benzylic ether reductase Betv6-like [Cannabis sativa]
XP_030482519.1	alanine--glyoxylate aminotransferase 2 homolog 1, mitochondrial [Cannabis sativa]
XP_030489960.1	S-norcoclaurine synthase 2-like [Cannabis sativa]
XP_030509674.1	cell division protein FtsZ homolog 1, chloroplastic [Cannabis sativa]
XP_030510814.1	pyridoxine/pyridoxamine 5'-phosphate oxidase 1, chloroplastic isoform X1 [Cannabis sativa]
XP_030488452.1	uncharacterized protein LOC115705288 [Cannabis sativa]
XP_030485370.1	valine--tRNA ligase, chloroplastic/mitochondrial 2 isoform X1 [Cannabis sativa]
XP_030504812.1	ABC transporter F family member 1 [Cannabis sativa]
XP_030488492.1	uncharacterized protein LOC115705323 [Cannabis sativa]
AFD33347.1	acyl-activating enzyme 3 [Cannabis sativa]
XP_030509281.1	uncharacterized protein LOC115723962 [Cannabis sativa]
XP_030487927.1	uncharacterized protein LOC115704857 [Cannabis sativa]
XP_030504450.1	pectin acetylesterase 10-like [Cannabis sativa]
XP_030488930.1	ATP-dependent Clp protease ATP-binding subunit ClpA homolog CD4B, chloroplastic [Cannabis sativa]
XP_030498519.1	adenylosuccinate synthetase 2, chloroplastic-like [Cannabis sativa]
XP_030507454.1	adenylosuccinate synthetase 2, chloroplastic-like [Cannabis sativa]
XP_030488556.1	UDP-glucuronic acid decarboxylase 6 [Cannabis sativa]
XP_030507761.1	probable aldo-keto reductase 2 [Cannabis sativa]
XP_030490753.1	40S ribosomal protein S3-3-like [Cannabis sativa]
XP_030483111.1	actin-97 isoform X1 [Cannabis sativa]
XP_030481349.1	eukaryotic translation initiation factor 3 subunit G-like [Cannabis sativa]
XP_030503152.1	perakine reductase-like [Cannabis sativa]
XP_030484061.1	serine carboxypeptidase-like 51 [Cannabis sativa]
XP_030501209.1	protein MOR1 [Cannabis sativa]
XP_030482419.1	1-(5-phosphoribosyl)-5-[(5-phosphoribosylamino)methylideneamino] imidazole-4-carboxamide isomerase, chloroplastic [Cannabis sativa]
XP_030504019.1	AT-hook motif nuclear-localized protein 14 [Cannabis sativa]
XP_030506049.1	pathogenesis-related protein PR-4-like [Cannabis sativa]
XP_030491415.1	probable protein phosphatase 2C 59 [Cannabis sativa]
XP_030490725.1	phospholipid:diacylglycerol acyltransferase 1-like [Cannabis sativa]
XP_030501693.1	protein PLASTID MOVEMENT IMPAIRED 1-RELATED 1-like [Cannabis sativa]
XP_030477745.1	transmembrane 9 superfamily member 11 [Cannabis sativa]
XP_030503831.1	uncharacterized protein LOC115719069 [Cannabis sativa]
XP_030491747.1	probable dolichyl-diphosphooligosaccharide--protein glycosyltransferase subunit 3B [Cannabis sativa]
XP_030483629.1	uncharacterized protein LOC115700204 [Cannabis sativa]
XP_030491189.1	probable carboxylesterase SOBER1-like [Cannabis sativa]
XP_030486350.1	peptidyl-prolyl cis-trans isomerase-like [Cannabis sativa]
XP_030510537.1	GEM-like protein 1 [Cannabis sativa]
XP_030486328.1	uncharacterized protein LOC115702994 [Cannabis sativa]
AFD33351.1	acyl-activating enzyme 7 [Cannabis sativa]
XP_030500652.1	histone deacetylase complex subunit SAP18 [Cannabis sativa]
XP_030493459.1	putative disease resistance RPP13-like protein 1 [Cannabis sativa]
XP_030499118.1	ribulose bisphosphate carboxylase small chain, chloroplastic-like [Cannabis sativa]
XP_030492135.1	2-oxoglutarate dehydrogenase, mitochondrial-like [Cannabis sativa]
BAG14339.1	olivetol synthase [Cannabis sativa]
XP_030490770.1	40S ribosomal protein S20-2 [Cannabis sativa]
XP_030494209.1	protein fluG-like [Cannabis sativa]
XP_030481298.1	probable glutathione S-transferase [Cannabis sativa]
XP_030510929.1	farnesyl pyrophosphate synthase-like [Cannabis sativa]
XP_030488795.1	UDP-glucuronic acid decarboxylase 6-like [Cannabis sativa]
XP_030506037.1	neurofilament medium polypeptide isoform X1 [Cannabis sativa]
XP_030507760.1	probable aldo-keto reductase 2 [Cannabis sativa]
XP_030487556.1	uncharacterized protein LOC115704491 [Cannabis sativa]
XP_030487755.1	caffeic acid 3-O-methyltransferase-like [Cannabis sativa]
XP_030507367.1	stress-response A/B barrel domain-containing protein HS1-like isoform X1 [Cannabis sativa]
XP_030510105.1	enhancer of mRNA-decapping protein 4-like [Cannabis sativa]
XP_030507249.1	uncharacterized protein LOC115722233 [Cannabis sativa]
XP_030478609.1	transmembrane emp24 domain-containing protein p24beta2-like [Cannabis sativa]
XP_030501140.1	uncharacterized protein LOC115716473 [Cannabis sativa]
XP_030482511.1	uncharacterized protein LOC115699310 isoform X1 [Cannabis sativa]
XP_030508994.1	uncharacterized protein LOC115723651 [Cannabis sativa]
XP_030498095.1	protein translocase subunit SECA1, chloroplastic [Cannabis sativa]
XP_030490575.1	pumilio homolog 1-like [Cannabis sativa]
RRRRRXP_030485535.1-DECOY	REVERSED pyruvate dehydrogenase E1 component subunit beta-1, mitochondrial [Cannabis sativa]
XP_030508726.1	uncharacterized protein LOC115723393 [Cannabis sativa]
XP_030486067.1	LOW QUALITY PROTEIN: DNA-directed RNA polymerase II subunit 1-like [Cannabis sativa]
XP_030504708.1	peptidyl-prolyl cis-trans isomerase CYP71 isoform X1 [Cannabis sativa]
XP_030501759.1	ribulose bisphosphate carboxylase small chain, chloroplastic-like [Cannabis sativa]
XP_030498285.1	LOW QUALITY PROTEIN: 2-oxoglutarate dehydrogenase, mitochondrial-like [Cannabis sativa]
XP_030485201.1	histone H3.3-like [Cannabis sativa]
XP_030490365.1	eukaryotic initiation factor 4A-11 [Cannabis sativa]
XP_030498458.1	60S ribosomal protein L19-3-like [Cannabis sativa]
AFN42528.1	Betv1-like protein [Cannabis sativa]
XP_030508288.1	major allergen Pru av 1-like [Cannabis sativa]
XP_030507174.1	GTP-binding protein SAR1A [Cannabis sativa]
XP_030485319.1	stress-response A/B barrel domain-containing protein UP3-like [Cannabis sativa]
XP_030484786.1	26S proteasome regulatory subunit S10B homolog B [Cannabis sativa]
XP_030506038.1	neurofilament medium polypeptide isoform X2 [Cannabis sativa]
XP_030507209.1	importin subunit alpha-1-like [Cannabis sativa]
XP_030489947.1	anthranilate N-methyltransferase-like [Cannabis sativa]
XP_030480057.1	vesicle-associated membrane protein 721-like [Cannabis sativa]
XP_030508527.1	superoxide dismutase [Cu-Zn] 2 [Cannabis sativa]
XP_030502051.1	galactokinase-like [Cannabis sativa]
AYR17193.1	ribulose-1,5-bisphosphate carboxylase/oxygenase large subunit, partial (chloroplast) [Cannabis sativa]
XP_030511188.1	60S acidic ribosomal protein P2-2-like, partial [Cannabis sativa]
XP_030507749.1	nuclear transcription factor Y subunit C-9-like [Cannabis sativa]
XP_030505654.1	chaperone protein ClpB3, mitochondrial-like [Cannabis sativa]
XP_030487791.1	protein disulfide-isomerase-like [Cannabis sativa]
XP_030500571.1	pyruvate kinase isozyme G, chloroplastic [Cannabis sativa]

## Sheet: 4 Head-Stalk-Flower
Accession	Protein Name
AJK91430.1	ribulose 1,5-bisphosphate carboxylase/oxygenase large subunit (chloroplast) [Cannabis sativa]
XP_030508649.1	protein SIEVE ELEMENT OCCLUSION B-like [Cannabis sativa]
XP_030496367.1	oxygen-evolving enhancer protein 1, chloroplastic [Cannabis sativa]
XP_030488830.1	transketolase, chloroplastic [Cannabis sativa]
XP_030508650.1	protein SIEVE ELEMENT OCCLUSION B-like [Cannabis sativa]
XP_030508648.1	protein SIEVE ELEMENT OCCLUSION B-like [Cannabis sativa]
XP_030507611.1	5-methyltetrahydropteroyltriglutamate--homocysteine methyltransferase 1-like [Cannabis sativa]
XP_030498910.1	ATP synthase subunit beta, mitochondrial [Cannabis sativa]
XP_030492518.1	glyceraldehyde-3-phosphate dehydrogenase [Cannabis sativa]
XP_030500800.1	probable mediator of RNA polymerase II transcription subunit 37e [Cannabis sativa]
XP_030485115.1	glyceraldehyde-3-phosphate dehydrogenase GAPA1, chloroplastic [Cannabis sativa]
AFN42527.1	olivetolic acid cyclase [Cannabis sativa]
XP_030509905.1	class V chitinase CHIT5-like [Cannabis sativa]
XP_030491649.1	protein disulfide-isomerase-like [Cannabis sativa]
AJK91429.1	ATP synthase CF1 beta subunit (chloroplast) [Cannabis sativa]
XP_030482568.1	oxygen-evolving enhancer protein 2, chloroplastic [Cannabis sativa]
ALF04039.1	ATP synthase F1 subunit 1 (mitochondrion) [Cannabis sativa]
XP_030478872.1	ruBisCO large subunit-binding protein subunit beta, chloroplastic [Cannabis sativa]
ARE72266.1	HDS, partial [Cannabis sativa]
XP_030492987.1	elongation factor 2 [Cannabis sativa]
XP_030497123.1	MLP-like protein 423 [Cannabis sativa]
XP_030493203.1	enolase [Cannabis sativa]
XP_030492155.1	ribulose bisphosphate carboxylase/oxygenase activase, chloroplastic isoform X1 [Cannabis sativa]
XP_030481652.1	histone H4 [Cannabis sativa]
XP_030487452.1	triosephosphate isomerase, chloroplastic [Cannabis sativa]
XP_030509817.1	heat shock cognate protein 80 [Cannabis sativa]
XP_030480080.1	malate dehydrogenase 1, mitochondrial [Cannabis sativa]
AJK91407.1	ATP synthase CF1 alpha subunit (chloroplast) [Cannabis sativa]
XP_030508797.1	malate dehydrogenase [Cannabis sativa]
XP_030506197.1	ruBisCO large subunit-binding protein subunit alpha [Cannabis sativa]
XP_030507570.1	photosystem I reaction center subunit II, chloroplastic-like [Cannabis sativa]
XP_030510219.1	fructose-bisphosphate aldolase 1, chloroplastic [Cannabis sativa]
XP_030487494.1	peptidyl-prolyl cis-trans isomerase [Cannabis sativa]
AKK32276.1	PS II CP47 chlorophyll apoprotein (chloroplast) [Cannabis sativa]
XP_030495568.1	60S ribosomal protein L4 [Cannabis sativa]
XP_030489407.1	triosephosphate isomerase, cytosolic-like [Cannabis sativa]
XP_030507801.1	desiccation-related protein PCC13-62-like [Cannabis sativa]
XP_030491053.1	oxygen-evolving enhancer protein 3-2, chloroplastic-like [Cannabis sativa]
XP_030507458.1	adenosylhomocysteinase 1 [Cannabis sativa]
XP_030479681.1	chlorophyll a-b binding protein of LHCII type 1-like [Cannabis sativa]
XP_030503150.1	calreticulin [Cannabis sativa]
XP_030509401.1	ATP-citrate synthase beta chain protein 2 [Cannabis sativa]
XP_030487564.1	germin-like protein [Cannabis sativa]
XP_030489279.1	CO(2)-response secreted protease-like isoform X1 [Cannabis sativa]
XP_030510787.1	class V chitinase-like [Cannabis sativa]
XP_030490035.1	chlorophyll a-b binding protein CP26, chloroplastic [Cannabis sativa]
XP_030496794.1	probable nucleoredoxin 1 [Cannabis sativa]
XP_030480105.1	chlorophyll a-b binding protein CP29.2, chloroplastic [Cannabis sativa]
XP_030496049.1	V-type proton ATPase catalytic subunit A [Cannabis sativa]
XP_030508442.1	probable fructokinase-4 [Cannabis sativa]
XP_030507062.1	isocitrate dehydrogenase [NADP] [Cannabis sativa]
XP_030493616.1	60S ribosomal protein L7-2 [Cannabis sativa]
AKC34410.1	cannabidiolic acid synthase [Cannabis sativa]
XP_030510248.1	leucine aminopeptidase 1 [Cannabis sativa]
XP_030485469.1	peroxiredoxin-2B-like [Cannabis sativa]
XP_030492889.1	fructose-bisphosphate aldolase 6, cytosolic [Cannabis sativa]
XP_030488227.1	60S acidic ribosomal protein P0 [Cannabis sativa]
XP_030496986.1	phosphoglucomutase, cytoplasmic [Cannabis sativa]
XP_030504263.1	L-ascorbate peroxidase, cytosolic-like [Cannabis sativa]
XP_030485614.1	BURP domain protein RD22-like [Cannabis sativa]
XP_030499168.1	uncharacterized protein At5g48480 [Cannabis sativa]
XP_030486077.1	ferredoxin--NADP reductase, leaf-type isozyme, chloroplastic [Cannabis sativa]
XP_030492808.1	60S ribosomal protein L3-1 [Cannabis sativa]
XP_030496648.1	fructose-bisphosphate aldolase 3, chloroplastic [Cannabis sativa]
XP_030484203.1	UDP-glucose 6-dehydrogenase 1 [Cannabis sativa]
XP_030481474.1	mitochondrial outer membrane protein porin of 34 kDa-like [Cannabis sativa]
XP_030504382.1	elongation factor 1-beta 2 [Cannabis sativa]
XP_030483244.1	aspartate aminotransferase P2, mitochondrial [Cannabis sativa]
XP_030504574.1	linoleate 13S-lipoxygenase 2-1, chloroplastic-like isoform X1 [Cannabis sativa]
XP_030488395.1	phospholipase D alpha 1 [Cannabis sativa]
AJK91421.1	photosystem I P700 apoprotein A2 (chloroplast) [Cannabis sativa]
XP_030481128.1	macrophage migration inhibitory factor homolog isoform X2 [Cannabis sativa]
XP_030500358.1	glutamine synthetase nodule isozyme [Cannabis sativa]
XP_030486529.1	4-hydroxy-3-methylbut-2-enyl diphosphate reductase, chloroplastic [Cannabis sativa]
XP_030492083.1	60S ribosomal protein L5 [Cannabis sativa]
XP_030492321.1	peroxidase 12-like [Cannabis sativa]
XP_030509591.1	ferredoxin--NADP reductase, embryo isozyme, chloroplastic-like [Cannabis sativa]
XP_030480009.1	60S acidic ribosomal protein P2A-like [Cannabis sativa]
XP_030496981.1	glyceraldehyde-3-phosphate dehydrogenase, cytosolic [Cannabis sativa]
XP_030499805.1	alpha-xylosidase 1-like [Cannabis sativa]
XP_030483075.1	aconitate hydratase, cytoplasmic [Cannabis sativa]
XP_030497224.1	40S ribosomal protein S3a [Cannabis sativa]
XP_030492994.1	probable histone H2A.5 [Cannabis sativa]
XP_030510658.1	cationic peroxidase 2-like [Cannabis sativa]
XP_030505394.1	chlorophyll a-b binding protein 8, chloroplastic [Cannabis sativa]
XP_030488123.1	clathrin heavy chain 1 isoform X1 [Cannabis sativa]
XP_030508321.1	desiccation-related protein PCC13-62-like isoform X1 [Cannabis sativa]
XP_030480650.1	non-specific lipid-transfer protein 1-like [Cannabis sativa]
XP_030487971.1	60S ribosomal protein L7a-2 [Cannabis sativa]
XP_030483852.1	nodulin-related protein 1-like [Cannabis sativa]
AJK91417.1	photosystem II protein D2 (chloroplast) [Cannabis sativa]
XP_030488797.1	LOW QUALITY PROTEIN: 20 kDa chaperonin, chloroplastic [Cannabis sativa]
XP_030493409.1	probable inactive purple acid phosphatase 27 [Cannabis sativa]
XP_030500769.1	V-type proton ATPase subunit E-like [Cannabis sativa]
XP_030498132.1	catalase-2 [Cannabis sativa]
AJK91418.1	photosystem II CP43 chlorophyll apoprotein (chloroplast) [Cannabis sativa]
ARE72265.1	IDI, partial [Cannabis sativa]
XP_030481956.1	mitochondrial phosphate carrier protein 3, mitochondrial-like [Cannabis sativa]
XP_030504090.1	probable protein disulfide-isomerase A6 [Cannabis sativa]
XP_030493857.1	peroxiredoxin-2E-2, chloroplastic [Cannabis sativa]
XP_030493688.1	uncharacterized protein LOC115709668 [Cannabis sativa]
XP_030508565.1	malate dehydrogenase, chloroplastic [Cannabis sativa]
XP_030489998.1	aldehyde dehydrogenase family 7 member A1 [Cannabis sativa]
XP_030491464.1	polyphenol oxidase, chloroplastic-like [Cannabis sativa]
XP_030480368.1	non-classical arabinogalactan protein 31-like [Cannabis sativa]
XP_030503775.1	elongation factor 1-alpha [Cannabis sativa]
XP_030492323.1	germin-like protein subfamily 3 member 1 [Cannabis sativa]
XP_030501031.1	60S ribosomal protein L9 [Cannabis sativa]
XP_030494449.1	60S ribosomal protein L12-3-like [Cannabis sativa]
XP_030481542.1	formate dehydrogenase, mitochondrial [Cannabis sativa]
XP_030484297.1	mitochondrial outer membrane protein porin of 36 kDa [Cannabis sativa]
XP_030486208.1	glutathione S-transferase DHAR2-like [Cannabis sativa]
XP_030499793.1	peroxidase 72 [Cannabis sativa]
XP_030497076.1	probable ATP synthase 24 kDa subunit, mitochondrial [Cannabis sativa]
XP_030489850.1	fasciclin-like arabinogalactan protein 10 [Cannabis sativa]
XP_030493027.1	ATP synthase subunit gamma, mitochondrial [Cannabis sativa]
XP_030504009.1	superoxide dismutase [Cu-Zn] [Cannabis sativa]
XP_030493408.1	40S ribosomal protein S6 [Cannabis sativa]
XP_030481503.1	probable mitochondrial-processing peptidase subunit beta, mitochondrial isoform X1 [Cannabis sativa]
XP_030498127.1	catalase isozyme 2-like [Cannabis sativa]
XP_030497358.1	60S ribosomal protein L26-1 [Cannabis sativa]
XP_030507275.1	dihydrolipoyl dehydrogenase 2, chloroplastic [Cannabis sativa]
XP_030507472.1	elongation factor 1-alpha [Cannabis sativa]
XP_030501397.1	60S ribosomal protein L18-2 [Cannabis sativa]
XP_030485657.1	endochitinase 2 [Cannabis sativa]
XP_030483142.1	60S ribosomal protein L11 isoform X1 [Cannabis sativa]
XP_030507263.1	glutamate decarboxylase 1 [Cannabis sativa]
XP_030507676.1	probable 1-deoxy-D-xylulose-5-phosphate synthase, chloroplastic isoform X1 [Cannabis sativa]
XP_030491145.1	induced stolen tip protein TUB8 [Cannabis sativa]
XP_030494188.1	aspartic proteinase-like protein 2 [Cannabis sativa]
XP_030491493.1	60S ribosomal protein L28-2-like [Cannabis sativa]
XP_030495540.1	S-adenosylmethionine synthase 3 [Cannabis sativa]
XP_030490921.1	alanine aminotransferase 2-like [Cannabis sativa]
XP_030480200.1	(S)-2-hydroxy-acid oxidase GLO1 isoform X1 [Cannabis sativa]
XP_030500783.1	nucleoside diphosphate kinase 3-like [Cannabis sativa]
XP_030482744.1	2-Cys peroxiredoxin BAS1, chloroplastic [Cannabis sativa]
XP_030493401.1	40S ribosomal protein S2-4-like [Cannabis sativa]
XP_030498579.1	mitochondrial outer membrane protein porin 2-like [Cannabis sativa]
AJK91450.1	photosystem II phosphoprotein (chloroplast) [Cannabis sativa]
XP_030480704.1	phosphoenolpyruvate carboxylase [Cannabis sativa]
XP_030499617.1	glycine-rich RNA-binding protein-like [Cannabis sativa]
XP_030496863.1	chlorophyll a-b binding protein 151, chloroplastic [Cannabis sativa]
XP_030477698.1	60S acidic ribosomal protein P2-2-like [Cannabis sativa]
XP_030493615.1	probable inactive purple acid phosphatase 27 [Cannabis sativa]
XP_030507532.1	60S ribosomal protein L13a-4 [Cannabis sativa]
XP_030501215.1	protein SIEVE ELEMENT OCCLUSION B-like [Cannabis sativa]
XP_030491448.1	GDSL esterase/lipase APG-like [Cannabis sativa]
XP_030486209.1	V-type proton ATPase subunit B 1 [Cannabis sativa]
XP_030494298.1	nucleoside diphosphate kinase 1 [Cannabis sativa]
XP_030499096.1	histone H1-like [Cannabis sativa]
XP_030498360.1	NADH dehydrogenase [ubiquinone] 1 alpha subcomplex subunit 9, mitochondrial-like [Cannabis sativa]
XP_030493262.1	guanine nucleotide-binding protein subunit beta-like protein [Cannabis sativa]
XP_030480209.1	40S ribosomal protein S5-like [Cannabis sativa]
XP_030504688.1	60S ribosomal protein L22-2 [Cannabis sativa]
XP_030494320.1	alpha carbonic anhydrase 4-like [Cannabis sativa]
XP_030500695.1	elongation factor 1-delta-like [Cannabis sativa]
XP_030504381.1	histone H1-like [Cannabis sativa]
XP_030496472.1	GTP-binding nuclear protein Ran-3 [Cannabis sativa]
XP_030494089.1	60S ribosomal protein L13-1 [Cannabis sativa]
XP_030504034.1	probable histone H2B.1 [Cannabis sativa]
XP_030502137.1	methionine gamma-lyase [Cannabis sativa]
XP_030489755.1	60S ribosomal protein L35 [Cannabis sativa]
XP_030482712.1	60S ribosomal protein L6-like [Cannabis sativa]
XP_030478854.1	proteasome subunit alpha type-5 [Cannabis sativa]
XP_030480523.1	acyl-acyl carrier protein thioesterase ATL3, chloroplastic-like [Cannabis sativa]
XP_030503768.1	enoyl-[acyl-carrier-protein] reductase [NADH], chloroplastic-like [Cannabis sativa]
XP_030480017.1	polyphenol oxidase, chloroplastic-like [Cannabis sativa]
XP_030480071.1	photosystem I reaction center subunit III, chloroplastic [Cannabis sativa]
XP_030510850.1	histone H2A.6 [Cannabis sativa]
AJK91422.1	photosystem I P700 apoprotein A1 (chloroplast) [Cannabis sativa]
XP_030499279.1	photosystem I reaction center subunit IV, chloroplastic-like [Cannabis sativa]
XP_030509103.1	dihydrolipoyllysine-residue acetyltransferase component 5 of pyruvate dehydrogenase complex, chloroplastic-like [Cannabis sativa]
XP_030493936.1	ATPase 11, plasma membrane-type [Cannabis sativa]
XP_030507116.1	14-3-3-like protein [Cannabis sativa]
XP_030504232.1	40S ribosomal protein S4-3 [Cannabis sativa]
XP_030480529.1	ATP synthase subunit d, mitochondrial [Cannabis sativa]
XP_030489897.1	40S ribosomal protein S15a-1 [Cannabis sativa]
XP_030484789.1	2-alkenal reductase (NADP(+)-dependent)-like [Cannabis sativa]
XP_030485951.1	L-ascorbate peroxidase 3-like [Cannabis sativa]
XP_030480807.1	non-specific lipid-transfer protein 1-like [Cannabis sativa]
XP_030483080.1	patellin-3-like [Cannabis sativa]
XP_030511155.1	mitochondrial dicarboxylate/tricarboxylate transporter DTC [Cannabis sativa]
XP_030482301.1	ADP,ATP carrier protein 3, mitochondrial [Cannabis sativa]
XP_030510671.1	chlorophyll a-b binding protein 3, chloroplastic [Cannabis sativa]
XP_030481799.1	fatty acid hydroperoxide lyase, chloroplastic [Cannabis sativa]
XP_030506485.1	uncharacterized protein LOC115721346 [Cannabis sativa]
XP_030498417.1	phosphoprotein ECPP44-like [Cannabis sativa]
XP_030504138.1	CBS domain-containing protein CBSX3, mitochondrial [Cannabis sativa]
XP_030482489.1	polyketide synthase 4 [Cannabis sativa]
XP_030482156.1	probable aspartyl protease At4g16563 [Cannabis sativa]
XP_030507287.1	translationally-controlled tumor protein homolog [Cannabis sativa]
XP_030502129.1	40S ribosomal protein S23 [Cannabis sativa]
XP_030490877.1	40S ribosomal protein SA-like isoform X1 [Cannabis sativa]
XP_030500635.1	60S ribosomal protein L15-2 [Cannabis sativa]
XP_030482241.1	acetyl-CoA acetyltransferase, cytosolic 1 [Cannabis sativa]
XP_030491925.1	ATP synthase subunit delta', mitochondrial [Cannabis sativa]
XP_030497829.1	probable aldehyde dehydrogenase [Cannabis sativa]
XP_030482575.1	60S ribosomal protein L8-1-like [Cannabis sativa]
AKC34400.1	tetrahydrocannabinolic acid synthase, partial [Cannabis sativa]
XP_030499024.1	gamma carbonic anhydrase 1, mitochondrial [Cannabis sativa]
XP_030494296.1	glucan endo-1,3-beta-glucosidase, basic isoform-like [Cannabis sativa]
XP_030499508.1	actin-7 [Cannabis sativa]
XP_030485627.1	photosystem II 22 kDa protein, chloroplastic [Cannabis sativa]
XP_030482347.1	chlorophyll a-b binding protein of LHCII type 1-like [Cannabis sativa]
XP_030480565.1	40S ribosomal protein S9-2-like [Cannabis sativa]
XP_030483002.1	60S ribosomal protein L10a [Cannabis sativa]
XP_030496340.1	tubulin alpha-3 chain [Cannabis sativa]
XP_030481161.1	non-specific lipid-transfer protein 1-like [Cannabis sativa]
XP_030494422.1	adenylate kinase 4 [Cannabis sativa]
XP_030488054.1	60S acidic ribosomal protein P1-like [Cannabis sativa]
XP_030481159.1	non-specific lipid-transfer protein 1-like [Cannabis sativa]
XP_030482732.1	MLP-like protein 328 [Cannabis sativa]
XP_030481657.1	14-3-3-like protein A [Cannabis sativa]
XP_030507696.1	40S ribosomal protein S17-like [Cannabis sativa]
XP_030510143.1	citrate synthase, mitochondrial [Cannabis sativa]
XP_030481816.1	eukaryotic translation initiation factor 5A-2 [Cannabis sativa]
XP_030499120.1	60S ribosomal protein L23 [Cannabis sativa]
XP_030507527.1	40S ribosomal protein S8 [Cannabis sativa]
XP_030489954.1	60S ribosomal protein L14-2-like [Cannabis sativa]
ACD76853.1	polyketide synthase protein [Cannabis sativa]
XP_030486480.1	uncharacterized protein LOC115703120 [Cannabis sativa]
XP_030503529.1	aquaporin PIP2-2-like [Cannabis sativa]
XP_030487411.1	CO(2)-response secreted protease-like [Cannabis sativa]
XP_030483875.1	probable UDP-arabinopyranose mutase 2 [Cannabis sativa]
XP_030479618.1	non-specific lipid-transfer protein 1-like [Cannabis sativa]
XP_030484074.1	superoxide dismutase [Cu-Zn], chloroplastic [Cannabis sativa]
XP_030494356.1	gamma carbonic anhydrase-like 2, mitochondrial [Cannabis sativa]
XP_030495591.1	S-adenosylmethionine synthase 1 [Cannabis sativa]
XP_030488155.1	60S acidic ribosomal protein P1-like [Cannabis sativa]
XP_030488788.1	40S ribosomal protein S3-3 [Cannabis sativa]
XP_030483006.1	aspartate aminotransferase, mitochondrial [Cannabis sativa]
XP_030480140.1	cytochrome c1-2, heme protein, mitochondrial [Cannabis sativa]
XP_030493230.1	probable linoleate 9S-lipoxygenase 5 [Cannabis sativa]
XP_030490922.1	pectinesterase [Cannabis sativa]
XP_030484253.1	60S ribosomal protein L21-2 [Cannabis sativa]
XP_030505180.1	probable UDP-arabinopyranose mutase 1 [Cannabis sativa]
XP_030510413.1	40S ribosomal protein S2-4-like [Cannabis sativa]
XP_030507170.1	cytochrome c oxidase subunit 6b-1-like [Cannabis sativa]
XP_030478865.1	60S ribosomal protein L34 [Cannabis sativa]
XP_030486666.1	polyphenol oxidase I, chloroplastic-like [Cannabis sativa]
XP_030488422.1	plastidic ATP/ADP-transporter-like [Cannabis sativa]
XP_030510133.1	protein EXORDIUM-like 2 [Cannabis sativa]
XP_030509404.1	GDSL esterase/lipase At4g16230 [Cannabis sativa]
XP_030488101.1	60S ribosomal protein L23a [Cannabis sativa]
XP_030510068.1	class V chitinase-like [Cannabis sativa]
XP_030501711.1	phenylcoumaran benzylic ether reductase Pyrc5-like [Cannabis sativa]
XP_030482216.1	2-alkenal reductase (NADP(+)-dependent)-like [Cannabis sativa]
XP_030479992.1	ferredoxin--NADP reductase, root isozyme, chloroplastic [Cannabis sativa]
XP_030488527.1	cytochrome c oxidase subunit 5b-1, mitochondrial [Cannabis sativa]
XP_030493130.1	60S ribosomal protein L24 [Cannabis sativa]
XP_030497408.1	ubiquitin-40S ribosomal protein S27a [Cannabis sativa]
XP_030500392.1	RGG repeats nuclear RNA binding protein A [Cannabis sativa]
XP_030506405.1	DNA damage-repair/toleration protein DRT102 [Cannabis sativa]
XP_030486303.1	cyclase-like protein 2 [Cannabis sativa]
XP_030501844.1	60S acidic ribosomal protein P2-2-like [Cannabis sativa]
XP_030477716.1	photosystem I reaction center subunit V, chloroplastic [Cannabis sativa]
XP_030510585.1	14-3-3-like protein 16R [Cannabis sativa]
XP_030486281.1	40S ribosomal protein S16 [Cannabis sativa]
XP_030497054.1	probable xyloglucan endotransglucosylase/hydrolase protein B [Cannabis sativa]
XP_030484142.1	40S ribosomal protein S14-3 [Cannabis sativa]
XP_030510604.1	tubulin alpha-3 chain [Cannabis sativa]
XP_030488808.1	aspartyl protease family protein 2 [Cannabis sativa]
XP_030496356.1	probable xyloglucan endotransglucosylase/hydrolase protein 6 [Cannabis sativa]
XP_030498718.1	60S ribosomal protein L27-3 [Cannabis sativa]
XP_030496959.1	ATP-citrate synthase alpha chain protein 1 [Cannabis sativa]
XP_030506780.1	40S ribosomal protein S10-1-like [Cannabis sativa]
XP_030496765.1	flavonoid 3',5'-methyltransferase-like [Cannabis sativa]
XP_030483484.1	plasma membrane ATPase 4 [Cannabis sativa]
XP_030508841.1	glucan endo-1,3-beta-glucosidase, basic vacuolar isoform-like [Cannabis sativa]
XP_030496735.1	adenylate kinase 4-like [Cannabis sativa]
XP_030492041.1	40S ribosomal protein S19-3-like [Cannabis sativa]
XP_030508042.1	60S ribosomal protein L10a-like [Cannabis sativa]
XP_030490586.1	probable chalcone--flavonone isomerase 3 [Cannabis sativa]
XP_030494807.1	ADP-ribosylation factor-like [Cannabis sativa]
XP_030481021.1	60S ribosomal protein L38 [Cannabis sativa]
XP_030505919.1	probable histone H2A.4 [Cannabis sativa]
XP_030491130.1	cysteine proteinase inhibitor 1 [Cannabis sativa]
XP_030481974.1	L-ascorbate oxidase homolog [Cannabis sativa]
XP_030488911.1	40S ribosomal protein S4-3 [Cannabis sativa]
XP_030510724.1	40S ribosomal protein S8-like [Cannabis sativa]
XP_030495411.1	ADP,ATP carrier protein 1, mitochondrial-like [Cannabis sativa]
XP_030506590.1	ras-related protein RABE1a [Cannabis sativa]
XP_030485083.1	uncharacterized protein At5g39570 [Cannabis sativa]
XP_030484107.1	40S ribosomal protein S19-3-like [Cannabis sativa]
XP_030498455.1	3-oxoacyl-[acyl-carrier-protein] reductase 4-like [Cannabis sativa]
XP_030509562.1	histone H2A.1-like [Cannabis sativa]
XP_030480081.1	60S ribosomal protein L18a-2-like isoform X1 [Cannabis sativa]
XP_030501712.1	phenylcoumaran benzylic ether reductase Pyrc5-like [Cannabis sativa]
XP_030491052.1	chlorophyll a-b binding protein 6, chloroplastic [Cannabis sativa]
XP_030509955.1	glucose-6-phosphate 1-dehydrogenase, chloroplastic-like isoform X1 [Cannabis sativa]
XP_030486983.1	40S ribosomal protein S18 [Cannabis sativa]
XP_030501899.1	glutamate dehydrogenase 2-like [Cannabis sativa]
ARE72261.1	terpene synthase [Cannabis sativa]
XP_030484013.1	40S ribosomal protein S28 [Cannabis sativa]
XP_030503049.1	histone H2B-like [Cannabis sativa]
XP_030504405.1	40S ribosomal protein S24-1 [Cannabis sativa]
XP_030501207.1	60S ribosomal protein L18a-2 [Cannabis sativa]
XP_030477713.1	basic blue protein [Cannabis sativa]
XP_030484715.1	probable UDP-arabinopyranose mutase 2 [Cannabis sativa]
XP_030491831.1	pyrophosphate-energized vacuolar membrane proton pump-like [Cannabis sativa]
XP_030510626.1	thioredoxin H1-like isoform X1 [Cannabis sativa]
XP_030504560.1	peroxidase 4-like [Cannabis sativa]
XP_030503784.1	photosystem I reaction center subunit XI, chloroplastic [Cannabis sativa]
XP_030500928.1	DEAD-box ATP-dependent RNA helicase 38 [Cannabis sativa]
XP_030500202.1	actin-7-like [Cannabis sativa]
XP_030494321.1	histone H3.2-like [Cannabis sativa]
XP_030482459.1	tubulin alpha-1 chain [Cannabis sativa]
XP_030502211.1	40S ribosomal protein S10-1-like [Cannabis sativa]
XP_030503144.1	60S ribosomal protein L10-like [Cannabis sativa]
ARE72275.1	FPPS2, partial [Cannabis sativa]
XP_030488761.1	60S ribosomal protein L10 [Cannabis sativa]
TPS2_CANSA	RecName: Full=(+)-alpha-pinene synthase, chloroplastic; Flags: Precursor
XP_030503945.1	40S ribosomal protein S26-3-like [Cannabis sativa]
XP_030484209.1	enoyl-[acyl-carrier-protein] reductase [NADH], chloroplastic-like isoform X1 [Cannabis sativa]
AFN42529.1	chalcone isomerase-like protein [Cannabis sativa]
XP_030508041.1	cytochrome b-c1 complex subunit 7-2-like [Cannabis sativa]
XP_030486065.1	histone H3.2 [Cannabis sativa]
XP_030498511.1	60S ribosomal protein L17-2 [Cannabis sativa]
XP_030489108.1	uncharacterized protein At2g27730, mitochondrial [Cannabis sativa]
XP_030480542.1	tubulin beta-8 chain [Cannabis sativa]
AJK91439.1	photosystem II cytochrome b559 alpha subunit (chloroplast) [Cannabis sativa]
QCY41290.1	hedycaryol synthase [Cannabis sativa]
XP_030508429.1	40S ribosomal protein S16-like [Cannabis sativa]
XP_030493806.1	probable acyl-activating enzyme 17, peroxisomal [Cannabis sativa]
XP_030504084.1	S-adenosylmethionine synthase 1-like [Cannabis sativa]
ALF04048.1	cytochrome c oxidase subunit 1 (mitochondrion) [Cannabis sativa]
XP_030501188.1	GTP-binding protein YPTM2 [Cannabis sativa]
XP_030503855.1	ATP-citrate synthase alpha chain protein 2 [Cannabis sativa]
XP_030487106.1	actin-depolymerizing factor 2 [Cannabis sativa]
XP_030510106.1	40S ribosomal protein S7-like [Cannabis sativa]
XP_030488640.1	glutamate dehydrogenase A [Cannabis sativa]
XP_030507269.1	glutamate dehydrogenase 1 [Cannabis sativa]
XP_030491650.1	L-ascorbate oxidase homolog [Cannabis sativa]
XP_030490377.1	eukaryotic initiation factor 4A-9 [Cannabis sativa]
XP_030502093.1	V-type proton ATPase subunit F [Cannabis sativa]
XP_030478581.1	eukaryotic translation initiation factor 5A-4 [Cannabis sativa]
ACD76854.1	polyketide synthase protein [Cannabis sativa]
XP_030493197.1	ubiquitin-NEDD8-like protein RUB2 [Cannabis sativa]
XP_030487989.1	actin [Cannabis sativa]
XP_030488643.1	eukaryotic initiation factor 4A-10-like [Cannabis sativa]
XP_030495842.1	ADP,ATP carrier protein 1, mitochondrial-like [Cannabis sativa]
XP_030508452.1	40S ribosomal protein S12-like [Cannabis sativa]
XP_030484451.1	fatty-acid-binding protein 1-like [Cannabis sativa]
XP_030508201.1	40S ribosomal protein S18-like [Cannabis sativa]
XP_030507919.1	60S ribosomal protein L19-3 [Cannabis sativa]
XP_030494538.1	40S ribosomal protein S7-like [Cannabis sativa]
XP_030488624.1	sucrose synthase-like [Cannabis sativa]
XP_030490934.1	NADH dehydrogenase [ubiquinone] iron-sulfur protein 7, mitochondrial-like [Cannabis sativa]
XP_030506510.1	10 kDa chaperonin, mitochondrial-like [Cannabis sativa]
XP_030510341.1	pyrophosphate-energized vacuolar membrane proton pump [Cannabis sativa]
AFD33345.1	acyl-activating enzyme 1 [Cannabis sativa]
XP_030488683.1	LOW QUALITY PROTEIN: sucrose synthase [Cannabis sativa]
XP_030489106.1	40S ribosomal protein S25-2 [Cannabis sativa]
XP_030507235.1	40S ribosomal protein S7-like [Cannabis sativa]
XP_030506545.1	10 kDa chaperonin, mitochondrial-like [Cannabis sativa]
XP_030481404.1	tubulin beta-1 chain [Cannabis sativa]
XP_030486938.1	40S ribosomal protein S24-1 [Cannabis sativa]
XP_030490304.1	40S ribosomal protein S20-2-like [Cannabis sativa]
XP_030499110.1	40S ribosomal protein S25 [Cannabis sativa]
XP_030502136.1	tubulin beta-2 chain [Cannabis sativa]
XP_030483111.1	actin-97 isoform X1 [Cannabis sativa]
XP_030499118.1	ribulose bisphosphate carboxylase small chain, chloroplastic-like [Cannabis sativa]
BAG14339.1	olivetol synthase [Cannabis sativa]
XP_030490770.1	40S ribosomal protein S20-2 [Cannabis sativa]
XP_030510929.1	farnesyl pyrophosphate synthase-like [Cannabis sativa]
XP_030501759.1	ribulose bisphosphate carboxylase small chain, chloroplastic-like [Cannabis sativa]
XP_030485201.1	histone H3.3-like [Cannabis sativa]
XP_030490365.1	eukaryotic initiation factor 4A-11 [Cannabis sativa]
AFN42528.1	Betv1-like protein [Cannabis sativa]
XP_030508288.1	major allergen Pru av 1-like [Cannabis sativa]

## Sheet: 5 Stalk
Accession	Protein Name
XP_030479664.1	tubulin beta chain-like [Cannabis sativa]

## Sheet: 6 Stalk-Flower
Accession	Protein Name
XP_030481731.1	glutathione S-transferase DHAR2-like isoform X2 [Cannabis sativa]
XP_030504809.1	ribulose bisphosphate carboxylase/oxygenase activase 2, chloroplastic-like [Cannabis sativa]
XP_030485381.1	glutathione S-transferase DHAR3, chloroplastic [Cannabis sativa]
XP_030504097.1	histone H2AX-like [Cannabis sativa]
XP_030506008.1	60S ribosomal protein L35-like [Cannabis sativa]
XP_030489788.1	40S ribosomal protein S3-1-like [Cannabis sativa]
XP_030490327.1	elongation factor 1-alpha [Cannabis sativa]
XP_030502177.1	tubulin beta chain-like [Cannabis sativa]
XP_030503195.1	magnesium-chelatase subunit ChlD, chloroplastic [Cannabis sativa]
XP_030490753.1	40S ribosomal protein S3-3-like [Cannabis sativa]

## Sheet: 7 Head-Stalk
Accession	Protein Name
XP_030496238.1	calmodulin-7 [Cannabis sativa]
ABI21837.1	(-)-limonene synthase [Cannabis sativa]
XP_030496692.1	mulatexin-like [Cannabis sativa]
XP_030497560.1	2-acylphloroglucinol 4-prenyltransferase-like [Cannabis sativa]
XP_030508027.1	gamma conglutin 1-like [Cannabis sativa]
ALF04040.1	ATPase subunit 4 (mitochondrion) [Cannabis sativa]
AJK91402.1	photosystem II protein D1 (chloroplast) [Cannabis sativa]
ARE72253.1	terpene synthase [Cannabis sativa]
DAC76710.1	TPA_exp: prenyltransferase 4 [Cannabis sativa]
XP_030489089.1	glutathione S-transferase U19-like [Cannabis sativa]
XP_030489092.1	probable glutathione S-transferase isoform X2 [Cannabis sativa]
XP_030482609.1	14-3-3-like protein GF14 iota [Cannabis sativa]
XP_030484622.1	14-3-3-like protein B isoform X1 [Cannabis sativa]
XP_030495935.1	LOW QUALITY PROTEIN: 3-oxoacyl-[acyl-carrier-protein] reductase 4-like [Cannabis sativa]
XP_030496803.1	pyrophosphate-energized membrane proton pump 2 [Cannabis sativa]

## Sheet: 8 Head-Flower
Accession	Protein Name
XP_030504184.1	probable linoleate 9S-lipoxygenase 5 [Cannabis sativa]
XP_030510561.1	stromal 70 kDa heat shock-related protein, chloroplastic [Cannabis sativa]
XP_030484852.1	carbonic anhydrase 2 isoform X1 [Cannabis sativa]
XP_030491635.1	aminomethyltransferase, mitochondrial [Cannabis sativa]
XP_030500810.1	phosphoribulokinase, chloroplastic-like [Cannabis sativa]
XP_030493268.1	monodehydroascorbate reductase [Cannabis sativa]
XP_030482585.1	ferredoxin-dependent glutamate synthase, chloroplastic [Cannabis sativa]
XP_030507259.1	chaperonin CPN60-2, mitochondrial [Cannabis sativa]
XP_030503400.1	UTP--glucose-1-phosphate uridylyltransferase [Cannabis sativa]
XP_030491423.1	acid phosphatase 1-like [Cannabis sativa]
XP_030484605.1	ketol-acid reductoisomerase, chloroplastic [Cannabis sativa]
XP_030490783.1	glycine dehydrogenase (decarboxylating), mitochondrial [Cannabis sativa]
XP_030507415.1	plastocyanin [Cannabis sativa]
XP_030481961.1	polygalacturonase inhibitor-like [Cannabis sativa]
XP_030491785.1	photosystem I reaction center subunit VI, chloroplastic-like [Cannabis sativa]
XP_030501851.1	luminal-binding protein 5 isoform X1 [Cannabis sativa]
XP_030488149.1	NADP-dependent malic enzyme [Cannabis sativa]
XP_030505753.1	elongation factor 1-gamma-like [Cannabis sativa]
XP_030492794.1	elongation factor Tu, chloroplastic [Cannabis sativa]
XP_030504577.1	linoleate 13S-lipoxygenase 2-1, chloroplastic-like [Cannabis sativa]
XP_030505672.1	chloroplast stem-loop binding protein of 41 kDa b, chloroplastic [Cannabis sativa]
XP_030493186.1	sedoheptulose-1,7-bisphosphatase, chloroplastic [Cannabis sativa]
XP_030511144.1	cytochrome b6-f complex iron-sulfur subunit, chloroplastic [Cannabis sativa]
XP_030494025.1	ribulose-phosphate 3-epimerase, chloroplastic [Cannabis sativa]
AJK91435.1	cytochrome f (chloroplast) [Cannabis sativa]
XP_030507464.1	LOW QUALITY PROTEIN: serine hydroxymethyltransferase 4 [Cannabis sativa]
XP_030493923.1	LOW QUALITY PROTEIN: glutamate-1-semialdehyde 2,1-aminomutase 2, chloroplastic-like [Cannabis sativa]
XP_030499795.1	patatin-like protein 1 [Cannabis sativa]
XP_030497031.1	glutamate--glyoxylate aminotransferase 2 [Cannabis sativa]
XP_030492067.1	cysteine synthase [Cannabis sativa]
XP_030503771.1	cysteine synthase [Cannabis sativa]
XP_030489764.1	photosystem II 10 kDa polypeptide, chloroplastic [Cannabis sativa]
XP_030495432.1	40S ribosomal protein S13 [Cannabis sativa]
XP_030483081.1	2-methylene-furan-3-one reductase-like [Cannabis sativa]
XP_030487982.1	glycerate dehydrogenase [Cannabis sativa]
XP_030502075.1	glycine cleavage system H protein, mitochondrial-like [Cannabis sativa]
XP_030479817.1	protein IN2-1 homolog B-like isoform X1 [Cannabis sativa]
XP_030488611.1	adenosine kinase 2 [Cannabis sativa]
XP_030492890.1	fructose-bisphosphate aldolase, cytoplasmic isozyme [Cannabis sativa]
XP_030495875.1	pyrophosphate--fructose 6-phosphate 1-phosphotransferase subunit alpha [Cannabis sativa]
XP_030497048.1	biotin carboxylase 2, chloroplastic [Cannabis sativa]
XP_030497012.1	basic transcription factor 3 [Cannabis sativa]
XP_030504435.1	uncharacterized protein At5g02240-like [Cannabis sativa]
XP_030507192.1	glutamine synthetase leaf isozyme, chloroplastic [Cannabis sativa]
XP_030486307.1	D-3-phosphoglycerate dehydrogenase 1, chloroplastic-like [Cannabis sativa]
XP_030506778.1	proteasome subunit alpha type-2-A [Cannabis sativa]
XP_030496506.1	calnexin homolog [Cannabis sativa]
XP_030490633.1	glyoxylate/succinic semialdehyde reductase 2, chloroplastic-like [Cannabis sativa]
XP_030510619.1	chlorophyll a-b binding protein CP24 10A, chloroplastic [Cannabis sativa]
XP_030508476.1	endoplasmin homolog [Cannabis sativa]
XP_030507181.1	thylakoid lumenal 29 kDa protein, chloroplastic [Cannabis sativa]
XP_030510845.1	xylose isomerase [Cannabis sativa]
XP_030497194.1	LOW QUALITY PROTEIN: alcohol dehydrogenase class-3-like [Cannabis sativa]
XP_030490485.1	probable lactoylglutathione lyase, chloroplastic [Cannabis sativa]
XP_030483859.1	alpha-1,4 glucan phosphorylase L isozyme, chloroplastic/amyloplastic [Cannabis sativa]
XP_030488394.1	heat shock 70 kDa protein 14-like [Cannabis sativa]
XP_030480920.1	aspartate aminotransferase, cytoplasmic-like [Cannabis sativa]
XP_030503786.1	phosphoglycolate phosphatase 1B, chloroplastic-like [Cannabis sativa]
XP_030485133.1	soluble inorganic pyrophosphatase 6, chloroplastic [Cannabis sativa]
XP_030500903.1	hsp70-Hsp90 organizing protein 3 [Cannabis sativa]
XP_030496791.1	pyruvate dehydrogenase E1 component subunit alpha-1, mitochondrial-like [Cannabis sativa]
XP_030496961.1	aconitate hydratase 1 [Cannabis sativa]
XP_030508653.1	peroxiredoxin-2F, mitochondrial [Cannabis sativa]
XP_030502233.1	probable phospholipid hydroperoxide glutathione peroxidase isoform X1 [Cannabis sativa]
XP_030487371.1	uncharacterized protein LOC115704298 [Cannabis sativa]
XP_030480291.1	auxin-repressed 12.5 kDa protein [Cannabis sativa]
XP_030492193.1	peroxiredoxin Q, chloroplastic [Cannabis sativa]
XP_030508755.1	dihydrolipoyl dehydrogenase, mitochondrial-like [Cannabis sativa]
XP_030493792.1	ATP synthase subunit O, mitochondrial [Cannabis sativa]
XP_030504599.1	asparagine synthetase [glutamine-hydrolyzing] 1 [Cannabis sativa]
XP_030496730.1	uncharacterized protein LOC115712571 [Cannabis sativa]
XP_030497153.1	succinate--CoA ligase [ADP-forming] subunit beta, mitochondrial [Cannabis sativa]
XP_030510375.1	fasciclin-like arabinogalactan protein 1 [Cannabis sativa]
XP_030492112.1	uncharacterized protein LOC115708075 [Cannabis sativa]
XP_030484196.1	50S ribosomal protein L12-3, chloroplastic-like [Cannabis sativa]
XP_030491218.1	pyrophosphate--fructose 6-phosphate 1-phosphotransferase subunit beta [Cannabis sativa]
XP_030480995.1	60S ribosomal protein L35a-1 [Cannabis sativa]
XP_030488248.1	cysteine proteinase inhibitor 12-like [Cannabis sativa]
XP_030506023.1	protein TIC110, chloroplastic [Cannabis sativa]
XP_030491972.1	nucleolin 2 isoform X1 [Cannabis sativa]
XP_030504053.1	uncharacterized protein LOC115719236 [Cannabis sativa]
XP_030498670.1	60S ribosomal protein L27a-3 [Cannabis sativa]
XP_030510025.1	glycine--tRNA ligase, mitochondrial 1-like [Cannabis sativa]
XP_030480101.1	3-oxoacyl-[acyl-carrier-protein] synthase I, chloroplastic [Cannabis sativa
XP_030488073.1	mitochondrial-processing peptidase subunit alpha-like [Cannabis sativa]
XP_030491240.1	probable NAD(P)H dehydrogenase (quinone) FQR1-like 1 [Cannabis sativa]
XP_030492117.1	guanosine nucleotide diphosphate dissociation inhibitor 1 [Cannabis sativa]
XP_030507867.1	MDIS1-interacting receptor like kinase 2-like [Cannabis sativa]
XP_030498869.1	60S ribosomal protein L32-1-like [Cannabis sativa]
XP_030478954.1	glycerophosphodiester phosphodiesterase GDPDL3-like [Cannabis sativa]
XP_030485692.1	ATP synthase subunit b', chloroplastic [Cannabis sativa]
XP_030484025.1	60S ribosomal protein L31 [Cannabis sativa]
XP_030490597.1	ferritin-3, chloroplastic-like [Cannabis sativa]
XP_030505574.1	superoxide dismutase [Mn], mitochondrial-like [Cannabis sativa]
XP_030484972.1	heat shock protein 90-5, chloroplastic [Cannabis sativa]
XP_030486378.1	iridoid synthase CYC2-like [Cannabis sativa]
XP_030507030.1	eukaryotic translation initiation factor 3 subunit I-like [Cannabis sativa]
XP_030504492.1	peptidyl-prolyl cis-trans isomerase CYP19-4 [Cannabis sativa]
XP_030488962.1	ribonuclease TUDOR 1 [Cannabis sativa]
XP_030488031.1	LOW QUALITY PROTEIN: ATP synthase delta chain, chloroplastic-like [Cannabis sativa]
XP_030505535.1	linoleate 13S-lipoxygenase 2-1, chloroplastic-like [Cannabis sativa]
XP_030498323.1	ATP-dependent zinc metalloprotease FTSH, chloroplastic [Cannabis sativa]
XP_030484599.1	ATP-dependent zinc metalloprotease FTSH 2, chloroplastic [Cannabis sativa]
XP_030489349.1	NADH dehydrogenase [ubiquinone] iron-sulfur protein 1, mitochondrial [Cannabis sativa]
XP_030494030.1	60S ribosomal protein L27a-3 [Cannabis sativa]
XP_030480369.1	acetyl-coenzyme A carboxylase carboxyl transferase subunit alpha, chloroplastic [Cannabis sativa]
XP_030491192.1	40S ribosomal protein S27-2 [Cannabis sativa]
XP_030502182.1	acidic endochitinase-like [Cannabis sativa]
XP_030498786.1	probable cinnamyl alcohol dehydrogenase 9 [Cannabis sativa]
XP_030494165.1	RGG repeats nuclear RNA binding protein A-like [Cannabis sativa]
XP_030508274.1	glutathione reductase, chloroplastic [Cannabis sativa]
XP_030478848.1	ribosome-inactivating protein cucurmosin-like [Cannabis sativa]
XP_030510839.1	proteasome subunit alpha type-4 [Cannabis sativa]
AFD33346.1	acyl-activating enzyme 2 [Cannabis sativa]
XP_030510870.1	V-type proton ATPase subunit a3 [Cannabis sativa]
XP_030496879.1	26S proteasome regulatory subunit 4 homolog A [Cannabis sativa]
XP_030477762.1	aspartic proteinase A1-like [Cannabis sativa]
XP_030504611.1	succinate dehydrogenase subunit 5, mitochondrial [Cannabis sativa]
XP_030499959.1	peptidyl-prolyl cis-trans isomerase [Cannabis sativa]
XP_030503950.1	uncharacterized protein LOC115719160 [Cannabis sativa]
XP_030503625.1	protein disulfide isomerase-like 1-4 [Cannabis sativa]
XP_030500833.1	cytochrome b-c1 complex subunit Rieske-4, mitochondrial-like [Cannabis sativa]
XP_030491705.1	ATP-dependent Clp protease proteolytic subunit 5, chloroplastic [Cannabis sativa]
XP_030494425.1	proteasome subunit alpha type-6 [Cannabis sativa]
XP_030480896.1	puromycin-sensitive aminopeptidase isoform X1 [Cannabis sativa]
XP_030495073.1	NAD-dependent malic enzyme 62 kDa isoform, mitochondrial [Cannabis sativa]
XP_030487681.1	ATP synthase gamma chain, chloroplastic [Cannabis sativa]
XP_030486238.1	probable carboxylesterase 2 [Cannabis sativa]
XP_030500751.1	6-phosphogluconate dehydrogenase, decarboxylating 3, chloroplastic [Cannabis sativa]
XP_030486143.1	60S ribosomal protein L36-2-like [Cannabis sativa]
XP_030482886.1	28 kDa ribonucleoprotein, chloroplastic-like [Cannabis sativa]
XP_030478681.1	NADH-cytochrome b5 reductase-like protein [Cannabis sativa]
XP_030489631.1	3-hydroxyisobutyryl-CoA hydrolase-like protein 3, mitochondrial isoform X1 [Cannabis sativa]
XP_030508511.1	14 kDa zinc-binding protein [Cannabis sativa]
XP_030501341.1	monodehydroascorbate reductase, chloroplastic/mitochondrial [Cannabis sativa]
XP_030507618.1	3-ketoacyl-CoA thiolase 2, peroxisomal [Cannabis sativa]
XP_030480319.1	T-complex protein 1 subunit eta [Cannabis sativa]
XP_030481141.1	fructose-1,6-bisphosphatase, chloroplastic [Cannabis sativa]
XP_030510057.1	NADP-dependent glyceraldehyde-3-phosphate dehydrogenase [Cannabis sativa]
XP_030488692.1	glyceraldehyde-3-phosphate dehydrogenase GAPCP1, chloroplastic-like [Cannabis sativa]
XP_030493617.1	cell division control protein 48 homolog D [Cannabis sativa]
XP_030482299.1	dihydrolipoyllysine-residue acetyltransferase component 4 of pyruvate dehydrogenase complex, chloroplastic [Cannabis sativa]
XP_030479805.1	ERBB-3 BINDING PROTEIN 1 [Cannabis sativa]
XP_030483008.1	V-type proton ATPase subunit C [Cannabis sativa]
XP_030485535.1	pyruvate dehydrogenase E1 component subunit beta-1, mitochondrial [Cannabis sativa]
XP_030497023.1	peptidyl-prolyl cis-trans isomerase FKBP62-like [Cannabis sativa]
XP_030487221.1	LL-diaminopimelate aminotransferase, chloroplastic [Cannabis sativa]
XP_030489934.1	chlorophyll a-b binding protein CP29.3, chloroplastic [Cannabis sativa]
XP_030483167.1	succinate--CoA ligase [ADP-forming] subunit alpha, mitochondrial [Cannabis sativa]
XP_030491786.1	probable L-ascorbate peroxidase 6, chloroplastic/mitochondrial isoform X1 [Cannabis sativa]
XP_030491121.1	inositol-phosphate phosphatase [Cannabis sativa]
XP_030506800.1	40S ribosomal protein S15-4 isoform X1 [Cannabis sativa]
XP_030493920.1	NAP1-related protein 2-like [Cannabis sativa]
XP_030484850.1	6-phosphogluconate dehydrogenase, decarboxylating 2 [Cannabis sativa]
XP_030481363.1	chitinase 5-like [Cannabis sativa]
XP_030489728.1	uncharacterized protein LOC115706278 [Cannabis sativa]
XP_030488995.1	ABC transporter I family member 6, chloroplastic-like [Cannabis sativa]
XP_030500933.1	probable NADH dehydrogenase [ubiquinone] 1 alpha subcomplex subunit 5, mitochondrial [Cannabis sativa]
XP_030503732.1	outer envelope pore protein 16, chloroplastic-like [Cannabis sativa]
XP_030488586.1	dnaJ protein homolog [Cannabis sativa]
XP_030507208.1	T-complex protein 1 subunit gamma [Cannabis sativa]
XP_030486290.1	polyadenylate-binding protein 8 [Cannabis sativa]
XP_030491175.1	fumarylacetoacetase [Cannabis sativa]
XP_030497346.1	dihydrolipoyllysine-residue succinyltransferase component of 2-oxoglutarate dehydrogenase complex 1, mitochondrial-like [Cannabis sativa]
XP_030487299.1	malate dehydrogenase, glyoxysomal [Cannabis sativa]
XP_030485889.1	HMG1/2-like protein [Cannabis sativa]
XP_030506926.1	desiccation-related protein PCC13-62-like [Cannabis sativa]
XP_030486239.1	LOW QUALITY PROTEIN: presequence protease 2, chloroplastic/mitochondrial-like [Cannabis sativa]
XP_030490488.1	pectinesterase-like [Cannabis sativa]
XP_030492424.1	pyruvate dehydrogenase E1 component subunit alpha-3, chloroplastic-like [Cannabis sativa]
XP_030498952.1	succinate dehydrogenase [ubiquinone] flavoprotein subunit 1, mitochondrial [Cannabis sativa]
XP_030509691.1	65-kDa microtubule-associated protein 1-like [Cannabis sativa]
XP_030486031.1	flavanone 3-dioxygenase-like [Cannabis sativa]
XP_030488150.1	threonine synthase 1, chloroplastic-like [Cannabis sativa]
XP_030506150.1	peptide methionine sulfoxide reductase B5-like [Cannabis sativa]
XP_030493683.1	betaine aldehyde dehydrogenase 1, chloroplastic [Cannabis sativa]
XP_030483019.1	argininosuccinate synthase, chloroplastic-like [Cannabis sativa]
XP_030505854.1	protein argonaute 4-like [Cannabis sativa]
XP_030484584.1	phosphoenolpyruvate carboxylase, housekeeping isozyme-like [Cannabis sativa]
XP_030496919.1	chloroplast envelope quinone oxidoreductase homolog [Cannabis sativa]
XP_030484936.1	26S proteasome non-ATPase regulatory subunit 2 homolog A [Cannabis sativa]
XP_030481746.1	succinate dehydrogenase [ubiquinone] iron-sulfur subunit 2, mitochondrial [Cannabis sativa]
XP_030486574.1	elongation factor Tu, mitochondrial [Cannabis sativa]
XP_030494289.1	glucan endo-1,3-beta-glucosidase, basic isoform-like isoform X1 [Cannabis sativa]
XP_030484531.1	allene oxide cyclase, chloroplastic-like [Cannabis sativa]
XP_030477674.1	60S acidic ribosomal protein P3 [Cannabis sativa]
XP_030507163.1	glyoxysomal fatty acid beta-oxidation multifunctional protein MFP-a [Cannabis sativa]
XP_030499547.1	2-C-methyl-D-erythritol 4-phosphate cytidylyltransferase, chloroplastic [Cannabis sativa]
XP_030478133.1	formate--tetrahydrofolate ligase [Cannabis sativa]
XP_030491945.1	heat shock 70 kDa protein-like [Cannabis sativa]
XP_030482903.1	glucose-1-phosphate adenylyltransferase small subunit 2, chloroplastic [Cannabis sativa]
XP_030508039.1	uncharacterized protein LOC115722838 [Cannabis sativa]
XP_030490672.1	dihydrolipoyllysine-residue acetyltransferase component 2 of pyruvate dehydrogenase complex, mitochondrial isoform X1 [Cannabis sativa]
XP_030490052.1	eukaryotic translation initiation factor 3 subunit A [Cannabis sativa]
XP_030489368.1	malate dehydrogenase [NADP], chloroplastic [Cannabis sativa]
XP_030488338.1	histone H1-like isoform X1 [Cannabis sativa]
XP_030480128.1	vesicle-fusing ATPase [Cannabis sativa]
XP_030495685.1	60S ribosomal protein L17-2-like [Cannabis sativa]
XP_030485103.1	glutaredoxin-C6-like [Cannabis sativa]
XP_030491228.1	plastid-lipid-associated protein, chloroplastic-like [Cannabis sativa]
XP_030500172.1	remorin-like [Cannabis sativa]
XP_030494345.1	dihydroflavonol 4-reductase [Cannabis sativa]
XP_030488276.1	LOW QUALITY PROTEIN: delta-1-pyrroline-5-carboxylate synthase-like [Cannabis sativa]
XP_030483150.1	elongation factor 1-gamma-like [Cannabis sativa]
XP_030482681.1	NADH dehydrogenase [ubiquinone] flavoprotein 1, mitochondrial [Cannabis sativa]
XP_030480996.1	cytochrome c [Cannabis sativa]
XP_030505773.1	peptidyl-prolyl cis-trans isomerase CYP19-3 [Cannabis sativa]
XP_030479874.1	carbamoyl-phosphate synthase large chain, chloroplastic [Cannabis sativa]
XP_030483275.1	serpin-ZX [Cannabis sativa]
XP_030482790.1	protein disulfide isomerase-like 2-3 [Cannabis sativa]
XP_030504186.1	isoflavone 4'-O-methyltransferase-like isoform X2 [Cannabis sativa]
XP_030488271.1	arginine--tRNA ligase, cytoplasmic-like isoform X1 [Cannabis sativa]
XP_030490173.1	superoxide dismutase [Mn], mitochondrial-like [Cannabis sativa]
XP_030477635.1	40S ribosomal protein S11 [Cannabis sativa]
XP_030481009.1	glycine cleavage system H protein 2, mitochondrial [Cannabis sativa]
XP_030485902.1	phosphoserine aminotransferase 2, chloroplastic-like [Cannabis sativa]
XP_030506761.1	uncharacterized protein LOC115721821 [Cannabis sativa]
XP_030500662.1	26S proteasome non-ATPase regulatory subunit 14 homolog [Cannabis sativa]
XP_030504221.1	uncharacterized protein LOC115719357 [Cannabis sativa]
XP_030485463.1	peroxisomal fatty acid beta-oxidation multifunctional protein AIM1 [Cannabis sativa]
XP_030490191.1	aminopeptidase M1-like [Cannabis sativa]
XP_030485874.1	isocitrate dehydrogenase [NAD] regulatory subunit 1, mitochondrial [Cannabis sativa]
XP_030494861.1	alcohol dehydrogenase 1 [Cannabis sativa]
XP_030501090.1	proteasome subunit beta type-4 [Cannabis sativa]
XP_030498685.1	reactive Intermediate Deaminase A, chloroplastic [Cannabis sativa]
XP_030491444.1	GDSL esterase/lipase APG-like isoform X1 [Cannabis sativa]
XP_030479907.1	uncharacterized protein Os08g0359500 [Cannabis sativa]
XP_030495860.1	protein TRI1-like [Cannabis sativa]
XP_030493309.1	chlorophyll a-b binding protein P4, chloroplastic [Cannabis sativa]
XP_030500340.1	tripeptidyl-peptidase 2-like [Cannabis sativa]
XP_030497100.1	probable mannitol dehydrogenase [Cannabis sativa]
XP_030499479.1	aldehyde dehydrogenase family 2 member B7, mitochondrial-like [Cannabis sativa]
XP_030482821.1	prohibitin-3, mitochondrial [Cannabis sativa]
XP_030489819.1	proteasome subunit beta type-1 [Cannabis sativa]
XP_030488570.1	uncharacterized protein LOC115705379 [Cannabis sativa]
XP_030507719.1	uncharacterized protein LOC115722613 isoform X1 [Cannabis sativa]
XP_030508451.1	endo-1,3;1,4-beta-D-glucanase-like [Cannabis sativa]
XP_030496767.1	flavonoid 3',5'-methyltransferase-like [Cannabis sativa]
XP_030481485.1	long chain acyl-CoA synthetase 8 isoform X1 [Cannabis sativa]
XP_030503589.1	5-methyltetrahydropteroyltriglutamate--homocysteine methyltransferase 2 [Cannabis sativa]
AJK91431.1	acetyl-CoA carboxylase carboxyltransferase beta subunit (chloroplast) [Cannabis sativa]
XP_030506249.1	LOW QUALITY PROTEIN: heat shock 70 kDa protein, mitochondrial-like [Cannabis sativa]
XP_030501356.1	uncharacterized protein LOC115716649 [Cannabis sativa]
XP_030482031.1	60S ribosomal protein L6-3-like [Cannabis sativa]
XP_030485359.1	acetyl-CoA carboxylase 1-like [Cannabis sativa]
XP_030494467.1	MA3 DOMAIN-CONTAINING TRANSLATION REGULATORY FACTOR 1-like [Cannabis sativa]
XP_030485037.1	ubiquitin-conjugating enzyme E2 variant 1C [Cannabis sativa]
XP_030510572.1	bifunctional purple acid phosphatase 26-like [Cannabis sativa]
XP_030500908.1	FAM10 family protein At4g22670 isoform X1 [Cannabis sativa]
XP_030507596.1	stem-specific protein TSJT1 [Cannabis sativa]
XP_030494077.1	fumarate hydratase 1, mitochondrial [Cannabis sativa]
XP_030494554.1	V-type proton ATPase subunit G1-like [Cannabis sativa]
XP_030483203.1	uncharacterized protein LOC115699796 [Cannabis sativa]
XP_030500508.1	eukaryotic translation initiation factor 3 subunit C [Cannabis sativa]
XP_030494930.1	10 kDa chaperonin 1, chloroplastic [Cannabis sativa]
XP_030479462.1	obg-like ATPase 1 [Cannabis sativa]
XP_030481226.1	non-specific lipid-transfer protein 1-like [Cannabis sativa]
XP_030503655.1	proline--tRNA ligase, cytoplasmic isoform X1 [Cannabis sativa]
XP_030482574.1	protein STRICTOSIDINE SYNTHASE-LIKE 10-like [Cannabis sativa]
XP_030480564.1	pectin acetylesterase 8-like [Cannabis sativa]
XP_030497201.1	glutamate decarboxylase 5-like [Cannabis sativa]
XP_030496658.1	histone H1 [Cannabis sativa]
XP_030503770.1	GDP-mannose 3,5-epimerase 1 [Cannabis sativa]
XP_030479773.1	coatomer subunit delta [Cannabis sativa]
XP_030481033.1	protein DJ-1 homolog B [Cannabis sativa]
XP_030498481.1	dehydrin Rab18-like [Cannabis sativa]
XP_030488443.1	DEAD-box ATP-dependent RNA helicase 56 isoform X1 [Cannabis sativa]
XP_030490951.1	26S proteasome regulatory subunit 7 [Cannabis sativa]
XP_030499227.1	signal recognition particle receptor subunit beta [Cannabis sativa]
XP_030495454.1	uncharacterized protein LOC115711256 [Cannabis sativa]
XP_030500363.1	primary amine oxidase-like [Cannabis sativa]
XP_030500211.1	uncharacterized protein LOC115715691 [Cannabis sativa]
XP_030509641.1	coatomer subunit alpha-1 [Cannabis sativa]
XP_030489999.1	methylthioribose-1-phosphate isomerase [Cannabis sativa]
XP_030506363.1	ubiquitin-fold modifier 1 [Cannabis sativa]
XP_030488957.1	leucine--tRNA ligase, cytoplasmic [Cannabis sativa]
XP_030487862.1	LOW QUALITY PROTEIN: aquaporin PIP1-2-like [Cannabis sativa]
XP_030493247.1	isocitrate dehydrogenase [NAD] catalytic subunit 5, mitochondrial [Cannabis sativa]
XP_030482579.1	prohibitin-1, mitochondrial [Cannabis sativa]
XP_030489231.1	protein CURVATURE THYLAKOID 1A, chloroplastic [Cannabis sativa]
XP_030507408.1	26S proteasome non-ATPase regulatory subunit 1 homolog A [Cannabis sativa]
XP_030490499.1	quinone oxidoreductase PIG3 [Cannabis sativa]
XP_030507780.1	protein TIC 40, chloroplastic isoform X1 [Cannabis sativa]
XP_030508025.1	ribulose bisphosphate carboxylase small chain, chloroplastic-like isoform X1 [Cannabis sativa]
XP_030506682.1	pyruvate kinase, cytosolic isozyme [Cannabis sativa]
XP_030499172.1	coatomer subunit gamma [Cannabis sativa]
XP_030493238.1	cycloartenol-C-24-methyltransferase [Cannabis sativa]
XP_030507328.1	2-hydroxyacyl-CoA lyase [Cannabis sativa]
XP_030499017.1	putative glucose-6-phosphate 1-epimerase [Cannabis sativa]
XP_030498820.1	photosynthetic NDH subunit of lumenal location 5, chloroplastic [Cannabis sativa]
XP_030480573.1	NADPH-dependent aldo-keto reductase, chloroplastic-like [Cannabis sativa]
XP_030490006.1	aquaporin PIP1-3 [Cannabis sativa]
ARE72264.1	DXR, partial [Cannabis sativa]
XP_030507524.1	6,7-dimethyl-8-ribityllumazine synthase, chloroplastic [Cannabis sativa]
XP_030490583.1	transmembrane 9 superfamily member 7 [Cannabis sativa]
XP_030505838.1	NADP-dependent malic enzyme [Cannabis sativa]
XP_030485570.1	probable histone H2A variant 3 [Cannabis sativa]
XP_030501025.1	chalcone--flavonone isomerase-like [Cannabis sativa]
XP_030491833.1	NADH dehydrogenase [ubiquinone] flavoprotein 2, mitochondrial [Cannabis sativa]
XP_030501489.1	acyl-CoA-binding protein isoform X2 [Cannabis sativa]
XP_030479645.1	phosphoinositide phospholipase C 2-like [Cannabis sativa]
XP_030482243.1	paramyosin [Cannabis sativa]
XP_030493361.1	enolase 1, chloroplastic [Cannabis sativa]
XP_030486279.1	caffeoyl-CoA O-methyltransferase [Cannabis sativa]
XP_030502138.1	acidic endochitinase-like [Cannabis sativa]
XP_030485940.1	26S proteasome non-ATPase regulatory subunit 4 homolog [Cannabis sativa]
XP_030488948.1	uncharacterized protein LOC115705688 isoform X1 [Cannabis sativa]
XP_030503698.1	26S proteasome regulatory subunit 6A homolog [Cannabis sativa]
XP_030505715.1	methyl-CpG-binding domain-containing protein 11-like [Cannabis sativa]
XP_030484968.1	photosystem II repair protein PSB27-H1, chloroplastic [Cannabis sativa]
XP_030506248.1	4-diphosphocytidyl-2-C-methyl-D-erythritol kinase, chloroplastic [Cannabis sativa]
XP_030483029.1	glucose-6-phosphate 1-dehydrogenase 6, cytoplasmic-like [Cannabis sativa]
XP_030493263.1	pyruvate kinase 1, cytosolic [Cannabis sativa]
XP_030491503.1	ubiquitin carboxyl-terminal hydrolase 6-like [Cannabis sativa]
XP_030510077.1	uncharacterized protein LOC115724855 [Cannabis sativa]
XP_030480805.1	eukaryotic translation initiation factor 3 subunit L [Cannabis sativa]
XP_030500856.1	BAHD acyltransferase DCR [Cannabis sativa]
XP_030498573.1	protein argonaute 1 [Cannabis sativa]
XP_030500980.1	sorbitol dehydrogenase-like [Cannabis sativa]
XP_030486309.1	uncharacterized protein At4g06744-like [Cannabis sativa]
XP_030507844.1	dihydroxy-acid dehydratase, chloroplastic [Cannabis sativa]
XP_030509627.1	universal stress protein PHOS32-like [Cannabis sativa]
XP_030493987.1	villin-3-like [Cannabis sativa]
XP_030500475.1	plastidial pyruvate kinase 2-like [Cannabis sativa]
XP_030507634.1	3-isopropylmalate dehydratase large subunit, chloroplastic [Cannabis sativa]
XP_030510203.1	lysine--tRNA ligase, cytoplasmic-like isoform X2 [Cannabis sativa]
XP_030510920.1	uncharacterized protein LOC115725510 [Cannabis sativa]
XP_030496922.1	nuclear transport factor 2B [Cannabis sativa]
XP_030500534.1	peroxisomal acyl-coenzyme A oxidase 1-like [Cannabis sativa]
XP_030493345.1	eukaryotic peptide chain release factor GTP-binding subunit ERF3A [Cannabis sativa]
XP_030494297.1	long chain acyl-CoA synthetase 1 [Cannabis sativa]
XP_030494497.1	glycine-rich RNA-binding protein blt801-like [Cannabis sativa]
XP_030510442.1	NADH dehydrogenase [ubiquinone] 1 beta subcomplex subunit 9 [Cannabis sativa]
XP_030501286.1	stomatin-like protein 2, mitochondrial [Cannabis sativa]
XP_030507726.1	aspartate--tRNA ligase 2, cytoplasmic [Cannabis sativa]
XP_030478651.1	NHP2-like protein 1 [Cannabis sativa]
XP_030484739.1	probable plastid-lipid-associated protein 13, chloroplastic [Cannabis sativa]
XP_030510337.1	ferredoxin-like [Cannabis sativa]
XP_030481960.1	polygalacturonase inhibitor-like [Cannabis sativa]
XP_030497134.1	dolichyl-diphosphooligosaccharide--protein glycosyltransferase subunit 2 [Cannabis sativa]
XP_030490366.1	uncharacterized protein LOC115706769 [Cannabis sativa]
XP_030507294.1	2-isopropylmalate synthase 2, chloroplastic-like [Cannabis sativa]
XP_030484583.1	subtilisin-like protease SBT3.11 [Cannabis sativa]
XP_030478538.1	peptidyl-prolyl cis-trans isomerase FKBP12 [Cannabis sativa]
XP_030488829.1	3-phosphoshikimate 1-carboxyvinyltransferase 2-like [Cannabis sativa]
XP_030505717.1	uncharacterized protein LOC115720692 [Cannabis sativa]
XP_030511006.1	NADP-dependent D-sorbitol-6-phosphate dehydrogenase-like [Cannabis sativa]
XP_030494686.1	LOW QUALITY PROTEIN: bifunctional protein FolD 2-like [Cannabis sativa]
XP_030510291.1	alpha-L-arabinofuranosidase 1 [Cannabis sativa]
XP_030488269.1	metacaspase-4 [Cannabis sativa]
XP_030482659.1	gamma aminobutyrate transaminase 3, chloroplastic-like [Cannabis sativa]
XP_030488392.1	N-terminal acetyltransferase A complex auxiliary subunit NAA15 [Cannabis sativa]
XP_030482661.1	T-complex protein 1 subunit zeta 1 [Cannabis sativa]
XP_030494130.1	2,3-bisphosphoglycerate-independent phosphoglycerate mutase-like [Cannabis sativa]
XP_030508592.1	alpha-galactosidase 1-like [Cannabis sativa]
XP_030488649.1	succinate-semialdehyde dehydrogenase, mitochondrial-like [Cannabis sativa]
XP_030508038.1	uncharacterized protein LOC115722837 [Cannabis sativa]
XP_030494561.1	nucleoside diphosphate kinase 2, chloroplastic [Cannabis sativa]
XP_030485948.1	proteasome subunit alpha type-7 [Cannabis sativa]
XP_030503439.1	mitochondrial Rho GTPase 1-like [Cannabis sativa]
ARE72263.1	GPPS small subunit, partial [Cannabis sativa]
XP_030501126.1	2-C-methyl-D-erythritol 2,4-cyclodiphosphate synthase, chloroplastic [Cannabis sativa]
XP_030501074.1	aquaporin PIP1-1-like [Cannabis sativa]
XP_030504098.1	methylmalonate-semialdehyde dehydrogenase [acylating], mitochondrial [Cannabis sativa]
XP_030489288.1	serine carboxypeptidase-like [Cannabis sativa]
XP_030494094.1	probable aspartyl aminopeptidase [Cannabis sativa]
XP_030496958.1	subtilisin-like protease SBT1.7 [Cannabis sativa]
XP_030493227.1	glucose-6-phosphate isomerase 1, chloroplastic-like [Cannabis sativa]
XP_030492551.1	cilia- and flagella-associated protein 251-like isoform X1 [Cannabis sativa]
XP_030490099.1	NAD-dependent malic enzyme 59 kDa isoform, mitochondrial [Cannabis sativa]
XP_030488166.1	BAG family molecular chaperone regulator 7 [Cannabis sativa]
XP_030497095.1	chlorophyll a-b binding protein 7, chloroplastic [Cannabis sativa]
XP_030485285.1	ATP sulfurylase 2 [Cannabis sativa]
XP_030491487.1	eukaryotic translation initiation factor 3 subunit B-like [Cannabis sativa]
XP_030507931.1	NADH--cytochrome b5 reductase 1 [Cannabis sativa]
XP_030498908.1	PI-PLC X domain-containing protein At5g67130-like [Cannabis sativa]
XP_030498755.1	chaperonin CPN60-2, mitochondrial-like [Cannabis sativa]
XP_030489743.1	early nodulin-like protein 2 [Cannabis sativa]
XP_030483684.1	proteasome subunit beta type-6 [Cannabis sativa]
XP_030496954.1	chloroplast envelope quinone oxidoreductase homolog [Cannabis sativa]
XP_030483846.1	fasciclin-like arabinogalactan protein 7 [Cannabis sativa]
XP_030481744.1	LOW QUALITY PROTEIN: UDP-D-apiose/UDP-D-xylose synthase 2-like [Cannabis sativa]
XP_030504384.1	trans-cinnamate 4-monooxygenase [Cannabis sativa]
XP_030503251.1	probable ribose-5-phosphate isomerase 3, chloroplastic [Cannabis sativa]
XP_030490513.1	T-complex protein 1 subunit theta [Cannabis sativa]
XP_030506618.1	pre-mRNA-processing factor 19 [Cannabis sativa]
XP_030489941.1	omega-amidase, chloroplastic [Cannabis sativa]
XP_030483057.1	probable mediator of RNA polymerase II transcription subunit 36b [Cannabis sativa]
XP_030501326.1	chloroplastic import inner membrane translocase subunit HP30-2-like [Cannabis sativa]
XP_030504240.1	histone deacetylase HDT1-like [Cannabis sativa]
XP_030489512.1	eukaryotic translation initiation factor 3 subunit F [Cannabis sativa]
XP_030483895.1	putative phosphatidylglycerol/phosphatidylinositol transfer protein DDB_G0282179 [Cannabis sativa]
XP_030499072.1	HMG-Y-related protein B-like [Cannabis sativa]
XP_030485615.1	kinesin-like protein KIF20B [Cannabis sativa]
XP_030497388.1	eukaryotic translation initiation factor 3 subunit J-like [Cannabis sativa]
XP_030484088.1	uncharacterized protein LOC115700619 [Cannabis sativa]
XP_030488791.1	pectinesterase 2-like [Cannabis sativa]
XP_030488579.1	NADH dehydrogenase [ubiquinone] 1 alpha subcomplex subunit 6 [Cannabis sativa]
XP_030496363.1	cytochrome c oxidase subunit 6a, mitochondrial [Cannabis sativa]
XP_030507274.1	3-isopropylmalate dehydrogenase 2, chloroplastic-like [Cannabis sativa]
XP_030489476.1	dihydrolipoyllysine-residue acetyltransferase component 1 of pyruvate dehydrogenase complex, mitochondrial [Cannabis sativa]
XP_030490003.1	probable signal peptidase complex subunit 2 [Cannabis sativa]
XP_030491383.1	uncharacterized protein At1g32220, chloroplastic [Cannabis sativa]
XP_030496054.1	glutamate decarboxylase-like [Cannabis sativa]
XP_030487572.1	PI-PLC X-box domain-containing protein DDB_G0293730 [Cannabis sativa]
XP_030490603.1	chaperonin CPN60-like 2, mitochondrial [Cannabis sativa]
XP_030499990.1	FK506-binding protein 2-like [Cannabis sativa]
XP_030507137.1	uncharacterized protein LOC115722147 [Cannabis sativa]
XP_030504334.1	methylenetetrahydrofolate reductase 2-like [Cannabis sativa]
XP_030484068.1	probable alpha-mannosidase At5g13980 [Cannabis sativa]
XP_030497511.1	bifunctional aspartokinase/homoserine dehydrogenase 1, chloroplastic-like [Cannabis sativa]
XP_030480652.1	caffeic acid 3-O-methyltransferase-like [Cannabis sativa]
ALF04060.1	NADH dehydrogenase subunit 7 (mitochondrion) [Cannabis sativa]
XP_030500766.1	reticulon-like protein B4 [Cannabis sativa]
XP_030495078.1	dynamin-related protein 1E [Cannabis sativa]
XP_030505755.1	ras-related protein RABD1 [Cannabis sativa]
XP_030481782.1	serine/threonine-protein phosphatase 2A 65 kDa regulatory subunit A beta isoform [Cannabis sativa]
XP_030503115.1	barwin-like [Cannabis sativa]
XP_030480967.1	ubiquitin-conjugating enzyme E2 35 [Cannabis sativa]
XP_030503880.1	DNA damage-repair/toleration protein DRT100-like [Cannabis sativa]
XP_030480103.1	glutathione reductase, chloroplastic [Cannabis sativa]
XP_030508139.1	proteasome subunit alpha type-3 [Cannabis sativa]
XP_030501919.1	cullin-associated NEDD8-dissociated protein 1 [Cannabis sativa]
XP_030509943.1	beta-xylosidase/alpha-L-arabinofuranosidase 2-like [Cannabis sativa]
XP_030508602.1	caffeic acid 3-O-methyltransferase-like [Cannabis sativa]
XP_030485345.1	glucan 1,3-beta-glucosidase A-like [Cannabis sativa]
XP_030507432.1	LOW QUALITY PROTEIN: probable methionine--tRNA ligase [Cannabis sativa]
XP_030486297.1	cysteine proteinase RD21A-like [Cannabis sativa]
XP_030500203.1	probable cinnamyl alcohol dehydrogenase 1 [Cannabis sativa]
XP_030479761.1	eukaryotic translation initiation factor 3 subunit D-like [Cannabis sativa]
XP_030500605.1	uncharacterized protein LOC115716048 [Cannabis sativa]
XP_030483898.1	proteasome subunit beta type-3-A [Cannabis sativa]
XP_030507597.1	dihydrolipoyl dehydrogenase, mitochondrial [Cannabis sativa]
XP_030490292.1	probable NADH dehydrogenase [ubiquinone] 1 alpha subcomplex subunit 12 [Cannabis sativa]
XP_030510594.1	importin-5 [Cannabis sativa]
XP_030484315.1	3-hydroxyisobutyryl-CoA hydrolase-like protein 5 [Cannabis sativa]
XP_030490053.1	DEAD-box ATP-dependent RNA helicase 8 [Cannabis sativa]
XP_030480488.1	GDSL esterase/lipase At1g29670-like [Cannabis sativa]
XP_030493289.1	cytochrome b-c1 complex subunit 8-like [Cannabis sativa]
XP_030482151.1	protein CROWDED NUCLEI 1 [Cannabis sativa]
XP_030505317.1	THO complex subunit 4A [Cannabis sativa]
XP_030499674.1	alpha-glucan water dikinase, chloroplastic [Cannabis sativa]
XP_030482656.1	LOW QUALITY PROTEIN: nuclear pore complex protein GP210 [Cannabis sativa]
XP_030510861.1	eukaryotic translation initiation factor 2 subunit beta [Cannabis sativa]
XP_030510288.1	myb-like protein X [Cannabis sativa]
XP_030504091.1	acyl carrier protein 1, chloroplastic-like [Cannabis sativa]
XP_030501231.1	glucose-6-phosphate isomerase, cytosolic [Cannabis sativa]
XP_030480173.1	mitochondrial uncoupling protein 1-like [Cannabis sativa]
XP_030504338.1	uncharacterized protein LOC115719429 [Cannabis sativa]
RRRRRXP_030488658.1-DECOY	REVERSED nuclear-pore anchor isoform X1 [Cannabis sativa]
XP_030488760.1	hydroxyacylglutathione hydrolase cytoplasmic [Cannabis sativa]
XP_030495459.1	glucose-6-phosphate isomerase 1, chloroplastic-like [Cannabis sativa]
XP_030489350.1	ubiquitin-conjugating enzyme E2-17 kDa-like [Cannabis sativa]
XP_030510854.1	uncharacterized protein LOC115725463 [Cannabis sativa]
XP_030480297.1	serine hydroxymethyltransferase 3, chloroplastic [Cannabis sativa]
XP_030491798.1	60S ribosomal protein L37-3 [Cannabis sativa]
XP_030480390.1	very-long-chain enoyl-CoA reductase [Cannabis sativa]
XP_030477652.1	probable glutamyl endopeptidase, chloroplastic isoform X1 [Cannabis sativa]
XP_030500517.1	subtilisin-like protease SBT1.3 [Cannabis sativa]
XP_030508782.1	stress-response A/B barrel domain-containing protein HS1 [Cannabis sativa]
XP_030488388.1	coatomer subunit beta'-2-like [Cannabis sativa]
XP_030493187.1	thiosulfate/3-mercaptopyruvate sulfurtransferase 1, mitochondrial [Cannabis sativa]
XP_030478488.1	uncharacterized protein LOC115695570 [Cannabis sativa]
XP_030483870.1	ras-related protein RABB1b [Cannabis sativa]
XP_030490314.1	asparagine--tRNA ligase, cytoplasmic 1-like [Cannabis sativa]
XP_030510621.1	ornithine carbamoyltransferase, chloroplastic [Cannabis sativa]
XP_030499928.1	peroxidase 17 [Cannabis sativa]
XP_030500894.1	LOW QUALITY PROTEIN: argininosuccinate lyase, chloroplastic-like [Cannabis sativa]
XP_030497204.1	26S proteasome non-ATPase regulatory subunit 12 homolog A [Cannabis sativa]
XP_030484312.1	fasciclin-like arabinogalactan protein 13 [Cannabis sativa]
XP_030482666.1	LOW QUALITY PROTEIN: citrate synthase, glyoxysomal [Cannabis sativa]
AJK91408.1	ATP synthase CF0 subunit I (chloroplast) [Cannabis sativa]
XP_030508361.1	uncharacterized protein LOC115723085 [Cannabis sativa]
XP_030480372.1	dihydropyrimidine dehydrogenase (NADP(+)), chloroplastic [Cannabis sativa]
XP_030503983.1	probable low-specificity L-threonine aldolase 1 [Cannabis sativa]
XP_030488063.1	GTP-binding protein SAR1A [Cannabis sativa]
XP_030501138.1	acetylornithine deacetylase [Cannabis sativa]
XP_030492061.1	mitochondrial pyruvate carrier 4 [Cannabis sativa]
XP_030485866.1	thioredoxin reductase NTRB-like [Cannabis sativa]
XP_030488449.1	nuclear pore complex protein NUP50A-like [Cannabis sativa]
XP_030482072.1	oxygen-dependent coproporphyrinogen-III oxidase, chloroplastic [Cannabis sativa]
XP_030484026.1	uncharacterized protein LOC115700580 [Cannabis sativa]
XP_030496095.1	uncharacterized protein LOC115712030 [Cannabis sativa]
ARE72277.1	HMGS, partial [Cannabis sativa]
XP_030494387.1	uncharacterized protein LOC115710184 [Cannabis sativa]
XP_030508969.1	uncharacterized protein LOC115723624 [Cannabis sativa]
XP_030493365.1	carotenoid 9,10(9',10')-cleavage dioxygenase 1-like [Cannabis sativa]
XP_030485827.1	lysM domain-containing GPI-anchored protein 2 [Cannabis sativa]
XP_030496786.1	phosphoenolpyruvate carboxykinase (ATP)-like [Cannabis sativa]
XP_030498561.1	NADH dehydrogenase [ubiquinone] 1 beta subcomplex subunit 3-B-like [Cannabis sativa]
XP_030493524.1	phenylalanine--tRNA ligase beta subunit, cytoplasmic [Cannabis sativa]
XP_030490384.1	cinnamoyl-CoA reductase 1-like [Cannabis sativa]
XP_030509694.1	glutathione S-transferase-like [Cannabis sativa]
XP_030496896.1	ultraviolet-B receptor UVR8 [Cannabis sativa]
XP_030495902.1	T-complex protein 1 subunit delta [Cannabis sativa]
XP_030496650.1	bifunctional aspartate aminotransferase and glutamate/aspartate-prephenate aminotransferase-like [Cannabis sativa]
XP_030508561.1	uncharacterized protein LOC115723260 [Cannabis sativa]
XP_030499645.1	epidermis-specific secreted glycoprotein EP1-like [Cannabis sativa]
XP_030495434.1	protein transport protein SEC31 homolog B [Cannabis sativa]
XP_030498612.1	glutathione S-transferase-like [Cannabis sativa]
XP_030494352.1	LOW QUALITY PROTEIN: tyrosine--tRNA ligase 1, cytoplasmic-like [Cannabis sativa]
XP_030479957.1	tropinone reductase homolog At5g06060-like isoform X1 [Cannabis sativa]
XP_030503631.1	protein TOC75-3, chloroplastic [Cannabis sativa]
XP_030492243.1	profilin-4 [Cannabis sativa]
XP_030501558.1	violaxanthin de-epoxidase, chloroplastic isoform X1 [Cannabis sativa]
XP_030508067.1	universal stress protein PHOS32 [Cannabis sativa]
XP_030486230.1	probable 26S proteasome non-ATPase regulatory subunit 3 [Cannabis sativa]
XP_030486602.1	probable N-acetyl-gamma-glutamyl-phosphate reductase, chloroplastic [Cannabis sativa]
XP_030507271.1	putative H/ACA ribonucleoprotein complex subunit 1-like protein 1 [Cannabis sativa]
XP_030490926.1	spidroin-2 [Cannabis sativa]
XP_030497338.1	cyclase-associated protein 1 [Cannabis sativa]
XP_030500573.1	uncharacterized protein LOC115716025 [Cannabis sativa]
XP_030498516.1	SKP1-like protein 1A [Cannabis sativa]
XP_030499610.1	mitochondrial import receptor subunit TOM20-like [Cannabis sativa]
XP_030490195.1	arginine biosynthesis bifunctional protein ArgJ, chloroplastic [Cannabis sativa]
XP_030509964.1	EG45-like domain containing protein [Cannabis sativa]
XP_030498277.1	uncharacterized protein LOC115713933 [Cannabis sativa]
XP_030495469.1	14-3-3-like protein B [Cannabis sativa]
XP_030489210.1	chaperone protein ClpB1 [Cannabis sativa]
XP_030494301.1	S-formylglutathione hydrolase-like [Cannabis sativa]
XP_030500940.1	probable 6-phosphogluconolactonase 4, chloroplastic [Cannabis sativa]
XP_030493045.1	ABC transporter E family member 2 [Cannabis sativa]
XP_030484668.1	mitochondrial import receptor subunit TOM20 [Cannabis sativa]
XP_030507336.1	2-dehydro-3-deoxyphosphooctonate aldolase [Cannabis sativa]
XP_030490656.1	UDP-sulfoquinovose synthase, chloroplastic [Cannabis sativa]
XP_030500814.1	V-type proton ATPase subunit H-like [Cannabis sativa]
AFD33354.1	acyl-activating enzyme 10 [Cannabis sativa]
XP_030500360.1	uncharacterized protein LOC115715833 [Cannabis sativa]
XP_030508187.1	ferredoxin-thioredoxin reductase, variable chain, chloroplastic-like [Cannabis sativa]
XP_030482973.1	peroxidase 3 [Cannabis sativa]
XP_030491837.1	protein TOPLESS [Cannabis sativa]
XP_030508494.1	peptide methionine sulfoxide reductase B5-like [Cannabis sativa]
XP_030506819.1	sucrose synthase 2-like isoform X1 [Cannabis sativa]
XP_030483028.1	ubiquitin receptor RAD23d-like [Cannabis sativa]
XP_030480139.1	berberine bridge enzyme-like 21 [Cannabis sativa]
XP_030504116.1	60S ribosomal protein L3-2 [Cannabis sativa]
XP_030509419.1	plastid-lipid-associated protein 6, chloroplastic, partial [Cannabis sativa]
XP_030485578.1	enoyl-CoA hydratase 2, peroxisomal [Cannabis sativa]
XP_030487469.1	translocon-associated protein subunit alpha [Cannabis sativa]
XP_030503623.1	importin subunit alpha-2-like [Cannabis sativa]
XP_030480348.1	apoptosis inhibitor 5-like protein API5 [Cannabis sativa]
XP_030489688.1	26S proteasome non-ATPase regulatory subunit 11 homolog [Cannabis sativa]
XP_030505754.1	ras-related protein RABA2a [Cannabis sativa]
XP_030504239.1	acyl carrier protein 2, mitochondrial [Cannabis sativa]
XP_030480582.1	phosphatase IMPL1, chloroplastic [Cannabis sativa]
XP_030478863.1	uncharacterized protein LOC115695903 [Cannabis sativa]
XP_030491881.1	40S ribosomal protein S12 [Cannabis sativa]
XP_030501591.1	glycine-rich protein 2-like [Cannabis sativa]
XP_030497203.1	short-chain dehydrogenase TIC 32, chloroplastic-like [Cannabis sativa]
XP_030499405.1	pectin acetylesterase 3-like isoform X1 [Cannabis sativa]
XP_030507295.1	3-oxo-Delta(4,5)-steroid 5-beta-reductase-like [Cannabis sativa]
XP_030503840.1	26S proteasome regulatory subunit 6B homolog [Cannabis sativa]
CAI11094.1	ubiquitin-like protein SMT3, partial [Cannabis sativa]
XP_030507565.1	clathrin light chain 1 [Cannabis sativa]
XP_030486508.1	PI-PLC X domain-containing protein At5g67130 [Cannabis sativa]
XP_030510347.1	putative glucose-6-phosphate 1-epimerase [Cannabis sativa]
XP_030507107.1	stem-specific protein TSJT1 [Cannabis sativa]
XP_030509516.1	putative beta-D-xylosidase [Cannabis sativa]
XP_030500212.1	phospho-2-dehydro-3-deoxyheptonate aldolase 2, chloroplastic-like [Cannabis sativa]
XP_030508255.1	coatomer subunit beta-1-like [Cannabis sativa]
XP_030507252.1	probable acylpyruvase FAHD1, mitochondrial [Cannabis sativa]
XP_030487273.1	proline iminopeptidase-like isoform X1 [Cannabis sativa]
XP_030502186.1	LOW QUALITY PROTEIN: dynamin-2A-like [Cannabis sativa]
XP_030483694.1	L-arabinokinase-like [Cannabis sativa]
XP_030503586.1	beta-galactosidase 8 [Cannabis sativa]
XP_030494062.1	28 kDa ribonucleoprotein, chloroplastic-like [Cannabis sativa]
AKK32279.1	ribosomal protein L2 (chloroplast) [Cannabis sativa]
XP_030509889.1	phospho-2-dehydro-3-deoxyheptonate aldolase 2, chloroplastic-like [Cannabis sativa]
XP_030482013.1	SEC12-like protein 2 [Cannabis sativa]
XP_030490408.1	phosphoenolpyruvate carboxykinase (ATP)-like [Cannabis sativa]
XP_030508138.1	uncharacterized protein LOC115722908 [Cannabis sativa]
XP_030506212.1	germin-like protein subfamily 2 member 1 [Cannabis sativa]
XP_030482143.1	probable galactinol--sucrose galactosyltransferase 5 [Cannabis sativa]
XP_030495854.1	calvin cycle protein CP12-3, chloroplastic [Cannabis sativa]
XP_030498864.1	beta-galactosidase 10 [Cannabis sativa]
XP_030500001.1	coatomer subunit beta-1-like [Cannabis sativa]
XP_030495421.1	cysteine proteinase RD21A-like [Cannabis sativa]
XP_030484499.1	mitochondrial outer membrane protein porin 4 [Cannabis sativa]
XP_030480495.1	GDSL esterase/lipase At5g45670-like [Cannabis sativa]
XP_030489177.1	peptide methionine sulfoxide reductase A1-like [Cannabis sativa]
XP_030501580.1	uncharacterized protein LOC115716813 [Cannabis sativa]
XP_030498983.1	dolichyl-diphosphooligosaccharide--protein glycosyltransferase 48 kDa subunit [Cannabis sativa]
XP_030482578.1	serine--glyoxylate aminotransferase [Cannabis sativa]
XP_030498826.1	probable glucan endo-1,3-beta-glucosidase A6 [Cannabis sativa]
XP_030491792.1	ras-related protein Rab7 [Cannabis sativa]
XP_030489621.1	26S proteasome regulatory subunit 8 homolog A [Cannabis sativa]
XP_030500793.1	cytochrome b5 [Cannabis sativa]
ALF04061.1	NADH dehydrogenase subunit 9 (mitochondrion) [Cannabis sativa]
XP_030479617.1	pyruvate dehydrogenase E1 component subunit beta-3, chloroplastic-like [Cannabis sativa]
ARE72250.1	terpene synthase [Cannabis sativa] delta selinene
XP_030488881.1	hydroquinone glucosyltransferase-like [Cannabis sativa]
XP_030497182.1	uncharacterized protein LOC115712907 [Cannabis sativa]
XP_030482675.1	elongation factor Tu, chloroplastic-like [Cannabis sativa]
XP_030488858.1	glucan endo-1,3-beta-glucosidase [Cannabis sativa]
XP_030484439.1	monothiol glutaredoxin-S15, mitochondrial [Cannabis sativa]
XP_030493969.1	HVA22-like protein e [Cannabis sativa]
XP_030483137.1	isocitrate dehydrogenase [NADP] [Cannabis sativa]
XP_030498926.1	aspartate carbamoyltransferase, chloroplastic [Cannabis sativa]
XP_030501603.1	ubiquitin carboxyl-terminal hydrolase 3 [Cannabis sativa]
XP_030486771.1	heat shock 70 kDa protein, mitochondrial [Cannabis sativa]
XP_030498748.1	UDP-glycosyltransferase 13-like [Cannabis sativa]
XP_030510276.1	uncharacterized protein At2g34160-like [Cannabis sativa]
XP_030490330.1	chorismate synthase, chloroplastic-like [Cannabis sativa]
XP_030483912.1	ubiquitin carboxyl-terminal hydrolase 13 isoform X1 [Cannabis sativa]
XP_030482465.1	THO complex subunit 4D [Cannabis sativa]
XP_030480058.1	probable glutathione S-transferase [Cannabis sativa]
XP_030495385.1	26S proteasome non-ATPase regulatory subunit 6 homolog [Cannabis sativa]
XP_030493624.1	histone deacetylase 5 [Cannabis sativa]
XP_030503563.1	anthranilate synthase alpha subunit 2, chloroplastic-like isoform X1 [Cannabis sativa]
XP_030507183.1	eukaryotic translation initiation factor 2 subunit gamma-like [Cannabis sativa]
XP_030491451.1	glycylpeptide N-tetradecanoyltransferase 1 [Cannabis sativa]
XP_030489293.1	TOM1-like protein 1 [Cannabis sativa]
XP_030488329.1	nuclear transport factor 2 isoform X1 [Cannabis sativa]
XP_030484070.1	outer envelope pore protein 24A, chloroplastic [Cannabis sativa]
XP_030506322.1	18.5 kDa class I heat shock protein-like [Cannabis sativa]
XP_030481257.1	electron transfer flavoprotein subunit alpha, mitochondrial [Cannabis sativa]
XP_030501989.1	importin subunit beta-1-like [Cannabis sativa]
XP_030490412.1	ectonucleotide pyrophosphatase/phosphodiesterase family member 3-like [Cannabis sativa]
XP_030495185.1	prolyl-tRNA synthetase associated domain-containing protein 1 [Cannabis sativa]
XP_030487493.1	stemmadenine O-acetyltransferase-like [Cannabis sativa]
XP_030502036.1	protein EXPORTIN 1A [Cannabis sativa]
XP_030498635.1	uncharacterized protein LOC115714194 [Cannabis sativa]
XP_030485063.1	protein THYLAKOID FORMATION1, chloroplastic [Cannabis sativa]
XP_030506992.1	probable acyl-CoA dehydrogenase IBR3 [Cannabis sativa]
XP_030490977.1	ras-related protein RABB1c [Cannabis sativa]
XP_030500584.1	monocopper oxidase-like protein SKU5 [Cannabis sativa]
XP_030504393.1	molybdopterin biosynthesis protein CNX1 [Cannabis sativa]
XP_030491466.1	aspartyl protease family protein At5g10770-like [Cannabis sativa]
XP_030508207.1	NADH dehydrogenase [ubiquinone] 1 alpha subcomplex subunit 13-B [Cannabis sativa]
XP_030508186.1	bifunctional epoxide hydrolase 2-like [Cannabis sativa]
XP_030488535.1	late embryogenesis abundant protein 2-like [Cannabis sativa]
XP_030507168.1	PTI1-like tyrosine-protein kinase 3 [Cannabis sativa]
XP_030501195.1	probable plastid-lipid-associated protein 3, chloroplastic [Cannabis sativa]
XP_030501889.1	UDP-glucose 4-epimerase GEPI48 [Cannabis sativa]
XP_030499282.1	uncharacterized protein LOC115714671 [Cannabis sativa]
XP_030508487.1	histone-lysine N-methyltransferase, H3 lysine-9 specific SUVH1-like [Cannabis sativa]
XP_030489136.1	WD-40 repeat-containing protein MSI4-like [Cannabis sativa]
XP_030485624.1	long chain acyl-CoA synthetase 9, chloroplastic [Cannabis sativa]
XP_030478821.1	protein ASPARTIC PROTEASE IN GUARD CELL 1-like [Cannabis sativa]
XP_030500935.1	probable acyl-activating enzyme 6 [Cannabis sativa]
XP_030491964.1	glutamine--tRNA ligase [Cannabis sativa]
XP_030490476.1	stress-response A/B barrel domain-containing protein UP3-like [Cannabis sativa]
XP_030484465.1	ras-related protein RABA1f [Cannabis sativa]
ARE72269.1	GPPS large subunit, partial [Cannabis sativa]
XP_030478979.1	endochitinase EP3-like [Cannabis sativa]
XP_030497838.1	NADH dehydrogenase [ubiquinone] iron-sulfur protein 4, mitochondrial-like [Cannabis sativa]
XP_030490818.1	subtilisin-like protease SBT1.4 [Cannabis sativa]
XP_030510538.1	26S proteasome regulatory subunit S10B homolog B-like [Cannabis sativa]
XP_030499649.1	60S ribosomal protein L30-like [Cannabis sativa]
XP_030484630.1	ras-related protein Rab11D [Cannabis sativa]
XP_030500846.1	glutamate--cysteine ligase, chloroplastic [Cannabis sativa]
XP_030488357.1	profilin [Cannabis sativa]
XP_030510483.1	dicarboxylate transporter 2.1, chloroplastic-like [Cannabis sativa]
XP_030478754.1	anthocyanidin 3-O-glucoside 2''-O-glucosyltransferase-like [Cannabis sativa]
XP_030507759.1	probable aldo-keto reductase 2 [Cannabis sativa]
XP_030504041.1	UDP-glycosyltransferase 71K1-like [Cannabis sativa]
XP_030485637.1	adenylate kinase, chloroplastic [Cannabis sativa]
XP_030504301.1	18.5 kDa class I heat shock protein [Cannabis sativa]
ARE72262.1	MPDC, partial [Cannabis sativa]
XP_030482545.1	chaperone protein ClpB3, chloroplastic isoform X1 [Cannabis sativa]
XP_030510398.1	methyl-CpG-binding domain-containing protein 11-like [Cannabis sativa]
XP_030507459.1	selenium-binding protein 2 [Cannabis sativa]
XP_030510802.1	peptidyl-prolyl cis-trans isomerase CYP37, chloroplastic isoform X1 [Cannabis sativa]
XP_030491669.1	probable glutathione S-transferase [Cannabis sativa]
XP_030492146.1	superoxide dismutase [Fe], chloroplastic [Cannabis sativa]
XP_030486158.1	aminoacylase-1-like isoform X1 [Cannabis sativa]
XP_030507436.1	probable acyl-activating enzyme 16, chloroplastic isoform X1 [Cannabis sativa]
XP_030491993.1	uncharacterized protein LOC115707993 isoform X1 [Cannabis sativa]
XP_030479543.1	uncharacterized protein LOC115696799 [Cannabis sativa]
XP_030489974.1	pyruvate kinase 1, cytosolic-like [Cannabis sativa]
XP_030491428.1	mitochondrial-processing peptidase subunit alpha-like [Cannabis sativa]
XP_030504167.1	aspartic proteinase-like [Cannabis sativa]
XP_030482644.1	endochitinase EP3-like [Cannabis sativa]
XP_030488819.1	LOW QUALITY PROTEIN: acid beta-fructofuranosidase 1, vacuolar-like [Cannabis sativa]
XP_030498503.1	L-ascorbate oxidase homolog [Cannabis sativa]
XP_030490313.1	heat shock protein 83 [Cannabis sativa]
XP_030489128.1	hexokinase-1-like [Cannabis sativa]
XP_030496875.1	LOW QUALITY PROTEIN: probable phosphoribosylformylglycinamidine synthase, chloroplastic/mitochondrial [Cannabis sativa]
XP_030501181.1	ATP-dependent Clp protease proteolytic subunit-related protein 4, chloroplastic [Cannabis sativa]
XP_030510447.1	adenylate kinase 5, chloroplastic [Cannabis sativa]
XP_030486753.1	uncharacterized protein At2g39795, mitochondrial-like [Cannabis sativa]
AAL92879.1	chalcone synthase [Cannabis sativa]
XP_030507880.1	mitochondrial import receptor subunit TOM40-1-like [Cannabis sativa]
XP_030493715.1	pantothenate kinase 2 [Cannabis sativa]
XP_030510862.1	leucine aminopeptidase [Cannabis sativa]
XP_030490577.1	cysteine proteinase inhibitor-like [Cannabis sativa]
XP_030494330.1	S-formylglutathione hydrolase-like [Cannabis sativa]
XP_030510226.1	T-complex protein 1 subunit alpha [Cannabis sativa]
XP_030496776.1	RB1-inducible coiled-coil protein 1 [Cannabis sativa]
XP_030480036.1	alpha-glucosidase isoform X1 [Cannabis sativa]
XP_030480496.1	GDSL esterase/lipase At1g29670-like [Cannabis sativa]
XP_030480788.1	tropinone reductase homolog At5g06060-like isoform X1 [Cannabis sativa]
XP_030489648.1	GEM-like protein 5 [Cannabis sativa]
XP_030504021.1	LOW QUALITY PROTEIN: polyadenylate-binding protein RBP45C-like [Cannabis sativa]
XP_030509289.1	uncharacterized protein LOC115723970 [Cannabis sativa]
XP_030488931.1	LOW QUALITY PROTEIN: ATP-dependent Clp protease ATP-binding subunit ClpA homolog CD4B, chloroplastic-like [Cannabis sativa]
XP_030510309.1	pyruvate kinase, cytosolic isozyme [Cannabis sativa]
XP_030494384.1	nuclear transcription factor Y subunit C-4-like [Cannabis sativa]
XP_030509872.1	7-methylxanthosine synthase 1-like [Cannabis sativa]
XP_030485515.1	protein RETICULATA-RELATED 3, chloroplastic [Cannabis sativa]
XP_030505600.1	probable aldo-keto reductase 1 [Cannabis sativa]
XP_030480326.1	hydroxyphenylpyruvate reductase-like [Cannabis sativa]
XP_030480059.1	probable glutathione S-transferase [Cannabis sativa]
XP_030508594.1	bifunctional epoxide hydrolase 2-like [Cannabis sativa]
XP_030480662.1	ATP-dependent Clp protease proteolytic subunit 4, chloroplastic [Cannabis sativa]
XP_030496565.1	methionine S-methyltransferase [Cannabis sativa]
XP_030507366.1	probable enoyl-CoA hydratase 1, peroxisomal [Cannabis sativa]
XP_030484311.1	cold shock domain-containing protein 4-like [Cannabis sativa]
XP_030484062.1	alpha-mannosidase At3g26720 isoform X1 [Cannabis sativa]
XP_030500553.1	oxalate--CoA ligase [Cannabis sativa]
XP_030507721.1	sucrose synthase 7-like [Cannabis sativa]
XP_030498664.1	vesicle-associated membrane protein 722-like [Cannabis sativa]
AFD33347.1	acyl-activating enzyme 3 [Cannabis sativa]
XP_030509281.1	uncharacterized protein LOC115723962 [Cannabis sativa]
XP_030488930.1	ATP-dependent Clp protease ATP-binding subunit ClpA homolog CD4B, chloroplastic [Cannabis sativa]
XP_030498519.1	adenylosuccinate synthetase 2, chloroplastic-like [Cannabis sativa]
XP_030507454.1	adenylosuccinate synthetase 2, chloroplastic-like [Cannabis sativa]
XP_030488556.1	UDP-glucuronic acid decarboxylase 6 [Cannabis sativa]
XP_030507761.1	probable aldo-keto reductase 2 [Cannabis sativa]
XP_030503152.1	perakine reductase-like [Cannabis sativa]
XP_030506049.1	pathogenesis-related protein PR-4-like [Cannabis sativa]
XP_030501693.1	protein PLASTID MOVEMENT IMPAIRED 1-RELATED 1-like [Cannabis sativa]
XP_030492135.1	2-oxoglutarate dehydrogenase, mitochondrial-like [Cannabis sativa]
XP_030481298.1	probable glutathione S-transferase [Cannabis sativa]
XP_030488795.1	UDP-glucuronic acid decarboxylase 6-like [Cannabis sativa]
XP_030507760.1	probable aldo-keto reductase 2 [Cannabis sativa]
XP_030498285.1	LOW QUALITY PROTEIN: 2-oxoglutarate dehydrogenase, mitochondrial-like [Cannabis sativa]
XP_030498458.1	60S ribosomal protein L19-3-like [Cannabis sativa]
XP_030507174.1	GTP-binding protein SAR1A [Cannabis sativa]
XP_030485319.1	stress-response A/B barrel domain-containing protein UP3-like [Cannabis sativa]
XP_030484786.1	26S proteasome regulatory subunit S10B homolog B [Cannabis sativa]
XP_030507209.1	importin subunit alpha-1-like [Cannabis sativa]
XP_030480057.1	vesicle-associated membrane protein 721-like [Cannabis sativa]

## Sheet: 9 Head
Accession	Protein Name
XP_030510064.1	class V chitinase-like [Cannabis sativa]
XP_030504584.1	beta-glucosidase 12-like [Cannabis sativa]
XP_030496860.1	14-3-3 protein 1 isoform X1 [Cannabis sativa]
ARE72260.1	terpene synthase [Cannabis sativa] alloromadendrene
XP_030504798.1	GDSL esterase/lipase LTL1-like [Cannabis sativa]
XP_030488312.1	LOW QUALITY PROTEIN: leucine-rich repeat extensin-like protein 3 [Cannabis sativa]
XP_030488508.1	proteasome subunit beta type-2-B-like [Cannabis sativa]
ALF04055.1	ATPase subunit 8 (mitochondrion) [Cannabis sativa]
ALF04049.1	cytochrome c oxidase subunit 2 (mitochondrion) [Cannabis sativa]
XP_030508261.1	gamma conglutin 1-like [Cannabis sativa]
XP_030495732.1	cytochrome b-c1 complex subunit 9 [Cannabis sativa]
XP_030509873.1	7-methylxanthosine synthase 1-like isoform X1 [Cannabis sativa]
XP_030500224.1	protein yippee-like At4g27740 [Cannabis sativa]
XP_030485668.1	probable alkaline/neutral invertase D [Cannabis sativa]
XP_030499135.1	cytochrome P450 86B1 [Cannabis sativa]
ARE72257.1	terpene synthase [Cannabis sativa] beta myrcene
XP_030482867.1	protein trichome birefringence-like 43, partial [Cannabis sativa]
XP_030491129.1	kunitz trypsin inhibitor 5-like [Cannabis sativa]
XP_030499486.1	acyl-acyl carrier protein thioesterase ATL3, chloroplastic [Cannabis sativa]
XP_030480517.1	universal stress protein PHOS34-like [Cannabis sativa]
XP_030510873.1	cytochrome P450 71D11-like [Cannabis sativa]
XP_030501916.1	3-oxoacyl-[acyl-carrier-protein] synthase 3 A, chloroplastic [Cannabis sativa]
XP_030479631.1	sodium/calcium exchanger NCL [Cannabis sativa]
XP_030488377.1	pleiotropic drug resistance protein 1-like isoform X1 [Cannabis sativa]
XP_030497988.1	adenine phosphoribosyltransferase 1-like [Cannabis sativa]
XP_030508570.1	gamma conglutin 1-like [Cannabis sativa]
XP_030487272.1	probable glutathione S-transferase [Cannabis sativa]
XP_030479832.1	protein EMB-1-like [Cannabis sativa]
XP_030498644.1	NADH-ubiquinone oxidoreductase subunit 8 [Cannabis sativa]
DAC76713.1	TPA_exp: prenyltransferase 3 [Cannabis sativa]
XP_030497357.1	stemmadenine O-acetyltransferase-like [Cannabis sativa]
XP_030482939.1	outer envelope pore protein 16-3, chloroplastic/mitochondrial [Cannabis sativa]
XP_030501643.1	remorin-like isoform X1 [Cannabis sativa]
XP_030498605.1	proteasome subunit beta type-5 [Cannabis sativa]
XP_030503498.1	dicarboxylate transporter 1, chloroplastic [Cannabis sativa]
XP_030500952.1	26S proteasome non-ATPase regulatory subunit 13 homolog B [Cannabis sativa]
XP_030503930.1	isovaleryl-CoA dehydrogenase, mitochondrial isoform X1 [Cannabis sativa]
XP_030507932.1	probable monoterpene synthase MTS1, chloroplastic [Cannabis sativa]
XP_030504105.1	haloacid dehalogenase-like hydrolase domain-containing protein 3 [Cannabis sativa]
XP_030490698.1	cytochrome c oxidase subunit 5C-2 [Cannabis sativa]
XP_030478880.1	uncharacterized protein LOC115695925 [Cannabis sativa]
XP_030498210.1	probable acyl-activating enzyme 1, peroxisomal [Cannabis sativa]
XP_030498420.1	bifunctional 3-dehydroquinate dehydratase/shikimate dehydrogenase, chloroplastic [Cannabis sativa]
XP_030500887.1	ABC transporter B family member 2-like [Cannabis sativa]
XP_030479728.1	protein transport protein Sec61 subunit alpha-like [Cannabis sativa]
XP_030503924.1	uncharacterized protein LOC115719135 [Cannabis sativa]
XP_030483043.1	protodermal factor 1-like [Cannabis sativa]
XP_030491083.1	NADH-ubiquinone oxidoreductase 20.9 kDa subunit [Cannabis sativa]
XP_030490535.1	external alternative NAD(P)H-ubiquinone oxidoreductase B2, mitochondrial [Cannabis sativa]
XP_030510546.1	cytochrome P450 81Q32-like isoform X1 [Cannabis sativa]
XP_030508231.1	protein SLOW GREEN 1, chloroplastic [Cannabis sativa]
XP_030488382.1	pleiotropic drug resistance protein 1-like [Cannabis sativa]
ALF04054.1	NADH dehydrogenase subunit 2 (mitochondrion) [Cannabis sativa]
XP_030500943.1	uncharacterized protein LOC115716319 isoform X1 [Cannabis sativa]
XP_030507248.1	lipoamide acyltransferase component of branched-chain alpha-keto acid dehydrogenase complex, mitochondrial [Cannabis sativa]
ALF04047.1	apocytochrome b (mitochondrion) [Cannabis sativa]
XP_030501681.1	protein HUA2-LIKE 2-like [Cannabis sativa]
XP_030487534.1	pathogenesis-related protein 1-like [Cannabis sativa]
XP_030500803.1	26S proteasome non-ATPase regulatory subunit 8 homolog A [Cannabis sativa]
XP_030501673.1	ATP-dependent Clp protease proteolytic subunit-related protein 2, chloroplastic [Cannabis sativa]
XP_030494491.1	mannose-1-phosphate guanyltransferase alpha [Cannabis sativa]
XP_030496352.1	malate dehydrogenase, glyoxysomal-like [Cannabis sativa]
XP_030486595.1	kinesin-like protein KIN-12D isoform X1 [Cannabis sativa]
XP_030507320.1	H/ACA ribonucleoprotein complex subunit 4-like [Cannabis sativa]
XP_030506108.1	shikimate O-hydroxycinnamoyltransferase-like [Cannabis sativa]
XP_030488560.1	aldehyde dehydrogenase family 2 member C4-like [Cannabis sativa]
XP_030490949.1	ATPase 10, plasma membrane-type [Cannabis sativa]
XP_030499531.1	glutathione S-transferase U17-like [Cannabis sativa]
XP_030505662.1	GTP-binding protein SAR1A-like [Cannabis sativa]
XP_030489142.1	anthranilate synthase alpha subunit 1, chloroplastic-like [Cannabis sativa]
XP_030480026.1	BURP domain protein RD22-like [Cannabis sativa]
XP_030489391.1	mitochondrial pyruvate carrier 1 [Cannabis sativa]
XP_030492417.1	ubiquinol-cytochrome c reductase complex 6.7 kDa protein [Cannabis sativa]
XP_030504386.1	shikimate O-hydroxycinnamoyltransferase-like [Cannabis sativa]
XP_030503193.1	omega-hydroxypalmitate O-feruloyl transferase-like [Cannabis sativa]
XP_030494940.1	uncharacterized protein LOC115710723 [Cannabis sativa]
AJK91451.1	cytochrome b6 (chloroplast) [Cannabis sativa]
XP_030510078.1	uncharacterized protein LOC115724857 [Cannabis sativa]
XP_030496520.1	T-complex protein 1 subunit epsilon [Cannabis sativa]
XP_030499404.1	STS14 protein [Cannabis sativa]
XP_030504583.1	beta-glucosidase 12-like [Cannabis sativa]
XP_030489906.1	arginase 1, mitochondrial [Cannabis sativa]
XP_030504443.1	protein RETICULATA-RELATED 4, chloroplastic [Cannabis sativa]
XP_030482706.1	V-type proton ATPase subunit D [Cannabis sativa]
XP_030498882.1	uncharacterized protein LOC115714347 [Cannabis sativa]
ARE72252.1	terpene synthase [Cannabis sativa]
XP_030494252.1	uclacyanin-3-like [Cannabis sativa]
XP_030493261.1	triose phosphate/phosphate translocator, non-green plastid, chloroplastic [Cannabis sativa]
ALF04053.1	NADH dehydrogenase subunit 1 (mitochondrion) [Cannabis sativa]
XP_030491941.1	shikimate O-hydroxycinnamoyltransferase-like [Cannabis sativa]
XP_030481138.1	homogentisate 1,2-dioxygenase [Cannabis sativa]
XP_030496806.1	60S ribosomal protein L9-like [Cannabis sativa]
XP_030482657.1	translation initiation factor eIF-2B subunit delta [Cannabis sativa]
XP_030486816.1	fatty-acid-binding protein 1 [Cannabis sativa]
XP_030493368.1	leucine-rich repeat extensin-like protein 2 isoform X1 [Cannabis sativa]
XP_030478997.1	eukaryotic initiation factor 4A-III homolog A [Cannabis sativa]
XP_030494302.1	calcium-binding protein CBP-like [Cannabis sativa]
XP_030505650.1	putative 4-hydroxy-4-methyl-2-oxoglutarate aldolase 2 [Cannabis sativa]
XP_030481299.1	expansin-A4-like [Cannabis sativa]
XP_030497703.1	uncharacterized protein LOC115713362 [Cannabis sativa]
XP_030489689.1	protein FATTY ACID EXPORT 3, chloroplastic isoform X1 [Cannabis sativa]
XP_030496545.1	ras-related protein Rab7 [Cannabis sativa]
XP_030479647.1	uncharacterized protein LOC115710135 isoform X3 [Cannabis sativa]
XP_030501882.1	branched-chain-amino-acid aminotransferase 2, chloroplastic-like [Cannabis sativa]
XP_030492425.1	LOW QUALITY PROTEIN: uncharacterized protein LOC115708324 [Cannabis sativa]
XP_030510333.1	tetraketide alpha-pyrone reductase 1-like isoform X1 [Cannabis sativa]
XP_030491388.1	NADP-dependent malic enzyme [Cannabis sativa]
XP_030506304.1	pyrophosphate-energized vacuolar membrane proton pump 1-like [Cannabis sativa]
XP_030507571.1	2-hydroxyisoflavanone dehydratase-like [Cannabis sativa]
XP_030480087.1	reticulon-4-interacting protein 1, mitochondrial [Cannabis sativa]
XP_030482591.1	triose phosphate/phosphate translocator, chloroplastic isoform X1 [Cannabis sativa]
XP_030493534.1	uncharacterized protein LOC115709549 isoform X1 [Cannabis sativa]
XP_030491122.1	putative MO25-like protein At5g47540 [Cannabis sativa]
BAF65034.1	cannabidiolic acid synthase homolog [Cannabis sativa]
XP_030511044.1	NADH dehydrogenase [ubiquinone] iron-sulfur protein 7, mitochondrial-like [Cannabis sativa]
XP_030510031.1	ATPase 8, plasma membrane-type isoform X1 [Cannabis sativa]
XP_030477717.1	plasma membrane ATPase 4-like [Cannabis sativa]
XP_030478125.1	anthocyanidin 3-O-glucoside 2''-O-glucosyltransferase-like [Cannabis sativa]
XP_030494293.1	glucan endo-1,3-beta-glucosidase, basic isoform-like [Cannabis sativa]
XP_030481438.1	plasma membrane ATPase 3-like isoform X1 [Cannabis sativa]
XP_030481213.1	berberine bridge enzyme-like 8 [Cannabis sativa]
XP_030509853.1	acetyl-CoA carboxylase 1-like [Cannabis sativa]

[truncated: 1 more sheets: 10 Flower]
