# Supplementary material for: Characterization of the Cannabis sativa glandular trichome proteome
Source: PLoS One. 2021 Apr 1;16(4):e0242633. doi: 10.1371/journal.pone.0242633 (PMC8016307; doi:10.1371/journal.pone.0242633)
Supplement: S2 Table — List of unique and common proteins [1] and GO enrichment for common proteins [2], proteins unique to late flowers [3] and unique to heads [4]. Enriched GO pathways are categories under molecular function (MF), cellular component (CC) or biological process (BP). P-values (pval), category size (size) and underlying protein accession IDs (leading edge) are shown. (XLSX) [file pone.0242633.s002.xlsx]

## Sheet: S 2 caption
S2 Table [1-4] Gene Ontology (GO) enrichment for unique and common proteins
List of unique and common proteins [1] and GO enrichment for common proteins [2], proteins unique to late flowers [3] and unique to heads [4]. Enriched GO pathways are categories under molecular function (MF), cellular component (CC) or biological process (BP). P-values (pval), category size (size) and underlying protein accession IDs (leading edge) are shown.

## Sheet: 1 GenesList_unique and common
Tissue	ProtID	count
stalk	XP_030479664.1	1
head	XP_030510064.1	122
head	XP_030504584.1
head	XP_030496860.1
head	ARE72260.1
head	XP_030504798.1
head	XP_030488312.1
head	XP_030488508.1
head	ALF04055.1
head	ALF04049.1
head	XP_030508261.1
head	XP_030495732.1
head	XP_030509873.1
head	XP_030500224.1
head	XP_030485668.1
head	XP_030499135.1
head	ARE72257.1
head	XP_030482867.1
head	XP_030491129.1
head	XP_030499486.1
head	XP_030480517.1
head	XP_030510873.1
head	XP_030501916.1
head	XP_030479631.1
head	XP_030488377.1
head	XP_030497988.1
head	XP_030508570.1
head	XP_030487272.1
head	XP_030479832.1
head	XP_030498644.1
head	DAC76713.1
head	XP_030497357.1
head	XP_030482939.1
head	XP_030501643.1
head	XP_030498605.1
head	XP_030503498.1
head	XP_030500952.1
head	XP_030503930.1
head	XP_030507932.1
head	XP_030504105.1
head	XP_030490698.1
head	XP_030478880.1
head	XP_030498210.1
head	XP_030498420.1
head	XP_030500887.1
head	XP_030479728.1
head	XP_030503924.1
head	XP_030483043.1
head	XP_030491083.1
head	XP_030490535.1
head	XP_030510546.1
head	XP_030508231.1
head	XP_030488382.1
head	ALF04054.1
head	XP_030500943.1
head	XP_030507248.1
head	ALF04047.1
head	XP_030501681.1
head	XP_030487534.1
head	XP_030500803.1
head	XP_030501673.1
head	XP_030494491.1
head	XP_030496352.1
head	XP_030486595.1
head	XP_030507320.1
head	XP_030506108.1
head	XP_030488560.1
head	XP_030490949.1
head	XP_030499531.1
head	XP_030505662.1
head	XP_030489142.1
head	XP_030480026.1
head	XP_030489391.1
head	XP_030492417.1
head	XP_030504386.1
head	XP_030503193.1
head	XP_030494940.1
head	AJK91451.1
head	XP_030510078.1
head	XP_030496520.1
head	XP_030499404.1
head	XP_030504583.1
head	XP_030489906.1
head	XP_030504443.1
head	XP_030482706.1
head	XP_030498882.1
head	ARE72252.1
head	XP_030494252.1
head	XP_030493261.1
head	ALF04053.1
head	XP_030491941.1
head	XP_030481138.1
head	XP_030496806.1
head	XP_030482657.1
head	XP_030486816.1
head	XP_030493368.1
head	XP_030478997.1
head	XP_030494302.1
head	XP_030505650.1
head	XP_030481299.1
head	XP_030497703.1
head	XP_030489689.1
head	XP_030496545.1
head	XP_030479647.1
head	XP_030501882.1
head	XP_030492425.1
head	XP_030510333.1
head	XP_030491388.1
head	XP_030506304.1
head	XP_030507571.1
head	XP_030480087.1
head	XP_030482591.1
head	XP_030493534.1
head	XP_030491122.1
head	BAF65034.1
head	XP_030511044.1
head	XP_030510031.1
head	XP_030477717.1
head	XP_030478125.1
head	XP_030494293.1
head	XP_030481438.1
head	XP_030481213.1
head	XP_030509853.1
flower	XP_030486758.1	569
flower	XP_030489666.1
flower	XP_030506176.1
flower	XP_030504579.1
flower	XP_030487835.1
flower	XP_030488359.1
flower	XP_030509499.1
flower	XP_030499543.1
flower	XP_030496970.1
flower	XP_030504068.1
flower	XP_030493646.1
flower	XP_030477620.1
flower	XP_030507372.1
flower	XP_030486567.1
flower	XP_030500895.1
flower	XP_030510788.1
flower	XP_030508762.1
flower	XP_030497077.1
flower	XP_030488140.1
flower	XP_030492113.1
flower	XP_030493859.1
flower	XP_030501300.1
flower	XP_030495520.1
flower	XP_030498951.1
flower	XP_030492063.1
flower	XP_030496287.1
flower	XP_030493816.1
flower	XP_030482887.1
flower	XP_030494529.1
flower	XP_030501548.1
flower	XP_030503597.1
flower	XP_030509823.1
flower	XP_030481704.1
flower	XP_030485183.1
flower	XP_030494434.1
flower	XP_030489920.1
flower	XP_030478541.1
flower	XP_030484291.1
flower	XP_030502962.1
flower	XP_030488436.1
flower	XP_030486104.1
flower	XP_030480659.1
flower	XP_030490632.1
flower	XP_030490317.1
flower	XP_030491424.1
flower	XP_030484638.1
flower	XP_030491470.1
flower	XP_030502502.1
flower	XP_030503599.1
flower	XP_030492093.1
flower	XP_030500651.1
flower	XP_030487400.1
flower	XP_030486415.1
flower	XP_030493308.1
flower	XP_030500832.1
flower	XP_030488403.1
flower	XP_030490080.1
flower	XP_030508141.1
flower	XP_030481124.1
flower	XP_030486822.1
flower	ADL63790.1
flower	XP_030506265.1
flower	XP_030486563.1
flower	XP_030486664.1
flower	XP_030480759.1
flower	XP_030502265.1
flower	XP_030500790.1
flower	XP_030499948.1
flower	XP_030490249.1
flower	XP_030490067.1
flower	XP_030491995.1
flower	XP_030491783.1
flower	XP_030480290.1
flower	XP_030498884.1
flower	XP_030488876.1
flower	XP_030483958.1
flower	XP_030491734.1
flower	XP_030481794.1
flower	XP_030507313.1
flower	XP_030500703.1
flower	XP_030490087.1
flower	XP_030490013.1
flower	XP_030481214.1
flower	XP_030510811.1
flower	XP_030508121.1
flower	XP_030495826.1
flower	XP_030480207.1
flower	XP_030501009.1
flower	XP_030496532.1
flower	XP_030500855.1
flower	XP_030506234.1
flower	XP_030503475.1
flower	XP_030480118.1
flower	XP_030483877.1
flower	ABV65273.1
flower	XP_030494196.1
flower	XP_030481118.1
flower	XP_030507265.1
flower	XP_030488847.1
flower	XP_030504557.1
flower	RRRRRXP_030485450.1-DECOY
flower	XP_030504804.1
flower	XP_030507237.1
flower	XP_030504457.1
flower	XP_030491654.1
flower	AJK91466.1
flower	XP_030503187.1
flower	XP_030497220.1
flower	XP_030477771.1
flower	XP_030493507.1
flower	XP_030489547.1
flower	XP_030482042.1
flower	XP_030495483.1
flower	XP_030500892.1
flower	XP_030497170.1
flower	XP_030488549.1
flower	XP_030510958.1
flower	XP_030478624.1
flower	AJK91404.1
flower	XP_030498286.1
flower	XP_030483732.1
flower	XP_030480120.1
flower	XP_030499044.1
flower	AJK91456.1
flower	XP_030484904.1
flower	XP_030503649.1
flower	XP_030503291.1
flower	XP_030488794.1
flower	XP_030497169.1
flower	XP_030506614.1
flower	XP_030482411.1
flower	XP_030488100.1
flower	XP_030487316.1
flower	XP_030483808.1
flower	XP_030483141.1
flower	XP_030484015.1
flower	XP_030486525.1
flower	XP_030491851.1
flower	XP_030490690.1
flower	XP_030500851.1
flower	XP_030492934.1
flower	XP_030498411.1
flower	XP_030483670.1
flower	XP_030504358.1
flower	XP_030480849.1
flower	XP_030498756.1
flower	XP_030492734.1
flower	XP_030479786.1
flower	XP_030491035.1
flower	XP_030484520.1
flower	XP_030482685.1
flower	XP_030484463.1
flower	XP_030504173.1
flower	XP_030486057.1
flower	XP_030502103.1
flower	XP_030510336.1
flower	XP_030492509.1
flower	XP_030489172.1
flower	XP_030509410.1
flower	XP_030488376.1
flower	XP_030499933.1
flower	XP_030503622.1
flower	XP_030480116.1
flower	XP_030510931.1
flower	XP_030510808.1
flower	XP_030501460.1
flower	XP_030508506.1
flower	XP_030480359.1
flower	XP_030496825.1
flower	XP_030492130.1
flower	XP_030491827.1
flower	XP_030483179.1
flower	XP_030493448.1
flower	XP_030486074.1
flower	XP_030487792.1
flower	XP_030506403.1
flower	XP_030490086.1
flower	XP_030479721.1
flower	XP_030491808.1
flower	XP_030498365.1
flower	XP_030509816.1
flower	XP_030494065.1
flower	XP_030485298.1
flower	XP_030505622.1
flower	XP_030488653.1
flower	XP_030508047.1
flower	XP_030497410.1
flower	XP_030510889.1
flower	XP_030482232.1
flower	XP_030491830.1
flower	XP_030480011.1
flower	XP_030489262.1
flower	XP_030501278.1
flower	XP_030509457.1
flower	XP_030498352.1
flower	XP_030481394.1
flower	XP_030488052.1
flower	XP_030494551.1
flower	XP_030479619.1
flower	XP_030490294.1
flower	XP_030503327.1
flower	XP_030504720.1
flower	XP_030505607.1
flower	XP_030500569.1
flower	XP_030501534.1
flower	AJK91459.1
flower	XP_030499738.1
flower	XP_030485653.1
flower	XP_030508688.1
flower	XP_030497097.1
flower	XP_030497350.1
flower	XP_030508601.1
flower	XP_030489759.1
flower	XP_030507834.1
flower	XP_030511151.1
flower	XP_030499446.1
flower	XP_030507166.1
flower	XP_030491677.1
flower	XP_030479980.1
flower	XP_030484266.1
flower	XP_030490411.1
flower	XP_030480883.1
flower	XP_030507329.1
flower	XP_030494014.1
flower	XP_030510034.1
flower	XP_030492002.1
flower	XP_030486078.1
flower	XP_030506586.1
flower	XP_030493560.1
flower	XP_030507368.1
flower	AKK32264.1
flower	XP_030478738.1
flower	XP_030486715.1
flower	XP_030494410.1
flower	XP_030504578.1
flower	XP_030509464.1
flower	XP_030506560.1
flower	XP_030500794.1
flower	XP_030479003.1
flower	XP_030504699.1
flower	XP_030490004.1
flower	XP_030497372.1
flower	XP_030488709.1
flower	XP_030497839.1
flower	XP_030500962.1
flower	XP_030493545.1
flower	XP_030500719.1
flower	XP_030507927.1
flower	XP_030484115.1
flower	XP_030478988.1
flower	XP_030490105.1
flower	XP_030489752.1
flower	XP_030510235.1
flower	XP_030504055.1
flower	XP_030503543.1
flower	XP_030477763.1
flower	XP_030499182.1
flower	XP_030494090.1
flower	XP_030487019.1
flower	XP_030477625.1
flower	XP_030491463.1
flower	XP_030504445.1
flower	XP_030503163.1
flower	XP_030505644.1
flower	XP_030505593.1
flower	XP_030508446.1
flower	XP_030509462.1
flower	XP_030496515.1
flower	XP_030488336.1
flower	XP_030486268.1
flower	XP_030507599.1
flower	XP_030479858.1
flower	XP_030500613.1
flower	XP_030504150.1
flower	XP_030510937.1
flower	XP_030498592.1
flower	XP_030501064.1
flower	XP_030488447.1
flower	XP_030498255.1
flower	XP_030491617.1
flower	XP_030501551.1
flower	ARE72276.1
flower	XP_030486432.1
flower	XP_030498930.1
flower	XP_030510211.1
flower	XP_030491195.1
flower	XP_030481347.1
flower	XP_030507920.1
flower	XP_030488937.1
flower	XP_030494204.1
flower	XP_030482728.1
flower	XP_030483044.1
flower	XP_030495681.1
flower	XP_030511099.1
flower	XP_030495611.1
flower	XP_030478849.1
flower	XP_030508413.1
flower	XP_030504566.1
flower	XP_030488905.1
flower	XP_030481578.1
flower	XP_030486922.1
flower	XP_030483843.1
flower	XP_030482476.1
flower	XP_030493316.1
flower	XP_030510584.1
flower	XP_030481774.1
flower	XP_030484332.1
flower	XP_030483923.1
flower	XP_030506859.1
flower	XP_030501284.1
flower	XP_030496147.1
flower	XP_030507361.1
flower	XP_030481261.1
flower	XP_030480232.1
flower	XP_030493443.1
flower	XP_030481494.1
flower	XP_030479005.1
flower	XP_030494275.1
flower	XP_030482716.1
flower	XP_030484885.1
flower	XP_030481147.1
flower	XP_030505599.1
flower	XP_030501610.1
flower	XP_030509948.1
flower	XP_030510963.1
flower	XP_030486254.1
flower	XP_030503953.1
flower	XP_030484559.1
flower	XP_030510166.1
flower	XP_030507480.1
flower	XP_030492100.1
flower	XP_030508621.1
flower	XP_030488768.1
flower	XP_030509456.1
flower	XP_030492966.1
flower	XP_030490587.1
flower	XP_030507386.1
flower	XP_030499278.1
flower	XP_030496801.1
flower	AJK91457.1
flower	XP_030490435.1
flower	XP_030498514.1
flower	XP_030486258.1
flower	XP_030482877.1
flower	XP_030485006.1
flower	XP_030491326.1
flower	XP_030498679.1
flower	XP_030498879.1
flower	XP_030490842.1
flower	XP_030493288.1
flower	XP_030488296.1
flower	XP_030486592.1
flower	XP_030490671.1
flower	XP_030486820.1
flower	XP_030508596.1
flower	XP_030478761.1
flower	XP_030485032.1
flower	XP_030481980.1
flower	XP_030504245.1
flower	XP_030494033.1
flower	XP_030501512.1
flower	XP_030510258.1
flower	XP_030500370.1
flower	XP_030489159.1
flower	XP_030490475.1
flower	XP_030493290.1
flower	XP_030511190.1
flower	XP_030478896.1
flower	XP_030482563.1
flower	XP_030480755.1
flower	XP_030481875.1
flower	XP_030484754.1
flower	XP_030497344.1
flower	XP_030506181.1
flower	XP_030497300.1
flower	XP_030483097.1
flower	XP_030508816.1
flower	XP_030485195.1
flower	XP_030488594.1
flower	XP_030498941.1
flower	XP_030491303.1
flower	XP_030493849.1
flower	XP_030483442.1
flower	XP_030485269.1
flower	XP_030506529.1
flower	XP_030496955.1
flower	XP_030506020.1
flower	XP_030498617.1
flower	XP_030501271.1
flower	XP_030505605.1
flower	XP_030507789.1
flower	XP_030488658.1
flower	XP_030491049.1
flower	XP_030503964.1
flower	XP_030480694.1
flower	XP_030479798.1
flower	XP_030493953.1
flower	XP_030498886.1
flower	XP_030490210.1
flower	XP_030492230.1
flower	XP_030490175.1
flower	XP_030483973.1
flower	XP_030481609.1
flower	XP_030479009.1
flower	XP_030509570.1
flower	XP_030508842.1
flower	XP_030510335.1
flower	XP_030488459.1
flower	XP_030503638.1
flower	XP_030498920.1
flower	XP_030507077.1
flower	XP_030495991.1
flower	XP_030494299.1
flower	XP_030510933.1
flower	XP_030486055.1
flower	XP_030487337.1
flower	XP_030494787.1
flower	XP_030484639.1
flower	XP_030498267.1
flower	XP_030481101.1
flower	XP_030508289.1
flower	XP_030497093.1
flower	XP_030510340.1
flower	XP_030496317.1
flower	XP_030503213.1
flower	XP_030495092.1
flower	XP_030488789.1
flower	XP_030489841.1
flower	XP_030503827.1
flower	XP_030499801.1
flower	XP_030479831.1
flower	XP_030486263.1
flower	XP_030496787.1
flower	XP_030489837.1
flower	XP_030488705.1
flower	XP_030493317.1
flower	XP_030482663.1
flower	XP_030484941.1
flower	XP_030490444.1
flower	XP_030486608.1
flower	XP_030510885.1
flower	XP_030498855.1
flower	XP_030499112.1
flower	XP_030508036.1
flower	XP_030508130.1
flower	XP_030499487.1
flower	XP_030492362.1
flower	XP_030494847.1
flower	XP_030479493.1
flower	XP_030488784.1
flower	XP_030489153.1
flower	XP_030508458.1
flower	XP_030504667.1
flower	XP_030504698.1
flower	XP_030492265.1
flower	XP_030484515.1
flower	XP_030493513.1
flower	XP_030506546.1
flower	XP_030500200.1
flower	XP_030511116.1
flower	XP_030510928.1
flower	XP_030480887.1
flower	XP_030497336.1
flower	XP_030481302.1
flower	XP_030499087.1
flower	XP_030492077.1
flower	XP_030485171.1
flower	XP_030504132.1
flower	XP_030505408.1
flower	XP_030510264.1
flower	XP_030495683.1
flower	XP_030490096.1
flower	XP_030504352.1
flower	XP_030493839.1
flower	XP_030491521.1
flower	XP_030480195.1
flower	XP_030494105.1
flower	AJB28530.1
flower	XP_030500598.1
flower	XP_030496956.1
flower	XP_030489927.1
flower	XP_030486724.1
flower	XP_030481126.1
flower	XP_030491811.1
flower	XP_030490593.1
flower	XP_030497245.1
flower	XP_030507433.1
flower	XP_030484027.1
flower	XP_030481723.1
flower	XP_030477810.1
flower	AJK91453.1
flower	XP_030496264.1
flower	XP_030503057.1
flower	XP_030483000.1
flower	XP_030493944.1
flower	XP_030498289.1
flower	XP_030494143.1
flower	XP_030482642.1
flower	XP_030510764.1
flower	XP_030491231.1
flower	XP_030488219.1
flower	XP_030495354.1
flower	XP_030492806.1
flower	XP_030490571.1
flower	XP_030481481.1
flower	XP_030499669.1
flower	XP_030490726.1
flower	XP_030493260.1
flower	XP_030499619.1
flower	XP_030481742.1
flower	XP_030496022.1
flower	XP_030509476.1
flower	XP_030504197.1
flower	XP_030484506.1
flower	XP_030482519.1
flower	XP_030489960.1
flower	XP_030509674.1
flower	XP_030510814.1
flower	XP_030488452.1
flower	XP_030485370.1
flower	XP_030504812.1
flower	XP_030488492.1
flower	XP_030487927.1
flower	XP_030504450.1
flower	XP_030481349.1
flower	XP_030484061.1
flower	XP_030501209.1
flower	XP_030482419.1
flower	XP_030504019.1
flower	XP_030491415.1
flower	XP_030490725.1
flower	XP_030477745.1
flower	XP_030503831.1
flower	XP_030491747.1
flower	XP_030483629.1
flower	XP_030491189.1
flower	XP_030486350.1
flower	XP_030510537.1
flower	XP_030486328.1
flower	AFD33351.1
flower	XP_030500652.1
flower	XP_030493459.1
flower	XP_030494209.1
flower	XP_030506037.1
flower	XP_030487556.1
flower	XP_030487755.1
flower	XP_030507367.1
flower	XP_030510105.1
flower	XP_030507249.1
flower	XP_030478609.1
flower	XP_030501140.1
flower	XP_030482511.1
flower	XP_030508994.1
flower	XP_030498095.1
flower	XP_030490575.1
flower	RRRRRXP_030485535.1-DECOY
flower	XP_030508726.1
flower	XP_030486067.1
flower	XP_030504708.1
flower	XP_030506038.1
flower	XP_030489947.1
flower	XP_030508527.1
flower	XP_030502051.1
flower	AYR17193.1
flower	XP_030511188.1
flower	XP_030507749.1
flower	XP_030505654.1
flower	XP_030487791.1
flower	XP_030500571.1
HSF	AJK91430.1	370
HSF	XP_030508649.1
HSF	XP_030496367.1
HSF	XP_030488830.1
HSF	XP_030508650.1
HSF	XP_030508648.1
HSF	XP_030507611.1
HSF	XP_030498910.1
HSF	XP_030492518.1
HSF	XP_030500800.1
HSF	XP_030485115.1
HSF	AFN42527.1
HSF	XP_030509905.1
HSF	XP_030491649.1
HSF	AJK91429.1
HSF	XP_030482568.1
HSF	ALF04039.1
HSF	XP_030478872.1
HSF	ARE72266.1
HSF	XP_030492987.1
HSF	XP_030497123.1
HSF	XP_030493203.1
HSF	XP_030492155.1
HSF	XP_030481652.1
HSF	XP_030487452.1
HSF	XP_030509817.1
HSF	XP_030480080.1
HSF	AJK91407.1
HSF	XP_030508797.1
HSF	XP_030506197.1
HSF	XP_030507570.1
HSF	XP_030510219.1
HSF	XP_030487494.1
HSF	AKK32276.1
HSF	XP_030495568.1
HSF	XP_030489407.1
HSF	XP_030507801.1
HSF	XP_030491053.1
HSF	XP_030507458.1
HSF	XP_030479681.1
HSF	XP_030503150.1
HSF	XP_030509401.1
HSF	XP_030487564.1
HSF	XP_030489279.1
HSF	XP_030510787.1
HSF	XP_030490035.1
HSF	XP_030496794.1
HSF	XP_030480105.1
HSF	XP_030496049.1
HSF	XP_030508442.1
HSF	XP_030507062.1
HSF	XP_030493616.1
HSF	AKC34410.1
HSF	XP_030510248.1
HSF	XP_030485469.1
HSF	XP_030492889.1
HSF	XP_030488227.1
HSF	XP_030496986.1
HSF	XP_030504263.1
HSF	XP_030485614.1
HSF	XP_030499168.1
HSF	XP_030486077.1
HSF	XP_030492808.1
HSF	XP_030496648.1
HSF	XP_030484203.1
HSF	XP_030481474.1
HSF	XP_030504382.1
HSF	XP_030483244.1
HSF	XP_030504574.1
HSF	XP_030488395.1
HSF	AJK91421.1
HSF	XP_030481128.1
HSF	XP_030500358.1
HSF	XP_030486529.1
HSF	XP_030492083.1
HSF	XP_030492321.1
HSF	XP_030509591.1
HSF	XP_030480009.1
HSF	XP_030496981.1
HSF	XP_030499805.1
HSF	XP_030483075.1
HSF	XP_030497224.1
HSF	XP_030492994.1
HSF	XP_030510658.1
HSF	XP_030505394.1
HSF	XP_030488123.1
HSF	XP_030508321.1
HSF	XP_030480650.1
HSF	XP_030487971.1
HSF	XP_030483852.1
HSF	AJK91417.1
HSF	XP_030488797.1
HSF	XP_030493409.1
HSF	XP_030500769.1
HSF	XP_030498132.1
HSF	AJK91418.1
HSF	ARE72265.1
HSF	XP_030481956.1
HSF	XP_030504090.1
HSF	XP_030493857.1
HSF	XP_030493688.1
HSF	XP_030508565.1
HSF	XP_030489998.1
HSF	XP_030491464.1
HSF	XP_030480368.1
HSF	XP_030503775.1
HSF	XP_030492323.1
HSF	XP_030501031.1
HSF	XP_030494449.1
HSF	XP_030481542.1
HSF	XP_030484297.1
HSF	XP_030486208.1
HSF	XP_030499793.1
HSF	XP_030497076.1
HSF	XP_030489850.1
HSF	XP_030493027.1
HSF	XP_030504009.1
HSF	XP_030493408.1
HSF	XP_030481503.1
HSF	XP_030498127.1
HSF	XP_030497358.1
HSF	XP_030507275.1
HSF	XP_030507472.1
HSF	XP_030501397.1
HSF	XP_030485657.1
HSF	XP_030483142.1
HSF	XP_030507263.1
HSF	XP_030507676.1
HSF	XP_030491145.1
HSF	XP_030494188.1
HSF	XP_030491493.1
HSF	XP_030495540.1
HSF	XP_030490921.1
HSF	XP_030480200.1
HSF	XP_030500783.1
HSF	XP_030482744.1
HSF	XP_030493401.1
HSF	XP_030498579.1
HSF	AJK91450.1
HSF	XP_030480704.1
HSF	XP_030499617.1
HSF	XP_030496863.1
HSF	XP_030477698.1
HSF	XP_030493615.1
HSF	XP_030507532.1
HSF	XP_030501215.1
HSF	XP_030491448.1
HSF	XP_030486209.1
HSF	XP_030494298.1
HSF	XP_030499096.1
HSF	XP_030498360.1
HSF	XP_030493262.1
HSF	XP_030480209.1
HSF	XP_030504688.1
HSF	XP_030494320.1
HSF	XP_030500695.1
HSF	XP_030504381.1
HSF	XP_030496472.1
HSF	XP_030494089.1
HSF	XP_030504034.1
HSF	XP_030502137.1
HSF	XP_030489755.1
HSF	XP_030482712.1
HSF	XP_030478854.1
HSF	XP_030480523.1
HSF	XP_030503768.1
HSF	XP_030480017.1
HSF	XP_030480071.1
HSF	XP_030510850.1
HSF	AJK91422.1
HSF	XP_030499279.1
HSF	XP_030509103.1
HSF	XP_030493936.1
HSF	XP_030507116.1
HSF	XP_030504232.1
HSF	XP_030480529.1
HSF	XP_030489897.1
HSF	XP_030484789.1
HSF	XP_030485951.1
HSF	XP_030480807.1
HSF	XP_030483080.1
HSF	XP_030511155.1
HSF	XP_030482301.1
HSF	XP_030510671.1
HSF	XP_030481799.1
HSF	XP_030506485.1
HSF	XP_030498417.1
HSF	XP_030504138.1
HSF	XP_030482489.1
HSF	XP_030482156.1
HSF	XP_030507287.1
HSF	XP_030502129.1
HSF	XP_030490877.1
HSF	XP_030500635.1
HSF	XP_030482241.1
HSF	XP_030491925.1
HSF	XP_030497829.1
HSF	XP_030482575.1
HSF	AKC34400.1
HSF	XP_030499024.1
HSF	XP_030494296.1
HSF	XP_030499508.1
HSF	XP_030485627.1
HSF	XP_030482347.1
HSF	XP_030480565.1
HSF	XP_030483002.1
HSF	XP_030496340.1
HSF	XP_030481161.1
HSF	XP_030494422.1
HSF	XP_030488054.1
HSF	XP_030481159.1
HSF	XP_030482732.1
HSF	XP_030481657.1
HSF	XP_030507696.1
HSF	XP_030510143.1
HSF	XP_030481816.1
HSF	XP_030499120.1
HSF	XP_030507527.1
HSF	XP_030489954.1
HSF	ACD76853.1
HSF	XP_030486480.1
HSF	XP_030503529.1
HSF	XP_030487411.1
HSF	XP_030483875.1
HSF	XP_030479618.1
HSF	XP_030484074.1
HSF	XP_030494356.1
HSF	XP_030495591.1
HSF	XP_030488155.1
HSF	XP_030488788.1
HSF	XP_030483006.1
HSF	XP_030480140.1
HSF	XP_030493230.1
HSF	XP_030490922.1
HSF	XP_030484253.1
HSF	XP_030505180.1
HSF	XP_030510413.1
HSF	XP_030507170.1
HSF	XP_030478865.1
HSF	XP_030486666.1
HSF	XP_030488422.1
HSF	XP_030510133.1
HSF	XP_030509404.1
HSF	XP_030488101.1
HSF	XP_030510068.1
HSF	XP_030501711.1
HSF	XP_030482216.1
HSF	XP_030479992.1
HSF	XP_030488527.1
HSF	XP_030493130.1
HSF	XP_030497408.1
HSF	XP_030500392.1
HSF	XP_030506405.1
HSF	XP_030486303.1
HSF	XP_030501844.1
HSF	XP_030477716.1
HSF	XP_030510585.1
HSF	XP_030486281.1
HSF	XP_030497054.1
HSF	XP_030484142.1
HSF	XP_030510604.1
HSF	XP_030488808.1
HSF	XP_030496356.1
HSF	XP_030498718.1
HSF	XP_030496959.1
HSF	XP_030506780.1
HSF	XP_030496765.1
HSF	XP_030483484.1
HSF	XP_030508841.1
HSF	XP_030496735.1
HSF	XP_030492041.1
HSF	XP_030508042.1
HSF	XP_030490586.1
HSF	XP_030494807.1
HSF	XP_030481021.1
HSF	XP_030505919.1
HSF	XP_030491130.1
HSF	XP_030481974.1
HSF	XP_030488911.1
HSF	XP_030510724.1
HSF	XP_030495411.1
HSF	XP_030506590.1
HSF	XP_030485083.1
HSF	XP_030484107.1
HSF	XP_030498455.1
HSF	XP_030509562.1
HSF	XP_030480081.1
HSF	XP_030501712.1
HSF	XP_030491052.1
HSF	XP_030509955.1
HSF	XP_030486983.1
HSF	XP_030501899.1
HSF	ARE72261.1
HSF	XP_030484013.1
HSF	XP_030503049.1
HSF	XP_030504405.1
HSF	XP_030501207.1
HSF	XP_030477713.1
HSF	XP_030484715.1
HSF	XP_030491831.1
HSF	XP_030510626.1
HSF	XP_030504560.1
HSF	XP_030503784.1
HSF	XP_030500928.1
HSF	XP_030500202.1
HSF	XP_030494321.1
HSF	XP_030482459.1
HSF	XP_030502211.1
HSF	XP_030503144.1
HSF	ARE72275.1
HSF	XP_030488761.1
HSF	TPS2_CANSA
HSF	XP_030503945.1
HSF	XP_030484209.1
HSF	AFN42529.1
HSF	XP_030508041.1
HSF	XP_030486065.1
HSF	XP_030498511.1
HSF	XP_030489108.1
HSF	XP_030480542.1
HSF	AJK91439.1
HSF	QCY41290.1
HSF	XP_030508429.1
HSF	XP_030493806.1
HSF	XP_030504084.1
HSF	ALF04048.1
HSF	XP_030501188.1
HSF	XP_030503855.1
HSF	XP_030487106.1
HSF	XP_030510106.1
HSF	XP_030488640.1
HSF	XP_030507269.1
HSF	XP_030491650.1
HSF	XP_030490377.1
HSF	XP_030502093.1
HSF	XP_030478581.1
HSF	ACD76854.1
HSF	XP_030493197.1
HSF	XP_030487989.1
HSF	XP_030488643.1
HSF	XP_030495842.1
HSF	XP_030508452.1
HSF	XP_030484451.1
HSF	XP_030508201.1
HSF	XP_030507919.1
HSF	XP_030494538.1
HSF	XP_030488624.1
HSF	XP_030490934.1
HSF	XP_030506510.1
HSF	XP_030510341.1
HSF	AFD33345.1
HSF	XP_030488683.1
HSF	XP_030489106.1
HSF	XP_030507235.1
HSF	XP_030506545.1
HSF	XP_030481404.1
HSF	XP_030486938.1
HSF	XP_030490304.1
HSF	XP_030499110.1
HSF	XP_030502136.1
HSF	XP_030483111.1
HSF	XP_030499118.1
HSF	BAG14339.1
HSF	XP_030490770.1
HSF	XP_030510929.1
HSF	XP_030501759.1
HSF	XP_030485201.1
HSF	XP_030490365.1
HSF	AFN42528.1
HSF	XP_030508288.1

## Sheet: 2 GO_enrichment_common
pathway	pval	size	leadingEdge
GO:0003677_MF_DNA binding	0.0427263	15	XP_030481652.1, XP_030504034.1, XP_030492994.1, XP_030499617.1
GO:0000786_CC_nucleosome	0.0112936	12	XP_030481652.1, XP_030504034.1, XP_030492994.1
GO:0046982_MF_protein heterodimerization activity	0.0114108	10	XP_030481652.1, XP_030504034.1, XP_030492994.1
GO:0005200_MF_structural constituent of cytoskeleton	0.0263158	10	XP_030483111.1, XP_030502136.1, XP_030481404.1, XP_030487989.1, XP_030480542.1, XP_030500202.1, XP_030482459.1, XP_030510604.1, XP_030496340.1, XP_030499508.1
GO:0005198_MF_structural molecule activity	0.0133333	7	XP_030502136.1, XP_030481404.1, XP_030480542.1, XP_030482459.1, XP_030510604.1, XP_030488123.1, XP_030496340.1
GO:0006413_BP_translational initiation	0.0133333	7	XP_030490365.1, XP_030490377.1, XP_030488643.1, XP_030508201.1, XP_030478581.1, XP_030486983.1, XP_030481816.1
GO:0000278_BP_mitotic cell cycle	0.00909091	6	XP_030502136.1, XP_030481404.1, XP_030480542.1, XP_030482459.1, XP_030510604.1, XP_030496340.1
GO:0005874_CC_microtubule	0.00909091	6	XP_030502136.1, XP_030481404.1, XP_030480542.1, XP_030482459.1, XP_030510604.1, XP_030496340.1
GO:0007017_BP_microtubule-based process	0.00909091	6	XP_030502136.1, XP_030481404.1, XP_030480542.1, XP_030482459.1, XP_030510604.1, XP_030496340.1
GO:0045298_CC_tubulin complex	0.00909091	6	XP_030502136.1, XP_030481404.1, XP_030480542.1, XP_030482459.1, XP_030510604.1, XP_030496340.1
GO:0071258_BP_cellular response to gravity	0.00909091	6	XP_030502136.1, XP_030481404.1, XP_030480542.1, XP_030482459.1, XP_030510604.1, XP_030496340.1
GO:0008380_BP_RNA splicing	0.0391705	5	XP_030487494.1, XP_030499617.1
GO:0016607_CC_nuclear speck	0.0391705	5	XP_030487494.1, XP_030499617.1
GO:0030095_CC_chloroplast photosystem II	0.0414747	5	XP_030496367.1, XP_030482568.1, XP_030491053.1
GO:0004386_MF_helicase activity	0.00552486	4	XP_030490365.1, XP_030490377.1, XP_030488643.1, XP_030500928.1
GO:0010008_CC_endosome membrane	0.00552486	4	XP_030510341.1, XP_030491831.1, XP_030501188.1, XP_030506590.1
GO:0000184_BP_nuclear-transcribed mRNA catabolic process, nonsense-mediated decay	0.00429185	3	XP_030490365.1, XP_030490377.1, XP_030488643.1
GO:0035145_CC_exon-exon junction complex	0.00429185	3	XP_030490365.1, XP_030490377.1, XP_030488643.1
GO:0051028_BP_mRNA transport	0.00429185	3	XP_030490365.1, XP_030490377.1, XP_030488643.1
GO:0000777_CC_condensed chromosome kinetochore	0.00858369	3	XP_030485201.1, XP_030494321.1, XP_030486065.1
GO:0007033_BP_vacuole organization	0.00858369	3	XP_030483484.1, XP_030501188.1, XP_030493936.1
GO:0010369_CC_chromocenter	0.00858369	3	XP_030485201.1, XP_030494321.1, XP_030486065.1
GO:0030875_CC_rDNA protrusion	0.00858369	3	XP_030485201.1, XP_030494321.1, XP_030486065.1
GO:0034508_BP_centromere complex assembly	0.00858369	3	XP_030485201.1, XP_030494321.1, XP_030486065.1
GO:0048235_BP_pollen sperm cell differentiation	0.00858369	3	XP_030485201.1, XP_030494321.1, XP_030486065.1
GO:0048555_CC_generative cell nucleus	0.00858369	3	XP_030485201.1, XP_030494321.1, XP_030486065.1
GO:0051307_BP_meiotic chromosome separation	0.00858369	3	XP_030485201.1, XP_030494321.1, XP_030486065.1
GO:0051321_BP_meiotic cell cycle	0.00858369	3	XP_030485201.1, XP_030494321.1, XP_030486065.1
GO:0006334_BP_nucleosome assembly	0.0130039	3	XP_030481652.1, XP_030504381.1
GO:0004352_MF_glutamate dehydrogenase (NAD+) activity	0.0214592	3	XP_030507269.1, XP_030488640.1, XP_030501899.1
GO:0004353_MF_glutamate dehydrogenase [NAD(P)+] activity	0.0214592	3	XP_030507269.1, XP_030488640.1, XP_030501899.1
GO:0006897_BP_endocytosis	0.0214592	3	XP_030501188.1, XP_030506590.1, XP_030488123.1
GO:0009646_BP_response to absence of light	0.0214592	3	XP_030507269.1, XP_030488640.1, XP_030501899.1
GO:0016639_MF_oxidoreductase activity, acting on the CH-NH2 group of donors, NAD or NADP as acceptor	0.0214592	3	XP_030507269.1, XP_030488640.1, XP_030501899.1
GO:0051171_BP_regulation of nitrogen compound metabolic process	0.0214592	3	XP_030507269.1, XP_030488640.1, XP_030501899.1
GO:0010555_BP_response to mannitol	0.0442133	3	XP_030487494.1, XP_030506819.1, XP_030488683.1
GO:0005982_BP_starch metabolic process	0.00611621	2	XP_030488683.1, XP_030506819.1
GO:0005985_BP_sucrose metabolic process	0.00611621	2	XP_030488683.1, XP_030506819.1
GO:0005986_BP_sucrose biosynthetic process	0.00611621	2	XP_030488683.1, XP_030506819.1
GO:0008194_MF_UDP-glycosyltransferase activity	0.00611621	2	XP_030488683.1, XP_030506819.1
GO:0009413_BP_response to flooding	0.00611621	2	XP_030488683.1, XP_030506819.1
GO:0010431_BP_seed maturation	0.00611621	2	XP_030488683.1, XP_030506819.1
GO:0016157_MF_sucrose synthase activity	0.00611621	2	XP_030488683.1, XP_030506819.1
GO:0042170_CC_plastid membrane	0.00611621	2	XP_030488683.1, XP_030506819.1
GO:0072708_BP_response to sorbitol	0.00611621	2	XP_030488683.1, XP_030506819.1
GO:0080165_BP_callose deposition in phloem sieve plate	0.00611621	2	XP_030488683.1, XP_030506819.1
GO:0004427_MF_inorganic diphosphatase activity	0.0152905	2	XP_030510341.1, XP_030491831.1
GO:0009678_MF_pyrophosphate hydrolysis-driven proton transmembrane transporter activity	0.0152905	2	XP_030510341.1, XP_030491831.1
GO:0010248_BP_establishment or maintenance of transmembrane electrochemical gradient	0.0152905	2	XP_030510341.1, XP_030491831.1
GO:0006120_BP_mitochondrial electron transport, NADH to ubiquinone	0.0214067	2	XP_030511044.1, XP_030490934.1
GO:0008137_MF_NADH dehydrogenase (ubiquinone) activity	0.0214067	2	XP_030511044.1, XP_030490934.1
GO:0015990_BP_electron transport coupled proton transport	0.0214067	2	XP_030511044.1, XP_030490934.1
GO:0032981_BP_mitochondrial respiratory chain complex I assembly	0.0214067	2	XP_030511044.1, XP_030490934.1
GO:0045272_CC_plasma membrane respiratory chain complex I	0.0214067	2	XP_030511044.1, XP_030490934.1
GO:0048038_MF_quinone binding	0.0214067	2	XP_030511044.1, XP_030490934.1
GO:0051276_BP_chromosome organization	0.008	1	XP_030481652.1
GO:0000932_CC_P-body	0.0378486	1	XP_030490377.1
GO:0003676_MF_nucleic acid binding	0.0511571	4	XP_030499617.1, XP_030488643.1
GO:0006364_BP_rRNA processing	0.0511571	4	XP_030499617.1, XP_030488643.1
GO:0006397_BP_mRNA processing	0.0511571	4	XP_030499617.1, XP_030488643.1
GO:0005754_CC_mitochondrial proton-transporting ATP synthase, catalytic core	0.052	1	XP_030498910.1
GO:0009544_CC_chloroplast ATP synthase complex	0.052	1	XP_030498910.1
GO:0045261_CC_proton-transporting ATP synthase complex, catalytic core F(1)	0.052	1	XP_030498910.1
GO:0009654_CC_photosystem II oxygen evolving complex	0.053316	3	XP_030496367.1, XP_030482568.1, XP_030491053.1
GO:0004161_MF_dimethylallyltranstransferase activity	0.0537849	1	XP_030510929.1
GO:0004337_MF_geranyltranstransferase activity	0.0537849	1	XP_030510929.1
GO:0006695_BP_cholesterol biosynthetic process	0.0537849	1	XP_030510929.1
GO:0033384_BP_geranyl diphosphate biosynthetic process	0.0537849	1	XP_030510929.1
GO:0045337_BP_farnesyl diphosphate biosynthetic process	0.0537849	1	XP_030510929.1
GO:0008379_MF_thioredoxin peroxidase activity	0.0572172	3	XP_030493857.1, XP_030485469.1, XP_030482744.1
GO:0016209_MF_antioxidant activity	0.0572172	3	XP_030493857.1, XP_030485469.1, XP_030482744.1
GO:0004601_MF_peroxidase activity	0.0609244	9	XP_030510658.1, XP_030493857.1, XP_030485469.1, XP_030504263.1, XP_030499793.1
GO:0007035_BP_vacuolar acidification	0.0611621	2	XP_030483484.1, XP_030493936.1
GO:0010023_BP_proanthocyanidin biosynthetic process	0.0611621	2	XP_030483484.1, XP_030493936.1
GO:0015662_MF_ion transmembrane transporter activity, phosphorylative mechanism	0.0611621	2	XP_030483484.1, XP_030493936.1
GO:0019829_MF_ATPase-coupled cation transmembrane transporter activity	0.0611621	2	XP_030483484.1, XP_030493936.1
GO:0034220_BP_ion transmembrane transport	0.0611621	2	XP_030483484.1, XP_030493936.1
GO:0098655_BP_cation transmembrane transport	0.0611621	2	XP_030483484.1, XP_030493936.1
GO:0120029_BP_proton export across plasma membrane	0.0611621	2	XP_030483484.1, XP_030493936.1
GO:1990069_BP_stomatal opening	0.0611621	2	XP_030483484.1, XP_030493936.1
GO:0000911_BP_cytokinesis by cell plate formation	0.0642202	2	XP_030501188.1, XP_030506590.1
GO:0006888_BP_endoplasmic reticulum to Golgi vesicle-mediated transport	0.0642202	2	XP_030501188.1, XP_030506590.1
GO:0006904_BP_vesicle docking involved in exocytosis	0.0642202	2	XP_030501188.1, XP_030506590.1
GO:0009504_CC_cell plate	0.0642202	2	XP_030501188.1, XP_030506590.1
GO:0010009_CC_cytoplasmic side of endosome membrane	0.0642202	2	XP_030501188.1, XP_030506590.1
GO:0017157_BP_regulation of exocytosis	0.0642202	2	XP_030501188.1, XP_030506590.1
GO:0019900_MF_kinase binding	0.0642202	2	XP_030501188.1, XP_030506590.1
GO:0030659_CC_cytoplasmic vesicle membrane	0.0642202	2	XP_030501188.1, XP_030506590.1
GO:0030742_MF_GTP-dependent protein binding	0.0642202	2	XP_030501188.1, XP_030506590.1
GO:0031901_CC_early endosome membrane	0.0642202	2	XP_030501188.1, XP_030506590.1
GO:0032456_BP_endocytic recycling	0.0642202	2	XP_030501188.1, XP_030506590.1
GO:0032482_BP_Rab protein signal transduction	0.0642202	2	XP_030501188.1, XP_030506590.1
GO:0032588_CC_trans-Golgi network membrane	0.0642202	2	XP_030501188.1, XP_030506590.1
GO:0035619_CC_root hair tip	0.0642202	2	XP_030501188.1, XP_030506590.1
GO:0045022_BP_early endosome to late endosome transport	0.0642202	2	XP_030501188.1, XP_030506590.1
GO:0045177_CC_apical part of cell	0.0642202	2	XP_030501188.1, XP_030506590.1
GO:0048219_BP_inter-Golgi cisterna vesicle-mediated transport	0.0642202	2	XP_030501188.1, XP_030506590.1
GO:0060627_BP_regulation of vesicle-mediated transport	0.0642202	2	XP_030501188.1, XP_030506590.1
GO:0070382_CC_exocytic vesicle	0.0642202	2	XP_030501188.1, XP_030506590.1
GO:0080115_MF_myosin XI tail binding	0.0642202	2	XP_030501188.1, XP_030506590.1
GO:0090404_CC_pollen tube tip	0.0642202	2	XP_030501188.1, XP_030506590.1
GO:0004478_MF_methionine adenosyltransferase activity	0.0686695	3	XP_030504084.1, XP_030495591.1, XP_030495540.1
GO:0006555_BP_methionine metabolic process	0.0686695	3	XP_030504084.1, XP_030495591.1, XP_030495540.1
GO:0006556_BP_S-adenosylmethionine biosynthetic process	0.0686695	3	XP_030504084.1, XP_030495591.1, XP_030495540.1
GO:0070062_CC_extracellular exosome	0.0686695	3	XP_030504084.1, XP_030495591.1, XP_030495540.1
GO:0071281_BP_cellular response to iron ion	0.0686695	3	XP_030504084.1, XP_030495591.1, XP_030495540.1
GO:0005730_CC_nucleolus	0.0711974	7	XP_030499617.1, XP_030486065.1, XP_030494321.1
GO:0000138_CC_Golgi trans cisterna	0.0729614	3	XP_030484715.1, XP_030505180.1, XP_030483875.1
GO:0016760_MF_cellulose synthase (UDP-forming) activity	0.0729614	3	XP_030484715.1, XP_030505180.1, XP_030483875.1
GO:0016866_MF_intramolecular transferase activity	0.0729614	3	XP_030484715.1, XP_030505180.1, XP_030483875.1
GO:0019567_BP_arabinose biosynthetic process	0.0729614	3	XP_030484715.1, XP_030505180.1, XP_030483875.1
GO:0033356_BP_UDP-L-arabinose metabolic process	0.0729614	3	XP_030484715.1, XP_030505180.1, XP_030483875.1
GO:0052691_MF_UDP-arabinopyranose mutase activity	0.0729614	3	XP_030484715.1, XP_030505180.1, XP_030483875.1
GO:0042744_BP_hydrogen peroxide catabolic process	0.0733471	11	XP_030510658.1, XP_030493857.1, XP_030485469.1, XP_030504263.1, XP_030499793.1
GO:1901430_BP_positive regulation of syringal lignin biosynthetic process	0.0741222	3	XP_030510658.1, XP_030499793.1
GO:0009414_BP_response to water deprivation	0.0761523	26	XP_030481652.1, XP_030480650.1, XP_030481161.1, XP_030499617.1, XP_030481159.1
GO:0009932_BP_cell tip growth	0.0795107	2	XP_030491650.1, XP_030481974.1
GO:0010227_BP_floral organ abscission	0.0795107	2	XP_030491650.1, XP_030481974.1
GO:0045489_BP_pectin biosynthetic process	0.084	1	XP_030493688.1
GO:0051511_BP_negative regulation of unidimensional cell growth	0.084	1	XP_030493688.1
GO:0009543_CC_chloroplast thylakoid lumen	0.0874439	6	XP_030496367.1, XP_030482568.1, XP_030487494.1, XP_030491053.1, XP_030500783.1, XP_030494298.1
GO:0009723_BP_response to ethylene	0.0875576	5	XP_030510658.1, XP_030485657.1, XP_030499793.1
GO:0010089_BP_xylem development	0.0921659	5	XP_030510658.1, XP_030499793.1
GO:0005768_CC_endosome	0.0923237	10	XP_030485614.1, XP_030487494.1, XP_030481161.1, XP_030499617.1, XP_030481159.1, XP_030479618.1, XP_030480807.1
GO:0034599_BP_cellular response to oxidative stress	0.0941704	6	XP_030493857.1, XP_030485469.1, XP_030504263.1, XP_030504009.1
GO:0009579_CC_thylakoid	0.0948148	2	XP_030496367.1, XP_030499617.1
GO:0010242_MF_oxygen evolving activity	0.096	1	XP_030496367.1
GO:0035304_BP_regulation of protein dephosphorylation	0.096	1	XP_030496367.1
GO:0042549_BP_photosystem II stabilization	0.096	1	XP_030496367.1
GO:0055035_CC_plastid thylakoid membrane	0.096	1	XP_030496367.1
GO:0019684_BP_photosynthesis, light reaction	0.0975293	3	XP_030496367.1, XP_030482568.1
GO:0019898_CC_extrinsic component of membrane	0.100741	2	XP_030482568.1, XP_030491053.1
GO:0008061_MF_chitin binding	0.102	1	XP_030485657.1
GO:0009871_BP_jasmonic acid and ethylene-dependent systemic resistance, ethylene mediated signaling pathway	0.102	1	XP_030485657.1
GO:0016757_MF_transferase activity, transferring glycosyl groups	0.10426	6	XP_030510658.1, XP_030499793.1
GO:0007015_BP_actin filament organization	0.104478	5	XP_030483111.1, XP_030487989.1, XP_030500202.1, XP_030487106.1, XP_030499508.1
GO:0015629_CC_actin cytoskeleton	0.104478	5	XP_030483111.1, XP_030487989.1, XP_030500202.1, XP_030487106.1, XP_030499508.1
GO:0008150_BP_biological_process	0.104523	17	XP_030507801.1, XP_030493688.1, XP_030508321.1, XP_030499617.1, XP_030499168.1, XP_030504138.1
GO:0048658_BP_anther wall tapetum development	0.104639	7	XP_030510658.1, XP_030492518.1, XP_030485115.1, XP_030499793.1
GO:0006107_BP_oxaloacetate metabolic process	0.116	1	XP_030508797.1
GO:0006734_BP_NADH metabolic process	0.116	1	XP_030508797.1
GO:0046554_MF_malate dehydrogenase (NADP+) activity	0.116	1	XP_030508797.1
GO:0006094_BP_gluconeogenesis	0.121951	8	XP_030492518.1, XP_030496648.1, XP_030485115.1, XP_030487452.1, XP_030489407.1, XP_030492889.1, XP_030510219.1, XP_030496981.1
GO:0009534_CC_chloroplast thylakoid	0.122	1	XP_030482568.1
GO:0016310_BP_phosphorylation	0.122	1	XP_030482568.1
GO:0010043_BP_response to zinc ion	0.122449	14	XP_030510658.1, XP_030508797.1, XP_030499617.1, XP_030499793.1, XP_030507611.1, XP_030507062.1, XP_030491649.1, XP_030487452.1, XP_030489407.1
GO:0005802_CC_trans-Golgi network	0.122934	11	XP_030485614.1, XP_030487494.1, XP_030481161.1, XP_030499617.1, XP_030481159.1, XP_030479618.1, XP_030480807.1
GO:0042538_BP_hyperosmotic salinity response	0.123318	6	XP_030510658.1, XP_030499793.1
GO:0006096_BP_glycolytic process	0.123444	10	XP_030492518.1, XP_030496648.1, XP_030485115.1, XP_030493203.1, XP_030487452.1, XP_030489407.1, XP_030492889.1, XP_030510219.1, XP_030496981.1
GO:1902066_BP_regulation of cell wall pectin metabolic process	0.125926	2	XP_030493688.1, XP_030490922.1
GO:0090506_BP_axillary shoot meristem initiation	0.12844	2	XP_030502211.1, XP_030506780.1
GO:2000032_BP_regulation of secondary shoot formation	0.12844	2	XP_030502211.1, XP_030506780.1
GO:0016301_MF_kinase activity	0.128889	2	XP_030482568.1, XP_030508442.1
GO:0000413_BP_protein peptidyl-prolyl isomerization	0.13	1	XP_030487494.1
GO:0001932_BP_regulation of protein phosphorylation	0.13	1	XP_030487494.1
GO:0003755_MF_peptidyl-prolyl cis-trans isomerase activity	0.13	1	XP_030487494.1
GO:0005771_CC_multivesicular body	0.13	1	XP_030487494.1
GO:0009785_BP_blue light signaling pathway	0.13	1	XP_030487494.1
GO:0009933_BP_meristem structural organization	0.13	1	XP_030487494.1
GO:0010050_BP_vegetative phase change	0.13	1	XP_030487494.1
GO:0010082_BP_regulation of root meristem growth	0.13	1	XP_030487494.1
GO:0010275_BP_NAD(P)H dehydrogenase complex assembly	0.13	1	XP_030487494.1
GO:0010305_BP_leaf vascular tissue pattern formation	0.13	1	XP_030487494.1
GO:0010338_BP_leaf formation	0.13	1	XP_030487494.1
GO:0010582_BP_floral meristem determinacy	0.13	1	XP_030487494.1
GO:0016018_MF_cyclosporin A binding	0.13	1	XP_030487494.1
GO:0019344_BP_cysteine biosynthetic process	0.13	1	XP_030487494.1
GO:0031060_BP_regulation of histone methylation	0.13	1	XP_030487494.1
GO:0042393_MF_histone binding	0.13	1	XP_030487494.1
GO:0043424_MF_protein histidine kinase binding	0.13	1	XP_030487494.1
GO:0048440_BP_carpel development	0.13	1	XP_030487494.1
GO:0048443_BP_stamen development	0.13	1	XP_030487494.1
GO:0048453_BP_sepal formation	0.13	1	XP_030487494.1
GO:0080008_CC_Cul4-RING E3 ubiquitin ligase complex	0.13	1	XP_030487494.1
GO:0042776_BP_mitochondrial ATP synthesis coupled proton transport	0.13037	2	XP_030498910.1, XP_030480140.1
GO:0008266_MF_poly(U) RNA binding	0.131607	7	XP_030498910.1, XP_030496367.1, XP_030482568.1, XP_030499617.1, XP_030486077.1
GO:0051707_BP_response to other organism	0.132686	7	XP_030510658.1, XP_030481128.1, XP_030499793.1
GO:0004568_MF_chitinase activity	0.136296	2	XP_030485657.1, XP_030510068.1
GO:0006032_BP_chitin catabolic process	0.136296	2	XP_030485657.1, XP_030510068.1
GO:0031640_BP_killing of cells of other organism	0.136296	2	XP_030485657.1, XP_030490922.1
GO:0002221_BP_pattern recognition receptor signaling pathway	0.136419	4	XP_030510658.1, XP_030499793.1
GO:0009827_BP_plant-type cell wall modification	0.136419	4	XP_030510658.1, XP_030499793.1
GO:0044347_BP_cell wall polysaccharide catabolic process	0.136419	4	XP_030510658.1, XP_030499793.1
GO:0045926_BP_negative regulation of growth	0.136419	4	XP_030510658.1, XP_030499793.1
GO:0071456_BP_cellular response to hypoxia	0.136419	4	XP_030510658.1, XP_030499793.1
GO:0005794_CC_Golgi apparatus	0.136735	14	XP_030485614.1, XP_030487494.1, XP_030481161.1, XP_030499617.1, XP_030481159.1, XP_030479618.1, XP_030480807.1
GO:0009615_BP_response to virus	0.140237	7	XP_030510658.1, XP_030485657.1, XP_030499793.1
GO:0010205_BP_photoinhibition	0.140741	2	XP_030496367.1, XP_030491649.1
GO:0051539_MF_4 iron, 4 sulfur cluster binding	0.145923	3	XP_030511044.1, XP_030490934.1, XP_030483075.1
GO:0003682_MF_chromatin binding	0.146861	6	XP_030487494.1, XP_030492994.1, XP_030499617.1, XP_030510850.1
GO:0008289_MF_lipid binding	0.146861	6	XP_030480650.1, XP_030481161.1, XP_030481159.1, XP_030479618.1, XP_030480807.1
GO:0051775_BP_response to redox state	0.148599	4	XP_030492518.1, XP_030508797.1, XP_030485115.1, XP_030496981.1
GO:0045735_MF_nutrient reservoir activity	0.150845	3	XP_030485614.1, XP_030487564.1
GO:0019253_BP_reductive pentose-phosphate cycle	0.153587	6	XP_030492518.1, XP_030485115.1, XP_030487452.1, XP_030489407.1, XP_030488830.1, XP_030496981.1
GO:0009749_BP_response to glucose	0.154506	3	XP_030488683.1, XP_030506819.1, XP_030493262.1
GO:0009908_BP_flower development	0.154564	10	XP_030510658.1, XP_030492994.1, XP_030499617.1, XP_030499793.1
GO:0020037_MF_heme binding	0.15534	7	XP_030510658.1, XP_030504263.1, XP_030499793.1
GO:0006869_BP_lipid transport	0.156682	5	XP_030480650.1, XP_030481161.1, XP_030481159.1, XP_030479618.1, XP_030480807.1
GO:0009825_BP_multidimensional cell growth	0.156716	5	XP_030483111.1, XP_030487989.1, XP_030500202.1, XP_030499508.1, XP_030488395.1
GO:0010214_BP_seed coat development	0.158798	3	XP_030483484.1, XP_030493936.1, XP_030487411.1
GO:0009817_BP_defense response to fungus, incompatible interaction	0.161435	6	XP_030498910.1, XP_030485657.1, XP_030486077.1
GO:0002239_BP_response to oomycetes	0.162963	2	XP_030485657.1, XP_030510133.1
GO:0080001_BP_mucilage extrusion from seed coat	0.167051	5	XP_030510658.1, XP_030499793.1
GO:0080022_BP_primary root development	0.167206	7	XP_030492518.1, XP_030485115.1, XP_030487452.1, XP_030489407.1, XP_030496356.1, XP_030496981.1
GO:0003954_MF_NADH dehydrogenase activity	0.167382	3	XP_030511044.1, XP_030490934.1, XP_030498360.1
GO:0009585_BP_red, far-red light phototransduction	0.16775	3	XP_030487494.1, XP_030500783.1, XP_030494298.1
GO:0072593_BP_reactive oxygen species metabolic process	0.168203	5	XP_030510658.1, XP_030499793.1
GO:0000166_MF_nucleotide binding	0.168611	8	XP_030492518.1, XP_030499617.1, XP_030485115.1, XP_030496981.1
GO:0009926_BP_auxin polar transport	0.170351	3	XP_030482489.1, XP_030491831.1
GO:0048367_BP_shoot system development	0.171642	5	XP_030495842.1, XP_030493262.1, XP_030495411.1, XP_030489850.1, XP_030482301.1
GO:0048767_BP_root hair elongation	0.171642	5	XP_030483111.1, XP_030487989.1, XP_030500202.1, XP_030499508.1, XP_030503529.1
GO:0045730_BP_respiratory burst	0.171651	3	XP_030510658.1, XP_030499793.1
GO:0009809_BP_lignin biosynthetic process	0.173913	8	XP_030510658.1, XP_030499793.1
GO:0003724_MF_RNA helicase activity	0.177291	1	XP_030500928.1
GO:0008186_MF_RNA-dependent ATPase activity	0.177291	1	XP_030500928.1
GO:0016973_BP_poly(A)+ mRNA export from nucleus	0.177291	1	XP_030500928.1
GO:0006417_BP_regulation of translation	0.179724	5	XP_030499617.1, XP_030493262.1
GO:0004540_MF_ribonuclease activity	0.182222	2	XP_030485657.1, XP_030478854.1
GO:0002215_BP_defense response to nematode	0.188341	6	XP_030510658.1, XP_030499793.1
GO:0006952_BP_defense response	0.189569	20	XP_030497123.1, XP_030510658.1, XP_030499617.1, XP_030499793.1
GO:0005319_MF_lipid transporter activity	0.190012	4	XP_030481161.1, XP_030481159.1, XP_030479618.1, XP_030480807.1
GO:0006649_BP_phospholipid transfer to membrane	0.190012	4	XP_030481161.1, XP_030481159.1, XP_030479618.1, XP_030480807.1
GO:0042335_BP_cuticle development	0.190012	4	XP_030481161.1, XP_030481159.1, XP_030479618.1, XP_030480807.1
GO:0090627_BP_plant epidermal cell differentiation	0.190012	4	XP_030481161.1, XP_030481159.1, XP_030479618.1, XP_030480807.1
GO:1901957_BP_regulation of cutin biosynthetic process	0.190012	4	XP_030481161.1, XP_030481159.1, XP_030479618.1, XP_030480807.1
GO:0048511_BP_rhythmic process	0.191111	2	XP_030499793.1, XP_030504560.1
GO:0000139_CC_Golgi membrane	0.193133	3	XP_030501188.1, XP_030506590.1, XP_030490922.1
GO:0030599_MF_pectinesterase activity	0.193133	3	XP_030491650.1, XP_030481974.1, XP_030490922.1
GO:0009744_BP_response to sucrose	0.198157	5	XP_030492518.1, XP_030485115.1, XP_030496981.1
GO:0000902_BP_cell morphogenesis	0.198895	4	XP_030483111.1, XP_030487989.1, XP_030500202.1, XP_030499508.1
GO:0005856_CC_cytoskeleton	0.198895	4	XP_030483111.1, XP_030487989.1, XP_030500202.1, XP_030499508.1
GO:0005885_CC_Arp2/3 protein complex	0.198895	4	XP_030483111.1, XP_030487989.1, XP_030500202.1, XP_030499508.1
GO:0007010_BP_cytoskeleton organization	0.198895	4	XP_030483111.1, XP_030487989.1, XP_030500202.1, XP_030499508.1
GO:0010053_BP_root epidermal cell differentiation	0.198895	4	XP_030483111.1, XP_030487989.1, XP_030500202.1, XP_030499508.1
GO:0030029_BP_actin filament-based process	0.198895	4	XP_030483111.1, XP_030487989.1, XP_030500202.1, XP_030499508.1
GO:0030036_BP_actin cytoskeleton organization	0.198895	4	XP_030483111.1, XP_030487989.1, XP_030500202.1, XP_030499508.1
GO:0048589_BP_developmental growth	0.198895	4	XP_030483111.1, XP_030487989.1, XP_030500202.1, XP_030499508.1
GO:0000380_BP_alternative mRNA splicing, via spliceosome	0.2	1	XP_030499617.1
GO:0003690_MF_double-stranded DNA binding	0.2	1	XP_030499617.1
GO:0003697_MF_single-stranded DNA binding	0.2	1	XP_030499617.1
GO:0003727_MF_single-stranded RNA binding	0.2	1	XP_030499617.1
GO:0005763_CC_mitochondrial small ribosomal subunit	0.2	1	XP_030499617.1
GO:0006396_BP_RNA processing	0.2	1	XP_030499617.1
GO:0006402_BP_mRNA catabolic process	0.2	1	XP_030499617.1
GO:0006406_BP_mRNA export from nucleus	0.2	1	XP_030499617.1
GO:0007623_BP_circadian rhythm	0.2	1	XP_030499617.1
GO:0008139_MF_nuclear localization sequence binding	0.2	1	XP_030499617.1
GO:0009451_BP_RNA modification	0.2	1	XP_030499617.1
GO:0010501_BP_RNA secondary structure unwinding	0.2	1	XP_030499617.1
GO:0016553_BP_base conversion or substitution editing	0.2	1	XP_030499617.1
GO:0016554_BP_cytidine to uridine editing	0.2	1	XP_030499617.1
GO:0031490_MF_chromatin DNA binding	0.2	1	XP_030499617.1
GO:0032508_BP_DNA duplex unwinding	0.2	1	XP_030499617.1
GO:0034336_MF_misfolded RNA binding	0.2	1	XP_030499617.1
GO:0043489_BP_RNA stabilization	0.2	1	XP_030499617.1
GO:0043621_MF_protein self-association	0.2	1	XP_030499617.1
GO:0048026_BP_positive regulation of mRNA splicing, via spliceosome	0.2	1	XP_030499617.1
GO:0060567_BP_negative regulation of DNA-templated transcription, termination	0.2	1	XP_030499617.1
GO:0080156_BP_mitochondrial mRNA modification	0.2	1	XP_030499617.1
GO:1900864_BP_mitochondrial RNA modification	0.2	1	XP_030499617.1
GO:1901002_BP_positive regulation of response to salt stress	0.2	1	XP_030499617.1
GO:1990904_CC_ribonucleoprotein complex	0.2	1	XP_030499617.1
GO:2000028_BP_regulation of photoperiodism, flowering	0.2	1	XP_030499617.1
GO:0009826_BP_unidimensional cell growth	0.201232	12	XP_030510658.1, XP_030499793.1, XP_030496356.1
GO:0009651_BP_response to salt stress	0.205411	26	XP_030480650.1, XP_030485614.1, XP_030487494.1, XP_030481161.1, XP_030499617.1, XP_030481159.1, XP_030504009.1, XP_030483852.1, XP_030481956.1, XP_030479618.1, XP_030480807.1, XP_030490877.1
GO:0004807_MF_triose-phosphate isomerase activity	0.205926	2	XP_030487452.1, XP_030489407.1
GO:0006642_BP_triglyceride mobilization	0.205926	2	XP_030487452.1, XP_030489407.1
GO:0019563_BP_glycerol catabolic process	0.205926	2	XP_030487452.1, XP_030489407.1
GO:0032504_BP_multicellular organism reproduction	0.205926	2	XP_030487452.1, XP_030489407.1
GO:0044262_BP_cellular carbohydrate metabolic process	0.205926	2	XP_030487452.1, XP_030489407.1
GO:0046166_BP_glyceraldehyde-3-phosphate biosynthetic process	0.205926	2	XP_030487452.1, XP_030489407.1
GO:0008270_MF_zinc ion binding	0.210421	26	XP_030498910.1, XP_030492518.1, XP_030494449.1, XP_030499617.1, XP_030485115.1, XP_030508442.1, XP_030507611.1, XP_030494320.1, XP_030500783.1, XP_030480529.1, XP_030494298.1, XP_030497076.1
GO:0003743_MF_translation initiation factor activity	0.210762	6	XP_030499617.1, XP_030481816.1
GO:0009624_BP_response to nematode	0.213004	6	XP_030510658.1, XP_030499793.1
GO:0080027_BP_response to herbivore	0.213264	3	XP_030485657.1, XP_030504574.1
GO:0005740_CC_mitochondrial envelope	0.213843	11	XP_030492518.1, XP_030496648.1, XP_030485115.1, XP_030493203.1, XP_030492889.1, XP_030510219.1, XP_030496981.1
GO:0005618_CC_cell wall	0.214859	23	XP_030480650.1, XP_030510658.1, XP_030481161.1, XP_030499793.1, XP_030481159.1, XP_030487564.1, XP_030491649.1, XP_030496356.1, XP_030479618.1, XP_030480807.1
GO:0003674_MF_molecular_function	0.215647	18	XP_030507801.1, XP_030493688.1, XP_030507570.1, XP_030481128.1, XP_030508321.1, XP_030499168.1, XP_030483852.1
GO:0000325_CC_plant-type vacuole	0.215865	3	XP_030485657.1, XP_030487564.1
GO:0016295_MF_myristoyl-[acyl-carrier-protein] hydrolase activity	0.216	1	XP_030480523.1
GO:0016296_MF_palmitoyl-[acyl-carrier-protein] hydrolase activity	0.216	1	XP_030480523.1
GO:0016297_MF_acyl-[acyl-carrier-protein] hydrolase activity	0.216	1	XP_030480523.1
GO:0047381_MF_dodecanoyl-[acyl-carrier-protein] hydrolase activity	0.216	1	XP_030480523.1
GO:0047617_MF_acyl-CoA hydrolase activity	0.216	1	XP_030480523.1
GO:0009506_CC_plasmodesma	0.222899	4	XP_030510658.1, XP_030487564.1
GO:0007165_BP_signal transduction	0.223704	2	XP_030487494.1, XP_030493262.1
GO:0009044_MF_xylan 1,4-beta-xylosidase activity	0.229358	2	XP_030504560.1, XP_030499805.1
GO:0009664_BP_plant-type cell wall organization	0.236547	6	XP_030510658.1, XP_030499793.1, XP_030496356.1
GO:0009909_BP_regulation of flower development	0.237327	5	XP_030487494.1, XP_030492994.1, XP_030510850.1
GO:0009269_BP_response to desiccation	0.246185	15	XP_030485614.1, XP_030510658.1, XP_030479681.1, XP_030499793.1, XP_030490035.1
GO:0006979_BP_response to oxidative stress	0.248751	37	XP_030510658.1, XP_030493857.1, XP_030498910.1, XP_030485469.1, XP_030504263.1, XP_030492518.1, XP_030496648.1, XP_030487494.1, XP_030485115.1, XP_030499793.1, XP_030504009.1, XP_030491649.1, XP_030482489.1, XP_030500783.1, XP_030494298.1, XP_030488101.1, XP_030492889.1, XP_030510219.1, XP_030496981.1
GO:0009850_BP_auxin metabolic process	0.249004	1	XP_030493806.1
GO:0016874_MF_ligase activity	0.249004	1	XP_030493806.1
GO:0015078_MF_proton transmembrane transporter activity	0.251852	2	XP_030498910.1, XP_030480529.1
GO:0007034_BP_vacuolar transport	0.252988	1	XP_030501188.1
GO:0030139_CC_endocytic vesicle	0.252988	1	XP_030501188.1
GO:0031902_CC_late endosome membrane	0.252988	1	XP_030501188.1
GO:0032585_CC_multivesicular body membrane	0.252988	1	XP_030501188.1
GO:0043229_CC_intracellular organelle	0.252988	1	XP_030501188.1
GO:0045324_BP_late endosome to vacuole transport	0.252988	1	XP_030501188.1
GO:0016998_BP_cell wall macromolecule catabolic process	0.253576	3	XP_030485657.1, XP_030496356.1
GO:0006000_BP_fructose metabolic process	0.254	1	XP_030508442.1
GO:0008865_MF_fructokinase activity	0.254	1	XP_030508442.1
GO:0010264_BP_myo-inositol hexakisphosphate biosynthetic process	0.254	1	XP_030508442.1
GO:0016051_BP_carbohydrate biosynthetic process	0.254	1	XP_030508442.1
GO:0019200_MF_carbohydrate kinase activity	0.254	1	XP_030508442.1
GO:0031225_CC_anchored component of membrane	0.255663	7	XP_030493688.1, XP_030494188.1
GO:0050832_BP_defense response to fungus	0.257231	11	XP_030510658.1, XP_030485657.1, XP_030499793.1
GO:0000275_CC_mitochondrial proton-transporting ATP synthase complex, catalytic core F(1)	0.258778	3	XP_030498910.1, XP_030491925.1, XP_030493027.1
GO:0003871_MF_5-methyltetrahydropteroyltriglutamate-homocysteine S-methyltransferase activity	0.262	1	XP_030507611.1
GO:0008705_MF_methionine synthase activity	0.262	1	XP_030507611.1
GO:0009086_BP_methionine biosynthetic process	0.262	1	XP_030507611.1
GO:0098869_BP_cellular oxidant detoxification	0.262605	9	XP_030510658.1, XP_030504263.1, XP_030499793.1
GO:0004550_MF_nucleoside diphosphate kinase activity	0.265185	2	XP_030500783.1, XP_030494298.1
GO:0006165_BP_nucleoside diphosphate phosphorylation	0.265185	2	XP_030500783.1, XP_030494298.1
GO:0006183_BP_GTP biosynthetic process	0.265185	2	XP_030500783.1, XP_030494298.1
GO:0006228_BP_UTP biosynthetic process	0.265185	2	XP_030500783.1, XP_030494298.1
GO:0006241_BP_CTP biosynthetic process	0.265185	2	XP_030500783.1, XP_030494298.1
GO:0045454_BP_cell redox homeostasis	0.265496	11	XP_030493857.1, XP_030485469.1, XP_030504138.1, XP_030491649.1
GO:0004332_MF_fructose-bisphosphate aldolase activity	0.26658	3	XP_030496648.1, XP_030492889.1, XP_030510219.1
GO:0030388_BP_fructose 1,6-bisphosphate metabolic process	0.26658	3	XP_030496648.1, XP_030492889.1, XP_030510219.1
GO:0031930_BP_mitochondria-nucleus signaling pathway	0.26658	3	XP_030496648.1, XP_030492889.1, XP_030510219.1
GO:0000287_MF_magnesium ion binding	0.270737	5	XP_030507062.1, XP_030493203.1, XP_030496986.1
GO:0004365_MF_glyceraldehyde-3-phosphate dehydrogenase (NAD+) (phosphorylating) activity	0.271782	3	XP_030492518.1, XP_030485115.1, XP_030496981.1
GO:0006108_BP_malate metabolic process	0.271782	3	XP_030508797.1, XP_030480080.1
GO:0008746_MF_NAD(P)+ transhydrogenase activity	0.271782	3	XP_030508797.1, XP_030480080.1
GO:0008886_MF_glyceraldehyde-3-phosphate dehydrogenase (NADP+) (non-phosphorylating) activity	0.271782	3	XP_030492518.1, XP_030485115.1, XP_030496981.1
GO:0010154_BP_fruit development	0.271782	3	XP_030492518.1, XP_030485115.1, XP_030496981.1
GO:0016615_MF_malate dehydrogenase activity	0.271782	3	XP_030508797.1, XP_030480080.1
GO:0030060_MF_L-malate dehydrogenase activity	0.271782	3	XP_030508797.1, XP_030480080.1
GO:0047100_MF_glyceraldehyde-3-phosphate dehydrogenase (NADP+) (phosphorylating) activity	0.271782	3	XP_030492518.1, XP_030485115.1, XP_030496981.1
GO:0080144_BP_amino acid homeostasis	0.271782	3	XP_030492518.1, XP_030485115.1, XP_030496981.1
GO:0004450_MF_isocitrate dehydrogenase (NADP+) activity	0.272	1	XP_030507062.1
GO:0006739_BP_NADP metabolic process	0.272	1	XP_030507062.1
GO:0010015_BP_root morphogenesis	0.272593	2	XP_030493688.1, XP_030492083.1
GO:0042742_BP_defense response to bacterium	0.273821	20	XP_030510658.1, XP_030485657.1, XP_030492994.1, XP_030499793.1, XP_030504009.1, XP_030507062.1
GO:0004318_MF_enoyl-[acyl-carrier-protein] reductase (NADH) activity	0.275229	2	XP_030484209.1, XP_030503768.1
GO:0005835_CC_fatty acid synthase complex	0.275229	2	XP_030484209.1, XP_030503768.1
GO:0016631_MF_enoyl-[acyl-carrier-protein] reductase activity	0.275229	2	XP_030484209.1, XP_030503768.1
GO:0080167_BP_response to karrikin	0.277551	14	XP_030493688.1, XP_030496648.1, XP_030479681.1, XP_030492889.1, XP_030505394.1, XP_030510219.1, XP_030500800.1
GO:0006006_BP_glucose metabolic process	0.280146	4	XP_030492518.1, XP_030485115.1, XP_030496981.1
GO:0050661_MF_NADP binding	0.280146	4	XP_030492518.1, XP_030485115.1, XP_030496981.1
GO:0000015_CC_phosphopyruvate hydratase complex	0.282	1	XP_030493203.1
GO:0004634_MF_phosphopyruvate hydratase activity	0.282	1	XP_030493203.1
GO:0006098_BP_pentose-phosphate shunt	0.2838	4	XP_030496648.1, XP_030492889.1, XP_030510219.1
GO:0046429_MF_4-hydroxy-3-methylbut-2-en-1-yl diphosphate synthase activity	0.284	1	XP_030486529.1
GO:0046677_BP_response to antibiotic	0.284	1	XP_030486529.1
GO:0050992_BP_dimethylallyl diphosphate biosynthetic process	0.284	1	XP_030486529.1
GO:0051538_MF_3 iron, 4 sulfur cluster binding	0.284	1	XP_030486529.1
GO:0051745_MF_4-hydroxy-3-methylbut-2-en-1-yl diphosphate reductase activity	0.284	1	XP_030486529.1
GO:0070301_BP_cellular response to hydrogen peroxide	0.286086	3	XP_030500783.1, XP_030494298.1, XP_030486208.1
GO:0005471_MF_ATP:ADP antiporter activity	0.287293	4	XP_030495842.1, XP_030488422.1, XP_030495411.1, XP_030482301.1
GO:0009416_BP_response to light stimulus	0.28971	33	XP_030510658.1, XP_030492518.1, XP_030479681.1, XP_030487494.1, XP_030485115.1, XP_030499793.1, XP_030504009.1, XP_030493203.1, XP_030490035.1, XP_030480105.1
GO:0009411_BP_response to UV	0.289987	3	XP_030500783.1, XP_030494298.1
GO:0009535_CC_chloroplast thylakoid membrane	0.2997	36	XP_030498910.1, XP_030496367.1, XP_030504263.1, XP_030492518.1, XP_030482568.1, XP_030479681.1, XP_030487494.1, XP_030507570.1, XP_030499617.1, XP_030491053.1, XP_030485115.1, XP_030490035.1, XP_030480105.1
GO:0050897_MF_cobalt ion binding	0.301945	13	XP_030498910.1, XP_030504138.1, XP_030500783.1, XP_030494298.1, XP_030497076.1
GO:0045892_BP_negative regulation of transcription, DNA-templated	0.312212	5	XP_030492994.1, XP_030499617.1, XP_030510850.1
GO:0005654_CC_nucleoplasm	0.31278	6	XP_030499617.1, XP_030484789.1
GO:0009737_BP_response to abscisic acid	0.314685	38	XP_030480650.1, XP_030485614.1, XP_030496648.1, XP_030479681.1, XP_030487494.1, XP_030481161.1, XP_030499617.1, XP_030481159.1, XP_030493203.1, XP_030490035.1
GO:0010358_BP_leaf shaping	0.315556	2	XP_030487494.1, XP_030488395.1
GO:0051287_MF_NAD binding	0.316073	7	XP_030492518.1, XP_030485115.1, XP_030507062.1, XP_030507458.1, XP_030496981.1
GO:0006890_BP_retrograde vesicle-mediated transport, Golgi to endoplasmic reticulum	0.318725	1	XP_030506590.1
GO:0006891_BP_intra-Golgi vesicle-mediated transport	0.318725	1	XP_030506590.1
GO:0042147_BP_retrograde transport, endosome to Golgi	0.318725	1	XP_030506590.1
GO:0000302_BP_response to reactive oxygen species	0.322963	2	XP_030504263.1, XP_030485951.1
GO:0005778_CC_peroxisomal membrane	0.322963	2	XP_030504263.1, XP_030485951.1
GO:0010019_BP_chloroplast-nucleus signaling pathway	0.322963	2	XP_030504263.1, XP_030485951.1
GO:0016688_MF_L-ascorbate peroxidase activity	0.322963	2	XP_030504263.1, XP_030485951.1
GO:0046861_CC_glyoxysomal membrane	0.322963	2	XP_030504263.1, XP_030485951.1
GO:0071588_BP_hydrogen peroxide mediated signaling pathway	0.322963	2	XP_030504263.1, XP_030485951.1
GO:0016620_MF_oxidoreductase activity, acting on the aldehyde or oxo group of donors, NAD or NADP as acceptor	0.323995	4	XP_030492518.1, XP_030485115.1, XP_030496981.1
GO:0007275_BP_multicellular organism development	0.324	1	XP_030482489.1
GO:0009629_BP_response to gravity	0.324	1	XP_030482489.1
GO:0009699_BP_phenylpropanoid biosynthetic process	0.324	1	XP_030482489.1
GO:0009715_BP_chalcone biosynthetic process	0.324	1	XP_030482489.1
GO:0009813_BP_flavonoid biosynthetic process	0.324	1	XP_030482489.1
GO:0016210_MF_naringenin-chalcone synthase activity	0.324	1	XP_030482489.1
GO:0031540_BP_regulation of anthocyanin biosynthetic process	0.324	1	XP_030482489.1
GO:0071555_BP_cell wall organization	0.329545	11	XP_030481161.1, XP_030481159.1, XP_030496356.1, XP_030479618.1, XP_030480807.1
GO:0005777_CC_peroxisome	0.334	29	XP_030504263.1, XP_030492518.1, XP_030481128.1, XP_030499617.1, XP_030485115.1, XP_030507611.1, XP_030504009.1, XP_030507062.1, XP_030500783.1, XP_030480080.1, XP_030494298.1, XP_030496981.1, XP_030486208.1, XP_030483244.1
GO:0001666_BP_response to hypoxia	0.334025	10	XP_030496648.1, XP_030492889.1, XP_030510219.1
GO:0010115_BP_regulation of abscisic acid biosynthetic process	0.342	1	XP_030483852.1
GO:0012501_BP_programmed cell death	0.3452	7	XP_030481161.1, XP_030481159.1, XP_030479618.1, XP_030480807.1
GO:0005975_BP_carbohydrate metabolic process	0.346115	16	XP_030485657.1, XP_030492518.1, XP_030508797.1, XP_030485115.1, XP_030480080.1, XP_030496356.1, XP_030496981.1
GO:0009642_BP_response to light intensity	0.351111	2	XP_030487494.1, XP_030510626.1
GO:0006629_BP_lipid metabolic process	0.353706	3	XP_030480523.1, XP_030509401.1, XP_030491448.1
GO:0004802_MF_transketolase activity	0.356	1	XP_030488830.1
GO:0004028_MF_3-chloroallyl aldehyde dehydrogenase activity	0.357798	2	XP_030489998.1, XP_030497829.1
GO:0005747_CC_mitochondrial respiratory chain complex I	0.358145	7	XP_030498910.1, XP_030489108.1, XP_030499024.1
GO:0016616_MF_oxidoreductase activity, acting on the CH-OH group of donors, NAD or NADP as acceptor	0.359116	4	XP_030508565.1, XP_030498455.1, XP_030481542.1, XP_030484203.1
GO:0009536_CC_plastid	0.361	29	XP_030493857.1, XP_030485469.1, XP_030504263.1, XP_030492518.1, XP_030496648.1, XP_030485115.1, XP_030488830.1, XP_030500783.1, XP_030480080.1, XP_030494298.1, XP_030492889.1, XP_030510219.1, XP_030496981.1, XP_030483244.1, XP_030481474.1
GO:0006730_BP_one-carbon metabolic process	0.364055	5	XP_030494320.1, XP_030507458.1
GO:0009808_BP_lignin metabolic process	0.365471	6	XP_030510658.1, XP_030499793.1, XP_030504382.1
GO:0009734_BP_auxin-activated signaling pathway	0.372716	4	XP_030500783.1, XP_030494298.1, XP_030494807.1, XP_030493130.1
GO:0010287_CC_plastoglobule	0.374122	20	XP_030498910.1, XP_030496367.1, XP_030496648.1, XP_030479681.1, XP_030507570.1, XP_030490035.1, XP_030480105.1, XP_030492889.1, XP_030505394.1, XP_030510219.1
GO:0046933_MF_proton-transporting ATP synthase activity, rotational mechanism	0.37788	5	XP_030498910.1, XP_030491925.1, XP_030493027.1, XP_030496049.1
GO:0045036_BP_protein targeting to chloroplast	0.379714	3	XP_030487494.1, XP_030500800.1
GO:0009911_BP_positive regulation of flower development	0.382263	2	XP_030503855.1, XP_030496959.1
GO:0010025_BP_wax biosynthetic process	0.382263	2	XP_030503855.1, XP_030496959.1
GO:0016117_BP_carotenoid biosynthetic process	0.382263	2	XP_030503855.1, XP_030496959.1
GO:0016829_MF_lyase activity	0.382263	2	XP_030503855.1, XP_030496959.1
GO:0043481_BP_anthocyanin accumulation in tissues in response to UV light	0.382263	2	XP_030503855.1, XP_030496959.1
GO:0045793_BP_positive regulation of cell size	0.382263	2	XP_030503855.1, XP_030496959.1
GO:0045995_BP_regulation of embryonic development	0.382263	2	XP_030503855.1, XP_030496959.1
GO:0042542_BP_response to hydrogen peroxide	0.383817	10	XP_030492518.1, XP_030485115.1, XP_030500783.1, XP_030494298.1, XP_030496981.1, XP_030500800.1
GO:0080151_BP_positive regulation of salicylic acid mediated signaling pathway	0.386667	2	XP_030499617.1, XP_030486208.1
GO:0016491_MF_oxidoreductase activity	0.390171	22	XP_030493857.1, XP_030485469.1, XP_030486077.1
GO:0000276_CC_mitochondrial proton-transporting ATP synthase complex, coupling factor F(o)	0.394	1	XP_030480529.1
GO:0009570_CC_chloroplast stroma	0.397796	27	XP_030504263.1, XP_030492518.1, XP_030496648.1, XP_030508797.1, XP_030487494.1, XP_030499617.1, XP_030485115.1, XP_030491649.1, XP_030486529.1, XP_030494320.1, XP_030486077.1, XP_030492889.1, XP_030510219.1, XP_030496981.1
GO:0009505_CC_plant-type cell wall	0.4	32	XP_030510658.1, XP_030493688.1, XP_030481161.1, XP_030494188.1, XP_030499793.1, XP_030481159.1, XP_030487564.1, XP_030491649.1, XP_030496356.1, XP_030479618.1, XP_030480807.1
GO:0010118_BP_stomatal movement	0.400398	1	XP_030488123.1
GO:0030130_CC_clathrin coat of trans-Golgi network vesicle	0.400398	1	XP_030488123.1
GO:0030132_CC_clathrin coat of coated pit	0.400398	1	XP_030488123.1
GO:0048268_BP_clathrin coat assembly	0.400398	1	XP_030488123.1
GO:0072583_BP_clathrin-dependent endocytosis	0.400398	1	XP_030488123.1
GO:0016032_BP_viral process	0.403121	3	XP_030499617.1, XP_030500800.1
GO:0006631_BP_fatty acid metabolic process	0.407725	3	XP_030493806.1, XP_030481799.1, XP_030488395.1
GO:0016887_MF_ATPase activity	0.410392	8	XP_030498910.1, XP_030500800.1, XP_030492155.1, XP_030509817.1
GO:0006811_BP_ion transport	0.414	1	XP_030497076.1
GO:0045263_CC_proton-transporting ATP synthase complex, coupling factor F(o)	0.414	1	XP_030497076.1
GO:0009704_BP_de-etiolation	0.416296	2	XP_030487494.1, XP_030509817.1
GO:0009787_BP_regulation of abscisic acid-activated signaling pathway	0.420319	1	XP_030500392.1
GO:0048471_CC_perinuclear region of cytoplasm	0.420319	1	XP_030500392.1
GO:0071470_BP_cellular response to osmotic stress	0.420319	1	XP_030500392.1
GO:0031969_CC_chloroplast membrane	0.424888	6	XP_030492518.1, XP_030485115.1, XP_030496981.1
GO:0051082_MF_unfolded protein binding	0.428251	6	XP_030500800.1, XP_030503150.1, XP_030478872.1, XP_030509817.1, XP_030506197.1
GO:0009735_BP_response to cytokinin	0.428571	70	XP_030510658.1, XP_030504263.1, XP_030492518.1, XP_030496648.1, XP_030508797.1, XP_030479681.1, XP_030487494.1, XP_030499617.1, XP_030485115.1, XP_030499793.1, XP_030487564.1, XP_030491649.1, XP_030493203.1, XP_030487452.1, XP_030490035.1, XP_030480105.1, XP_030489407.1, XP_030483852.1, XP_030480080.1, XP_030494089.1, XP_030486077.1, XP_030491493.1, XP_030492889.1, XP_030495568.1, XP_030505394.1,…
GO:0005634_CC_nucleus	0.434565	72	XP_030481652.1, XP_030504034.1, XP_030510658.1, XP_030487494.1, XP_030492994.1, XP_030499617.1, XP_030499793.1, XP_030504009.1, XP_030491649.1, XP_030493203.1, XP_030480009.1, XP_030482489.1
GO:0005315_MF_inorganic phosphate transmembrane transporter activity	0.436	1	XP_030481956.1
GO:0031305_CC_integral component of mitochondrial inner membrane	0.436	1	XP_030481956.1
GO:0035435_BP_phosphate ion transmembrane transport	0.436	1	XP_030481956.1
GO:0015865_BP_purine nucleotide transport	0.44206	3	XP_030495842.1, XP_030495411.1, XP_030482301.1
GO:0051503_BP_adenine nucleotide transport	0.44206	3	XP_030495842.1, XP_030495411.1, XP_030482301.1
GO:0005759_CC_mitochondrial matrix	0.443193	13	XP_030493857.1, XP_030485469.1, XP_030480080.1, XP_030500800.1, XP_030483244.1, XP_030478872.1, XP_030506197.1
GO:0005575_CC_cellular_component	0.445853	5	XP_030499617.1, XP_030483852.1, XP_030506485.1, XP_030482732.1
GO:0006102_BP_isocitrate metabolic process	0.445926	2	XP_030507062.1, XP_030483075.1
GO:0005795_CC_Golgi stack	0.449838	7	XP_030487494.1, XP_030494807.1
GO:0010207_BP_photosystem II assembly	0.45281	8	XP_030496367.1, XP_030479681.1, XP_030490035.1, XP_030505394.1
GO:0004345_MF_glucose-6-phosphate dehydrogenase activity	0.466135	1	XP_030509955.1
GO:0009051_BP_pentose-phosphate shunt, oxidative branch	0.466135	1	XP_030509955.1
GO:0018826_MF_methionine gamma-lyase activity	0.468	1	XP_030502137.1
GO:0019458_BP_methionine catabolic process via 2-oxobutanoate	0.468	1	XP_030502137.1
GO:0042631_BP_cellular response to water deprivation	0.468	1	XP_030502137.1
GO:0051289_BP_protein homotetramerization	0.468	1	XP_030502137.1
GO:0009507_CC_chloroplast	0.46953	50	XP_030504263.1, XP_030492518.1, XP_030496648.1, XP_030481161.1, XP_030499617.1, XP_030485115.1, XP_030480523.1, XP_030481159.1, XP_030508442.1, XP_030507611.1, XP_030504009.1, XP_030493203.1, XP_030487452.1, XP_030489407.1, XP_030480080.1, XP_030486077.1, XP_030479618.1, XP_030492889.1, XP_030480807.1, XP_030510219.1, XP_030496981.1, XP_030486208.1, XP_030500800.1, XP_030483244.1, XP_030481474.1
GO:0005753_CC_mitochondrial proton-transporting ATP synthase complex	0.469731	6	XP_030498910.1, XP_030480529.1, XP_030497076.1, XP_030500769.1, XP_030491925.1, XP_030493027.1
GO:0004013_MF_adenosylhomocysteinase activity	0.47	1	XP_030507458.1
GO:0006346_BP_methylation-dependent chromatin silencing	0.47	1	XP_030507458.1
GO:0016441_BP_posttranscriptional gene silencing	0.47	1	XP_030507458.1
GO:0019510_BP_S-adenosylhomocysteine catabolic process	0.47	1	XP_030507458.1
GO:0009658_BP_chloroplast organization	0.471973	6	XP_030487452.1, XP_030489407.1, XP_030480080.1, XP_030478872.1, XP_030506197.1
GO:0009705_CC_plant-type vacuole membrane	0.471973	6	XP_030482489.1, XP_030500769.1
GO:0003993_MF_acid phosphatase activity	0.474006	2	XP_030493615.1, XP_030493409.1
GO:0004722_MF_protein serine/threonine phosphatase activity	0.474006	2	XP_030493615.1, XP_030493409.1
GO:0016311_BP_dephosphorylation	0.474006	2	XP_030493615.1, XP_030493409.1
GO:0003779_MF_actin binding	0.474104	1	XP_030487106.1
GO:0005884_CC_actin filament	0.474104	1	XP_030487106.1
GO:0009870_BP_defense response signaling pathway, resistance gene-dependent	0.474104	1	XP_030487106.1
GO:0030041_BP_actin filament polymerization	0.474104	1	XP_030487106.1
GO:0030042_BP_actin filament depolymerization	0.474104	1	XP_030487106.1
GO:1902600_BP_proton transmembrane transport	0.474576	8	XP_030510341.1, XP_030491831.1, XP_030483484.1, XP_030493936.1, XP_030486209.1, XP_030496049.1, XP_030502093.1, XP_030500769.1
GO:0004017_MF_adenylate kinase activity	0.480122	2	XP_030496735.1, XP_030494422.1
GO:0048316_BP_seed development	0.483193	9	XP_030492518.1, XP_030485115.1, XP_030491649.1, XP_030496981.1
GO:0022625_CC_cytosolic large ribosomal subunit	0.483516	38	XP_030494449.1, XP_030493616.1, XP_030499120.1, XP_030494089.1, XP_030491493.1, XP_030488101.1, XP_030501397.1, XP_030489954.1, XP_030488054.1, XP_030495568.1, XP_030501031.1, XP_030478865.1, XP_030504688.1, XP_030497358.1, XP_030498718.1, XP_030483142.1, XP_030493130.1, XP_030492083.1, XP_030507532.1, XP_030492808.1, XP_030489755.1, XP_030487971.1, XP_030500635.1, XP_030497408.1, XP_030482575.1
GO:0004674_MF_protein serine/threonine kinase activity	0.486056	1	XP_030485083.1
GO:0046777_BP_protein autophosphorylation	0.486056	1	XP_030485083.1
GO:0051017_BP_actin filament bundle assembly	0.489297	2	XP_030487106.1, XP_030486209.1
GO:0015986_BP_ATP synthesis coupled proton transport	0.490783	5	XP_030498910.1, XP_030480529.1, XP_030500769.1, XP_030491925.1, XP_030493027.1
GO:0005853_CC_eukaryotic translation elongation factor 1 complex	0.494815	2	XP_030504382.1, XP_030500695.1
GO:0071668_BP_plant-type cell wall assembly	0.494815	2	XP_030504382.1, XP_030500695.1
GO:2001006_BP_regulation of cellulose biosynthetic process	0.494815	2	XP_030504382.1, XP_030500695.1
GO:0009533_CC_chloroplast stromal thylakoid	0.495228	8	XP_030479681.1, XP_030487494.1, XP_030490035.1, XP_030505394.1
GO:0009555_BP_pollen development	0.498973	12	XP_030492518.1, XP_030485115.1, XP_030497076.1, XP_030496981.1
GO:0006633_BP_fatty acid biosynthetic process	0.502304	5	XP_030508442.1, XP_030496959.1, XP_030503768.1
GO:0015935_CC_small ribosomal subunit	0.502304	5	XP_030490877.1, XP_030502129.1, XP_030480565.1
GO:0009626_BP_plant-type hypersensitive response	0.504484	6	XP_030487494.1, XP_030499617.1, XP_030481474.1, XP_030503150.1
GO:0006099_BP_tricarboxylic acid cycle	0.506893	8	XP_030508797.1, XP_030507062.1, XP_030480080.1, XP_030499024.1
GO:0005750_CC_mitochondrial respiratory chain complex III	0.51073	3	XP_030508041.1, XP_030480140.1, XP_030481503.1
GO:0006954_BP_inflammatory response	0.514954	3	XP_030481128.1, XP_030478872.1, XP_030506197.1
GO:0051131_BP_chaperone-mediated protein complex assembly	0.514954	3	XP_030478872.1, XP_030509817.1, XP_030506197.1
GO:0009693_BP_ethylene biosynthetic process	0.515695	6	XP_030499617.1, XP_030497408.1
GO:0004784_MF_superoxide dismutase activity	0.518519	2	XP_030504009.1, XP_030484074.1
GO:0010039_BP_response to iron ion	0.518519	2	XP_030504009.1, XP_030484074.1
GO:0019430_BP_removal of superoxide radicals	0.518519	2	XP_030504009.1, XP_030484074.1
GO:0035195_BP_gene silencing by miRNA	0.518519	2	XP_030504009.1, XP_030484074.1
GO:0046688_BP_response to copper ion	0.518519	2	XP_030504009.1, XP_030484074.1
GO:0071280_BP_cellular response to copper ion	0.518519	2	XP_030504009.1, XP_030484074.1
GO:0071329_BP_cellular response to sucrose stimulus	0.518519	2	XP_030504009.1, XP_030484074.1
GO:0071457_BP_cellular response to ozone	0.518519	2	XP_030504009.1, XP_030484074.1
GO:0071484_BP_cellular response to light intensity	0.518519	2	XP_030504009.1, XP_030484074.1
GO:0071486_BP_cellular response to high light intensity	0.518519	2	XP_030504009.1, XP_030484074.1
GO:0009631_BP_cold acclimation	0.518558	8	XP_030504263.1, XP_030499617.1, XP_030481657.1, XP_030485951.1, XP_030498417.1, XP_030492987.1, XP_030507116.1
GO:0009266_BP_response to temperature stimulus	0.5213	6	XP_030492994.1, XP_030500800.1, XP_030510850.1
GO:0009627_BP_systemic acquired resistance	0.5213	6	XP_030485657.1, XP_030478872.1, XP_030506197.1
GO:0042256_BP_mature ribosome assembly	0.522	1	XP_030490877.1
GO:0015934_CC_large ribosomal subunit	0.522449	14	XP_030493616.1, XP_030488101.1, XP_030501397.1, XP_030495568.1, XP_030501031.1, XP_030478865.1, XP_030497358.1, XP_030507532.1, XP_030482575.1
GO:0004338_MF_glucan exo-1,3-beta-glucosidase activity	0.522936	2	XP_030508841.1, XP_030494296.1
GO:0008810_MF_cellulase activity	0.522936	2	XP_030508841.1, XP_030494296.1
GO:0042973_MF_glucan endo-1,3-beta-D-glucosidase activity	0.522936	2	XP_030508841.1, XP_030494296.1
GO:0071493_BP_cellular response to UV-B	0.523752	4	XP_030504009.1, XP_030484074.1, XP_030488761.1, XP_030503144.1
GO:0005758_CC_mitochondrial intermembrane space	0.524057	3	XP_030500783.1, XP_030494298.1, XP_030481503.1
GO:0009645_BP_response to low light intensity stimulus	0.526971	10	XP_030479681.1, XP_030490035.1, XP_030480105.1, XP_030496356.1, XP_030505394.1
GO:0009408_BP_response to heat	0.528586	20	XP_030504263.1, XP_030492518.1, XP_030485115.1, XP_030483852.1, XP_030496356.1, XP_030496981.1, XP_030500800.1, XP_030478872.1, XP_030509817.1, XP_030506197.1, XP_030485951.1
GO:0005525_MF_GTP binding	0.529412	11	XP_030502136.1, XP_030481404.1, XP_030480542.1, XP_030482459.1, XP_030501188.1, XP_030506590.1, XP_030510604.1, XP_030496340.1, XP_030496472.1, XP_030492987.1, XP_030494807.1
GO:0048768_BP_root hair cell tip growth	0.529851	5	XP_030483111.1, XP_030487989.1, XP_030500202.1, XP_030499508.1, XP_030507287.1
GO:0000719_BP_photoreactive repair	0.52988	1	XP_030506405.1
GO:0006281_BP_DNA repair	0.52988	1	XP_030506405.1
GO:0005507_MF_copper ion binding	0.53047	45	XP_030498910.1, XP_030492518.1, XP_030496648.1, XP_030499617.1, XP_030485115.1, XP_030504009.1, XP_030487452.1, XP_030489407.1, XP_030480080.1, XP_030480529.1, XP_030497076.1, XP_030486077.1, XP_030507170.1, XP_030492889.1, XP_030510219.1, XP_030496981.1, XP_030483244.1, XP_030488227.1, XP_030489108.1, XP_030509591.1, XP_030478872.1, XP_030506197.1, XP_030477713.1
GO:0007049_BP_cell cycle	0.533865	1	XP_030483080.1
GO:1901703_BP_protein localization involved in auxin polar transport	0.533865	1	XP_030483080.1
GO:0009860_BP_pollen tube growth	0.545455	14	XP_030504084.1, XP_030501188.1, XP_030506590.1, XP_030495591.1, XP_030491945.1, XP_030501207.1, XP_030480081.1, XP_030487106.1, XP_030495540.1, XP_030483080.1, XP_030482241.1, XP_030507287.1, XP_030496794.1, XP_030500800.1
GO:0010119_BP_regulation of stomatal movement	0.548554	11	XP_030479681.1, XP_030499617.1, XP_030490035.1
GO:0042026_BP_protein refolding	0.54933	4	XP_030500800.1, XP_030478872.1, XP_030506197.1
GO:0033180_CC_proton-transporting V-type ATPase, V1 domain	0.549356	3	XP_030486209.1, XP_030496049.1, XP_030502093.1
GO:0009610_BP_response to symbiotic fungus	0.55	1	XP_030486208.1
GO:0010731_BP_protein glutathionylation	0.55	1	XP_030486208.1
GO:0034765_BP_regulation of ion transmembrane transport	0.55	1	XP_030486208.1
GO:0043903_BP_regulation of symbiosis, encompassing mutualism through parasitism	0.55	1	XP_030486208.1
GO:0045174_MF_glutathione dehydrogenase (ascorbate) activity	0.55	1	XP_030486208.1
GO:0071472_BP_cellular response to salt stress	0.550065	3	XP_030504009.1, XP_030484074.1, XP_030500392.1
GO:0009773_BP_photosynthetic electron transport in photosystem I	0.551793	1	XP_030477716.1
GO:0009780_BP_photosynthetic NADP+ reduction	0.551793	1	XP_030477716.1
GO:0030093_CC_chloroplast photosystem I	0.551793	1	XP_030477716.1
GO:0042550_BP_photosystem I stabilization	0.551793	1	XP_030477716.1
GO:0009567_BP_double fertilization forming a zygote and endosperm	0.563364	5	XP_030491649.1, XP_030504090.1
GO:0046658_CC_anchored component of plasma membrane	0.563636	6	XP_030491650.1, XP_030481974.1, XP_030508841.1, XP_030489850.1, XP_030494296.1, XP_030477713.1
GO:0000462_BP_maturation of SSU-rRNA from tricistronic rRNA transcript (SSU-rRNA, 5.8S rRNA, LSU-rRNA)	0.56697	3	XP_030484142.1, XP_030486281.1
GO:0010319_CC_stromule	0.568844	17	XP_030498910.1, XP_030492518.1, XP_030499617.1, XP_030485115.1, XP_030480080.1, XP_030496981.1, XP_030483244.1, XP_030478872.1, XP_030492155.1, XP_030506197.1, XP_030482744.1
GO:0005516_MF_calmodulin binding	0.570378	9	XP_030481161.1, XP_030481159.1, XP_030479618.1, XP_030480807.1
GO:0010037_BP_response to carbon dioxide	0.570871	3	XP_030494320.1, XP_030489279.1
GO:0009637_BP_response to blue light	0.572641	8	XP_030479681.1, XP_030490035.1, XP_030480105.1, XP_030505394.1, XP_030491052.1, XP_030496863.1
GO:0009765_BP_photosynthesis, light harvesting	0.572641	8	XP_030479681.1, XP_030490035.1, XP_030480105.1, XP_030505394.1, XP_030491052.1, XP_030496863.1
GO:0009768_BP_photosynthesis, light harvesting in photosystem I	0.572641	8	XP_030479681.1, XP_030490035.1, XP_030480105.1, XP_030505394.1, XP_030491052.1, XP_030496863.1
GO:0018298_BP_protein-chromophore linkage	0.572641	8	XP_030479681.1, XP_030490035.1, XP_030480105.1, XP_030505394.1, XP_030491052.1, XP_030496863.1
GO:0030076_CC_light-harvesting complex	0.572641	8	XP_030479681.1, XP_030490035.1, XP_030480105.1, XP_030505394.1, XP_030491052.1, XP_030496863.1
GO:0045087_BP_innate immune response	0.574815	2	XP_030499617.1, XP_030509817.1
GO:0006073_BP_cellular glucan metabolic process	0.575697	1	XP_030497054.1
GO:0045493_BP_xylan catabolic process	0.575697	1	XP_030499805.1
GO:0046556_MF_alpha-L-arabinofuranosidase activity	0.575697	1	XP_030499805.1
GO:0061634_MF_alpha-D-xyloside xylohydrolase	0.575697	1	XP_030499805.1
GO:0080176_MF_xyloglucan 1,6-alpha-xylosidase activity	0.575697	1	XP_030499805.1
GO:0006086_BP_acetyl-CoA biosynthetic process from pyruvate	0.577982	2	XP_030507275.1, XP_030509103.1
GO:0000312_CC_plastid small ribosomal subunit	0.582	1	XP_030502129.1
GO:0016740_MF_transferase activity	0.582	1	XP_030489279.1
GO:0009793_BP_embryo development ending in seed dormancy	0.586172	27	XP_030493688.1, XP_030504263.1, XP_030499617.1, XP_030491649.1, XP_030499120.1, XP_030480080.1, XP_030507458.1, XP_030494807.1, XP_030493408.1, XP_030500769.1, XP_030478872.1, XP_030509817.1, XP_030492808.1, XP_030506197.1, XP_030485951.1, XP_030497408.1, XP_030482575.1, XP_030507287.1, XP_030482241.1, XP_030504090.1
GO:0000792_CC_heterochromatin	0.588307	4	XP_030492994.1, XP_030510850.1
GO:0005721_CC_pericentric heterochromatin	0.588307	4	XP_030492994.1, XP_030510850.1
GO:0009294_BP_DNA mediated transformation	0.588307	4	XP_030492994.1, XP_030510850.1
GO:0010468_BP_regulation of gene expression	0.588307	4	XP_030492994.1, XP_030510850.1
GO:0016048_BP_detection of temperature stimulus	0.588307	4	XP_030492994.1, XP_030510850.1
GO:0044030_BP_regulation of DNA methylation	0.588307	4	XP_030492994.1, XP_030510850.1
GO:0070828_BP_heterochromatin organization	0.588307	4	XP_030492994.1, XP_030510850.1
GO:0048366_BP_leaf development	0.590909	6	XP_030510341.1, XP_030491831.1, XP_030503855.1, XP_030480704.1, XP_030496959.1, XP_030509817.1
GO:0000775_CC_chromosome, centromeric region	0.592233	7	XP_030492994.1, XP_030510850.1
GO:0009635_BP_response to herbicide	0.59417	6	XP_030479681.1, XP_030490035.1, XP_030491052.1, XP_030496863.1
GO:0000373_BP_Group II intron splicing	0.595556	2	XP_030478872.1, XP_030506197.1
GO:0006458_BP_'de novo' protein folding	0.595556	2	XP_030478872.1, XP_030506197.1
GO:0007005_BP_mitochondrion organization	0.595556	2	XP_030478872.1, XP_030506197.1
GO:0045041_BP_protein import into mitochondrial intermembrane space	0.595556	2	XP_030478872.1, XP_030506197.1
GO:0009532_CC_plastid stroma	0.598051	4	XP_030480080.1, XP_030500800.1
GO:0010228_BP_vegetative to reproductive phase transition of meristem	0.600863	7	XP_030499617.1, XP_030499793.1, XP_030499024.1, XP_030492321.1
GO:0005788_CC_endoplasmic reticulum lumen	0.603139	6	XP_030491649.1, XP_030500800.1, XP_030503150.1, XP_030509817.1, XP_030504090.1
GO:0034976_BP_response to endoplasmic reticulum stress	0.603139	6	XP_030491649.1, XP_030500800.1, XP_030503150.1, XP_030509817.1, XP_030504090.1
GO:0009612_BP_response to mechanical stimulus	0.608889	2	XP_030496356.1, XP_030497054.1
GO:0009740_BP_gibberellic acid mediated signaling pathway	0.608889	2	XP_030496356.1, XP_030497054.1
GO:0016762_MF_xyloglucan:xyloglucosyl transferase activity	0.608889	2	XP_030496356.1, XP_030497054.1
GO:0016798_MF_hydrolase activity, acting on glycosyl bonds	0.608889	2	XP_030496356.1, XP_030497054.1
GO:0030243_BP_cellulose metabolic process	0.608889	2	XP_030496356.1, XP_030497054.1
GO:0033946_MF_xyloglucan-specific endo-beta-1,4-glucanase activity	0.608889	2	XP_030496356.1, XP_030497054.1
GO:0048573_BP_photoperiodism, flowering	0.608889	2	XP_030496356.1, XP_030497054.1
GO:0009522_CC_photosystem I	0.609244	9	XP_030479681.1, XP_030490035.1, XP_030480105.1, XP_030505394.1, XP_030491052.1, XP_030496863.1
GO:0006457_BP_protein folding	0.612603	11	XP_030487494.1, XP_030500800.1, XP_030503150.1, XP_030478872.1, XP_030509817.1, XP_030506197.1, XP_030488797.1, XP_030510626.1
GO:0005310_MF_dicarboxylic acid transmembrane transporter activity	0.614	1	XP_030511155.1
GO:0006835_BP_dicarboxylic acid transport	0.614	1	XP_030511155.1
GO:0015142_MF_tricarboxylic acid transmembrane transporter activity	0.614	1	XP_030511155.1
GO:0015367_MF_oxoglutarate:malate antiporter activity	0.614	1	XP_030511155.1
GO:0017077_MF_oxidative phosphorylation uncoupler activity	0.614	1	XP_030511155.1
GO:0035674_BP_tricarboxylic acid transmembrane transport	0.614	1	XP_030511155.1
GO:0004190_MF_aspartic-type endopeptidase activity	0.615085	3	XP_030494188.1, XP_030482156.1, XP_030488808.1
GO:0030163_BP_protein catabolic process	0.615085	3	XP_030494188.1, XP_030482156.1, XP_030488808.1
GO:0009742_BP_brassinosteroid mediated signaling pathway	0.616322	4	XP_030487494.1, XP_030481657.1, XP_030507116.1
GO:0042546_BP_cell wall biogenesis	0.616322	4	XP_030496356.1, XP_030497054.1, XP_030506590.1, XP_030501188.1
GO:0009845_BP_seed germination	0.618123	7	XP_030499617.1, XP_030488395.1, XP_030499508.1, XP_030493262.1
GO:0010218_BP_response to far red light	0.618367	14	XP_030479681.1, XP_030490035.1, XP_030480105.1, XP_030496356.1, XP_030505394.1
GO:0007021_BP_tubulin complex assembly	0.62	1	XP_030494807.1
GO:0009558_BP_embryo sac cellularization	0.62	1	XP_030494807.1
GO:0009630_BP_gravitropism	0.62	1	XP_030494807.1
GO:0009960_BP_endosperm development	0.62	1	XP_030494807.1
GO:0016004_MF_phospholipase activator activity	0.62	1	XP_030494807.1
GO:0016746_MF_transferase activity, transferring acyl groups	0.62	1	XP_030491448.1
GO:0019953_BP_sexual reproduction	0.62	1	XP_030491448.1
GO:0031001_BP_response to brefeldin A	0.62	1	XP_030494807.1
GO:0031116_BP_positive regulation of microtubule polymerization	0.62	1	XP_030494807.1
GO:0090354_BP_regulation of auxin metabolic process	0.62	1	XP_030494807.1
GO:0098876_BP_vesicle-mediated transport to the plasma membrane	0.62	1	XP_030494807.1
GO:1903292_BP_protein localization to Golgi membrane	0.62	1	XP_030494807.1
GO:0048868_BP_pollen tube development	0.621194	4	XP_030491649.1, XP_030504090.1
GO:0009523_CC_photosystem II	0.625	9	XP_030479681.1, XP_030490035.1, XP_030480105.1, XP_030505394.1, XP_030491052.1, XP_030496863.1
GO:0016168_MF_chlorophyll binding	0.625	9	XP_030479681.1, XP_030490035.1, XP_030480105.1, XP_030505394.1, XP_030491052.1, XP_030496863.1
GO:0004301_MF_epoxide hydrolase activity	0.625498	1	XP_030486480.1
GO:0010143_BP_cutin biosynthetic process	0.625498	1	XP_030486480.1
GO:0033961_MF_cis-stilbene-oxide hydrolase activity	0.625498	1	XP_030486480.1
GO:0009941_CC_chloroplast envelope	0.627101	9	XP_030479681.1, XP_030490035.1, XP_030480105.1, XP_030505394.1, XP_030491052.1, XP_030496863.1
GO:0016021_CC_integral component of membrane	0.629371	46	XP_030510658.1, XP_030504263.1, XP_030492518.1, XP_030479681.1, XP_030487494.1, XP_030499617.1, XP_030485115.1, XP_030499793.1, XP_030487564.1, XP_030490035.1, XP_030480105.1, XP_030496356.1, XP_030505394.1, XP_030496981.1, XP_030489279.1, XP_030511155.1, XP_030491448.1
GO:0006122_BP_mitochondrial electron transport, ubiquinol to cytochrome c	0.629969	2	XP_030508041.1, XP_030480140.1
GO:0032780_BP_negative regulation of ATPase activity	0.63	1	XP_030489108.1
GO:0042030_MF_ATPase inhibitor activity	0.63	1	XP_030489108.1
GO:0046283_BP_anthocyanin-containing compound metabolic process	0.63	1	XP_030503150.1
GO:0055074_BP_calcium ion homeostasis	0.63	1	XP_030503150.1
GO:0005509_MF_calcium ion binding	0.630252	9	XP_030482568.1, XP_030491053.1, XP_030503150.1, XP_030481657.1, XP_030498417.1, XP_030507287.1, XP_030507116.1
GO:0009706_CC_chloroplast inner membrane	0.637037	2	XP_030480080.1, XP_030508565.1
GO:0016464_MF_chloroplast protein-transporting ATPase activity	0.637037	2	XP_030480080.1, XP_030508565.1
GO:0031998_BP_regulation of fatty acid beta-oxidation	0.637037	2	XP_030480080.1, XP_030508565.1
GO:0042579_CC_microbody	0.637037	2	XP_030480080.1, XP_030508565.1
GO:0062091_CC_Ycf2/FtsHi complex	0.637037	2	XP_030480080.1, XP_030508565.1
GO:0080093_BP_regulation of photorespiration	0.637037	2	XP_030480080.1, XP_030508565.1
GO:0008964_MF_phosphoenolpyruvate carboxylase activity	0.63745	1	XP_030480704.1
GO:0015977_BP_carbon fixation	0.63745	1	XP_030480704.1
GO:0051262_BP_protein tetramerization	0.63745	1	XP_030480704.1
GO:0009644_BP_response to high light intensity	0.637914	18	XP_030479681.1, XP_030491649.1, XP_030490035.1, XP_030480105.1, XP_030488101.1, XP_030505394.1, XP_030500800.1, XP_030491052.1, XP_030504574.1, XP_030496863.1
GO:0046872_MF_metal ion binding	0.638362	36	XP_030510658.1, XP_030504263.1, XP_030479681.1, XP_030499793.1, XP_030486529.1, XP_030490035.1, XP_030480105.1, XP_030488830.1, XP_030509401.1
GO:0003878_MF_ATP citrate synthase activity	0.639792	3	XP_030509401.1, XP_030496959.1
GO:0006085_BP_acetyl-CoA biosynthetic process	0.639792	3	XP_030509401.1, XP_030496959.1
GO:0009346_CC_citrate lyase complex	0.639792	3	XP_030509401.1, XP_030496959.1
GO:0019843_MF_rRNA binding	0.640509	8	XP_030488101.1, XP_030501031.1, XP_030483142.1, XP_030480565.1
GO:0003994_MF_aconitate hydratase activity	0.641434	1	XP_030483075.1
GO:0006101_BP_citrate metabolic process	0.641434	1	XP_030483075.1
GO:0090351_BP_seedling development	0.641434	1	XP_030483075.1
GO:1990641_BP_response to iron ion starvation	0.641434	1	XP_030483075.1
GO:0010497_BP_plasmodesmata-mediated intercellular transport	0.641481	2	XP_030487564.1, XP_030492323.1
GO:0050162_MF_oxalate oxidase activity	0.641481	2	XP_030487564.1, XP_030492323.1
GO:0042254_BP_ribosome biogenesis	0.642929	22	XP_030494449.1, XP_030494089.1, XP_030491493.1, XP_030488101.1, XP_030489954.1, XP_030478865.1, XP_030488227.1, XP_030498718.1, XP_030503945.1, XP_030493130.1, XP_030492083.1, XP_030489755.1, XP_030484013.1
GO:0019252_BP_starch biosynthetic process	0.652862	4	XP_030508442.1, XP_030496986.1, XP_030496959.1
GO:0016036_BP_cellular response to phosphate starvation	0.653333	7	XP_030510585.1, XP_030498127.1, XP_030480704.1, XP_030488395.1, XP_030498132.1, XP_030507116.1, XP_030481657.1
GO:0070181_MF_small ribosomal subunit rRNA binding	0.654	1	XP_030484142.1
GO:0010187_BP_negative regulation of seed germination	0.654096	3	XP_030500800.1, XP_030509817.1
GO:0031012_CC_extracellular matrix	0.654096	3	XP_030487564.1, XP_030477713.1, XP_030492323.1
GO:0090332_BP_stomatal closure	0.654096	3	XP_030500800.1, XP_030509817.1
GO:0005576_CC_extracellular region	0.657315	27	XP_030510658.1, XP_030487494.1, XP_030499793.1, XP_030487564.1, XP_030504009.1, XP_030491649.1
GO:0003924_MF_GTPase activity	0.657895	10	XP_030502136.1, XP_030481404.1, XP_030480542.1, XP_030482459.1, XP_030501188.1, XP_030506590.1, XP_030510604.1, XP_030496340.1, XP_030496472.1, XP_030494807.1
GO:0005769_CC_early endosome	0.659298	3	XP_030494807.1, XP_030506590.1, XP_030501188.1
GO:0005798_CC_Golgi-associated vesicle	0.659298	3	XP_030494807.1, XP_030506590.1, XP_030501188.1
GO:0003723_MF_RNA binding	0.660983	18	XP_030499617.1, XP_030488101.1, XP_030504688.1, XP_030478872.1, XP_030486281.1, XP_030506197.1, XP_030487971.1, XP_030482575.1
GO:0004021_MF_L-alanine:2-oxoglutarate aminotransferase activity	0.661355	1	XP_030490921.1
GO:0008453_MF_alanine-glyoxylate transaminase activity	0.661355	1	XP_030490921.1
GO:0019481_BP_L-alanine catabolic process, by transamination	0.661355	1	XP_030490921.1
GO:0042853_BP_L-alanine catabolic process	0.661355	1	XP_030490921.1
GO:0047958_MF_glycine:2-oxoglutarate aminotransferase activity	0.661355	1	XP_030490921.1
GO:0005078_MF_MAP-kinase scaffold activity	0.665339	1	XP_030493262.1
GO:0005834_CC_heterotrimeric G-protein complex	0.665339	1	XP_030493262.1
GO:0009967_BP_positive regulation of signal transduction	0.665339	1	XP_030493262.1
GO:0010476_BP_gibberellin mediated signaling pathway	0.665339	1	XP_030493262.1
GO:0010224_BP_response to UV-B	0.665899	5	XP_030482489.1, XP_030497408.1
GO:0010114_BP_response to red light	0.667351	12	XP_030479681.1, XP_030490035.1, XP_030480105.1, XP_030505394.1
GO:0055114_BP_oxidation-reduction process	0.668332	54	XP_030510658.1, XP_030493857.1, XP_030485469.1, XP_030504263.1, XP_030492518.1, XP_030485115.1, XP_030499793.1, XP_030504009.1, XP_030507062.1, XP_030486529.1, XP_030480080.1, XP_030486077.1, XP_030507170.1
GO:0009750_BP_response to fructose	0.669903	7	XP_030479681.1, XP_030490035.1, XP_030505394.1, XP_030491052.1, XP_030496863.1
GO:0009769_BP_photosynthesis, light harvesting in photosystem II	0.669903	7	XP_030479681.1, XP_030490035.1, XP_030505394.1, XP_030491052.1, XP_030496863.1
GO:0009783_CC_photosystem II antenna complex	0.669903	7	XP_030479681.1, XP_030490035.1, XP_030505394.1, XP_030491052.1, XP_030496863.1
GO:0030104_BP_water homeostasis	0.669903	7	XP_030479681.1, XP_030490035.1, XP_030505394.1, XP_030491052.1, XP_030496863.1
GO:0042651_CC_thylakoid membrane	0.669903	7	XP_030479681.1, XP_030490035.1, XP_030505394.1, XP_030491052.1, XP_030496863.1
GO:1903428_BP_positive regulation of reactive oxygen species biosynthetic process	0.669903	7	XP_030479681.1, XP_030490035.1, XP_030505394.1, XP_030491052.1, XP_030496863.1
GO:0006986_BP_response to unfolded protein	0.671111	2	XP_030500800.1, XP_030491945.1
GO:0010197_BP_polar nucleus fusion	0.671111	2	XP_030500800.1, XP_030491945.1
GO:0016363_CC_nuclear matrix	0.671111	2	XP_030500800.1, XP_030491945.1
GO:0016592_CC_mediator complex	0.671111	2	XP_030500800.1, XP_030491945.1
GO:0030433_BP_ubiquitin-dependent ERAD pathway	0.671111	2	XP_030500800.1, XP_030491945.1
GO:0031072_MF_heat shock protein binding	0.671111	2	XP_030500800.1, XP_030491945.1
GO:0034620_BP_cellular response to unfolded protein	0.671111	2	XP_030500800.1, XP_030491945.1
GO:0042623_MF_ATPase activity, coupled	0.671111	2	XP_030500800.1, XP_030491945.1
GO:0044183_MF_protein folding chaperone	0.671111	2	XP_030500800.1, XP_030491945.1
GO:0051787_MF_misfolded protein binding	0.671111	2	XP_030500800.1, XP_030491945.1
GO:0098542_BP_defense response to other organism	0.671111	2	XP_030500800.1, XP_030491945.1
GO:0000326_CC_protein storage vacuole	0.674074	2	XP_030491649.1, XP_030504090.1
GO:0000327_CC_lytic vacuole within protein storage vacuole	0.674074	2	XP_030491649.1, XP_030504090.1
GO:0009553_BP_embryo sac development	0.674074	2	XP_030491649.1, XP_030504090.1
GO:0016192_BP_vesicle-mediated transport	0.674074	2	XP_030494807.1, XP_030488123.1
GO:0043067_BP_regulation of programmed cell death	0.674074	2	XP_030491649.1, XP_030504090.1
GO:0009538_CC_photosystem I reaction center	0.674787	4	XP_030507570.1, XP_030499279.1, XP_030503784.1, XP_030480071.1
GO:0005749_CC_mitochondrial respiratory chain complex II, succinate dehydrogenase complex (ubiquinone)	0.68	1	XP_030499024.1
GO:0045273_CC_respiratory chain complex II	0.68	1	XP_030499024.1
GO:0070207_BP_protein homotrimerization	0.68	1	XP_030499024.1
GO:2000377_BP_regulation of reactive oxygen species metabolic process	0.68	1	XP_030499024.1
GO:0048467_BP_gynoecium development	0.686	1	XP_030493130.1
GO:0030145_MF_manganese ion binding	0.690507	3	XP_030487564.1, XP_030492323.1, XP_030510248.1
GO:0042803_MF_protein homodimerization activity	0.692396	5	XP_030499617.1, XP_030505394.1, XP_030509817.1, XP_030496863.1
GO:0043878_MF_glyceraldehyde-3-phosphate dehydrogenase (NAD+) (non-phosphorylating) activity	0.693227	1	XP_030489998.1
GO:0048359_BP_mucilage metabolic process involved in seed coat development	0.693227	1	XP_030487411.1
GO:0033178_CC_proton-transporting two-sector ATPase complex, catalytic domain	0.694	1	XP_030500769.1
GO:0009901_BP_anther dehiscence	0.694408	3	XP_030499024.1, XP_030504574.1, XP_030493230.1
GO:0009620_BP_response to fungus	0.696133	4	XP_030493230.1, XP_030490922.1, XP_030481799.1, XP_030504574.1
GO:0019288_BP_isopentenyl diphosphate biosynthetic process, methylerythritol 4-phosphate pathway	0.697778	2	XP_030486529.1, XP_030507676.1
GO:0010150_BP_leaf senescence	0.699029	7	XP_030499617.1, XP_030483244.1, XP_030492155.1, XP_030500358.1, XP_030510248.1
GO:0005515_MF_protein binding	0.702298	129	XP_030481652.1, XP_030504034.1, XP_030510658.1, XP_030496367.1, XP_030504263.1, XP_030492518.1, XP_030496648.1, XP_030508797.1, XP_030479681.1, XP_030487494.1, XP_030494449.1, XP_030492994.1, XP_030499617.1, XP_030485115.1, XP_030499793.1, XP_030507611.1, XP_030504009.1, XP_030507062.1, XP_030491649.1, XP_030490035.1, XP_030482489.1, XP_030480105.1
GO:0016788_MF_hydrolase activity, acting on ester bonds	0.704811	3	XP_030480523.1, XP_030491448.1, XP_030509404.1
GO:0016853_MF_isomerase activity	0.707412	3	XP_030491649.1, XP_030504090.1
GO:0003842_MF_1-pyrroline-5-carboxylate dehydrogenase activity	0.709163	1	XP_030497829.1
GO:0006560_BP_proline metabolic process	0.709163	1	XP_030497829.1
GO:0010133_BP_proline catabolic process to glutamate	0.709163	1	XP_030497829.1
GO:0016567_BP_protein ubiquitination	0.711328	4	XP_030500800.1, XP_030497408.1
GO:2000280_BP_regulation of root development	0.712614	3	XP_030487564.1, XP_030492323.1, XP_030480368.1
GO:1901006_BP_ubiquinone-6 biosynthetic process	0.713147	1	XP_030498360.1
GO:0008097_MF_5S rRNA binding	0.716	1	XP_030492083.1
GO:0009965_BP_leaf morphogenesis	0.716	1	XP_030492083.1
GO:0051085_BP_chaperone cofactor-dependent protein refolding	0.71659	5	XP_030500800.1, XP_030478872.1, XP_030506197.1, XP_030510626.1
GO:0005741_CC_mitochondrial outer membrane	0.721198	5	XP_030493203.1, XP_030481474.1, XP_030484297.1, XP_030481503.1, XP_030498579.1
GO:0003756_MF_protein disulfide isomerase activity	0.721717	3	XP_030491649.1, XP_030504090.1, XP_030510626.1
GO:0010286_BP_heat acclimation	0.721717	3	XP_030509817.1, XP_030498417.1, XP_030510626.1
GO:0034605_BP_cellular response to heat	0.723017	3	XP_030500800.1, XP_030491130.1
GO:0004129_MF_cytochrome-c oxidase activity	0.725926	2	XP_030507170.1, XP_030488527.1
GO:0000272_BP_polysaccharide catabolic process	0.733068	1	XP_030510068.1
GO:0008843_MF_endochitinase activity	0.733068	1	XP_030510068.1
GO:0035885_MF_exochitinase activity	0.733068	1	XP_030510068.1
GO:0009738_BP_abscisic acid-activated signaling pathway	0.73342	3	XP_030483852.1, XP_030488395.1
GO:0071365_BP_cellular response to auxin stimulus	0.73342	3	XP_030496356.1, XP_030497054.1, XP_030483080.1
GO:0071215_BP_cellular response to abscisic acid stimulus	0.735949	8	XP_030479681.1, XP_030490035.1, XP_030505394.1, XP_030491052.1, XP_030496863.1
GO:0006414_BP_translational elongation	0.737603	11	XP_030480009.1, XP_030504382.1, XP_030488054.1, XP_030488227.1, XP_030477698.1, XP_030500695.1, XP_030492987.1
GO:0009934_BP_regulation of meristem structural organization	0.738	1	XP_030509817.1
GO:0010075_BP_regulation of meristem growth	0.738	1	XP_030509817.1
GO:0010157_BP_response to chlorate	0.738	1	XP_030509817.1
GO:0061077_BP_chaperone-mediated protein folding	0.738	1	XP_030509817.1
GO:0071277_BP_cellular response to calcium ion	0.738	1	XP_030509817.1
GO:0005773_CC_vacuole	0.738555	15	XP_030510658.1, XP_030499793.1, XP_030504382.1, XP_030500695.1, XP_030500769.1, XP_030491130.1, XP_030492321.1, XP_030502093.1, XP_030496049.1, XP_030503529.1, XP_030488395.1
GO:0006464_BP_cellular protein modification process	0.739259	2	XP_030497408.1, XP_030493197.1
GO:0009751_BP_response to salicylic acid	0.739259	2	XP_030497408.1, XP_030493197.1
GO:0019941_BP_modification-dependent protein catabolic process	0.739259	2	XP_030497408.1, XP_030493197.1
GO:0031386_MF_protein tag	0.739259	2	XP_030497408.1, XP_030493197.1
GO:0045116_BP_protein neddylation	0.739259	2	XP_030497408.1, XP_030493197.1
GO:0008219_BP_cell death	0.739631	5	XP_030499617.1, XP_030478872.1, XP_030506197.1, XP_030498132.1
GO:0015979_BP_photosynthesis	0.741224	19	XP_030482568.1, XP_030479681.1, XP_030507570.1, XP_030490035.1, XP_030480105.1, XP_030486077.1, XP_030505394.1, XP_030509591.1, XP_030491052.1, XP_030499279.1, XP_030496863.1, XP_030503784.1, XP_030480071.1
GO:0010090_BP_trichome morphogenesis	0.742152	6	XP_030493203.1, XP_030506485.1, XP_030499508.1
GO:0009517_CC_PSII associated light-harvesting complex II	0.742312	8	XP_030479681.1, XP_030490035.1, XP_030505394.1, XP_030491052.1, XP_030496863.1
GO:0010196_BP_nonphotochemical quenching	0.742312	8	XP_030479681.1, XP_030490035.1, XP_030505394.1, XP_030491052.1, XP_030496863.1
GO:0017148_BP_negative regulation of translation	0.743028	1	XP_030490922.1
GO:0030598_MF_rRNA N-glycosylase activity	0.743028	1	XP_030490922.1
GO:0045330_MF_aspartyl esterase activity	0.743028	1	XP_030490922.1
GO:0045490_BP_pectin catabolic process	0.743028	1	XP_030490922.1
GO:0046910_MF_pectinesterase inhibitor activity	0.743028	1	XP_030490922.1
GO:0050829_BP_defense response to Gram-negative bacterium	0.743028	1	XP_030490922.1
GO:0051722_MF_protein C-terminal methylesterase activity	0.743028	1	XP_030490922.1
GO:0090729_MF_toxin activity	0.743028	1	XP_030490922.1
GO:0046034_BP_ATP metabolic process	0.743119	2	XP_030486209.1, XP_030496049.1
GO:0010193_BP_response to ozone	0.745392	5	XP_030504009.1, XP_030486208.1, XP_030504574.1
GO:0009055_MF_electron transfer activity	0.746	1	XP_030477713.1
GO:0009856_BP_pollination	0.746	1	XP_030477713.1
GO:0009409_BP_response to cold	0.748252	74	XP_030510658.1, XP_030498910.1, XP_030492518.1, XP_030479681.1, XP_030494449.1, XP_030499617.1, XP_030485115.1, XP_030499793.1, XP_030487564.1, XP_030493203.1, XP_030480009.1, XP_030490035.1, XP_030480105.1, XP_030483852.1, XP_030480080.1, XP_030496356.1, XP_030488101.1, XP_030505394.1, XP_030496981.1, XP_030497358.1, XP_030500800.1, XP_030483244.1, XP_030488227.1, XP_030481474.1, XP_030477698.1,…
GO:0004316_MF_3-oxoacyl-[acyl-carrier-protein] reductase (NADPH) activity	0.749004	1	XP_030498455.1
GO:0030497_BP_fatty acid elongation	0.749004	1	XP_030498455.1
GO:0070001_MF_aspartic-type peptidase activity	0.749004	1	XP_030488808.1
GO:0005739_CC_mitochondrion	0.749251	90	XP_030493857.1, XP_030498910.1, XP_030485469.1, XP_030504263.1, XP_030492518.1, XP_030496648.1, XP_030508797.1, XP_030487494.1, XP_030499617.1, XP_030485115.1, XP_030504138.1, XP_030507062.1, XP_030491649.1, XP_030493203.1, XP_030487452.1, XP_030489407.1, XP_030500783.1, XP_030480080.1, XP_030489897.1, XP_030480529.1, XP_030494298.1, XP_030497076.1, XP_030481956.1, XP_030507170.1, XP_030492889.1,…
GO:0004089_MF_carbonate dehydratase activity	0.751625	3	XP_030494320.1, XP_030499024.1, XP_030494356.1
GO:0000470_BP_maturation of LSU-rRNA	0.754	1	XP_030487971.1
GO:0008553_MF_proton-exporting ATPase activity, phosphorylative mechanism	0.755527	3	XP_030500769.1, XP_030493936.1, XP_030483484.1
GO:0010027_BP_thylakoid membrane organization	0.756972	1	XP_030485627.1
GO:0045430_MF_chalcone isomerase activity	0.756972	1	XP_030490586.1
GO:0051738_MF_xanthophyll binding	0.756972	1	XP_030485627.1
GO:0004497_MF_monooxygenase activity	0.758964	1	XP_030481799.1
GO:0009978_MF_allene oxide synthase activity	0.758964	1	XP_030481799.1
GO:0016836_MF_hydro-lyase activity	0.758964	1	XP_030481799.1
GO:0019373_BP_epoxygenase P450 pathway	0.758964	1	XP_030481799.1
GO:0019825_MF_oxygen binding	0.758964	1	XP_030481799.1
GO:0031407_BP_oxylipin metabolic process	0.758964	1	XP_030481799.1
GO:0005886_CC_plasma membrane	0.761239	43	XP_030510658.1, XP_030493688.1, XP_030481161.1, XP_030499793.1, XP_030481159.1, XP_030487564.1, XP_030496356.1, XP_030504382.1, XP_030479618.1, XP_030480807.1, XP_030494807.1, XP_030500695.1, XP_030481657.1
GO:0009415_BP_response to water	0.762	1	XP_030498417.1
GO:0016747_MF_transferase activity, transferring acyl groups other than amino-acyl groups	0.764444	2	XP_030482489.1, XP_030482241.1
GO:0005783_CC_endoplasmic reticulum	0.76506	23	XP_030510658.1, XP_030487494.1, XP_030499793.1, XP_030491649.1, XP_030482489.1, XP_030489954.1, XP_030500800.1, XP_030503150.1, XP_030509817.1, XP_030491130.1, XP_030492321.1, XP_030482712.1, XP_030504090.1
GO:0006970_BP_response to osmotic stress	0.767967	12	XP_030492994.1, XP_030499617.1, XP_030490877.1, XP_030510850.1, XP_030498417.1, XP_030503529.1, XP_030488395.1
GO:0051087_MF_chaperone binding	0.76824	3	XP_030506545.1, XP_030506510.1, XP_030488797.1
GO:0090333_BP_regulation of stomatal closure	0.769958	9	XP_030479681.1, XP_030490035.1, XP_030505394.1, XP_030491052.1, XP_030507287.1, XP_030496863.1
GO:0003959_MF_NADPH dehydrogenase activity	0.772432	3	XP_030486077.1, XP_030509591.1, XP_030479992.1
GO:0004324_MF_ferredoxin-NADP+ reductase activity	0.772432	3	XP_030486077.1, XP_030509591.1, XP_030479992.1
GO:0009767_BP_photosynthetic electron transport chain	0.772432	3	XP_030486077.1, XP_030509591.1, XP_030479992.1
GO:0010411_BP_xyloglucan metabolic process	0.772432	3	XP_030496356.1, XP_030499805.1, XP_030497054.1
GO:0045156_MF_electron transporter, transferring electrons within the cyclic electron transport pathway of photosynthesis activity	0.772432	3	XP_030486077.1, XP_030509591.1, XP_030479992.1
GO:0045157_MF_electron transporter, transferring electrons within the noncyclic electron transport pathway of photosynthesis activity	0.772432	3	XP_030486077.1, XP_030509591.1, XP_030479992.1
GO:0015995_BP_chlorophyll biosynthetic process	0.772532	3	XP_030503855.1, XP_030496959.1, XP_030507676.1
GO:0006995_BP_cellular response to nitrogen starvation	0.772727	6	XP_030510585.1, XP_030498127.1, XP_030488395.1, XP_030498132.1, XP_030507116.1, XP_030481657.1
GO:0009873_BP_ethylene-activated signaling pathway	0.772727	6	XP_030501188.1, XP_030506590.1, XP_030510585.1, XP_030488395.1, XP_030507116.1, XP_030481657.1
GO:0010029_BP_regulation of seed germination	0.780755	4	XP_030499617.1, XP_030481474.1, XP_030484297.1, XP_030498579.1
GO:0010183_BP_pollen tube guidance	0.782	1	XP_030496794.1
GO:0047134_MF_protein-disulfide reductase activity	0.782	1	XP_030496794.1
GO:0004069_MF_L-aspartate:2-oxoglutarate aminotransferase activity	0.785185	2	XP_030483244.1, XP_030483006.1
GO:0009501_CC_amyloplast	0.785185	2	XP_030483244.1, XP_030483006.1
GO:0033853_MF_aspartate-prephenate aminotransferase activity	0.785185	2	XP_030483244.1, XP_030483006.1
GO:0033854_MF_glutamate-prephenate aminotransferase activity	0.785185	2	XP_030483244.1, XP_030483006.1
GO:0004869_MF_cysteine-type endopeptidase inhibitor activity	0.786	1	XP_030491130.1
GO:0006972_BP_hyperosmotic response	0.786	1	XP_030491130.1
GO:0010030_BP_positive regulation of seed germination	0.786	1	XP_030491130.1
GO:0045037_BP_protein import into chloroplast stroma	0.786736	3	XP_030480080.1, XP_030509817.1, XP_030508565.1
GO:0004108_MF_citrate (Si)-synthase activity	0.786853	1	XP_030510143.1
GO:0032440_MF_2-alkenal reductase [NAD(P)] activity	0.78963	2	XP_030484789.1, XP_030482216.1
GO:0006886_BP_intracellular protein transport	0.792935	4	XP_030494807.1, XP_030488123.1, XP_030506590.1, XP_030501188.1
GO:0009060_BP_aerobic respiration	0.793779	5	XP_030481474.1, XP_030484297.1, XP_030498579.1
GO:0006520_BP_cellular amino acid metabolic process	0.796117	7	XP_030502137.1, XP_030483244.1, XP_030507263.1
GO:0008891_MF_glycolate oxidase activity	0.796813	1	XP_030480200.1
GO:0009854_BP_oxidative photosynthetic carbon pathway	0.796813	1	XP_030480200.1
GO:0010181_MF_FMN binding	0.796813	1	XP_030480200.1
GO:0050665_BP_hydrogen peroxide biosynthetic process	0.796813	1	XP_030480200.1
GO:0052852_MF_very-long-chain-(S)-2-hydroxy-acid oxidase activity	0.796813	1	XP_030480200.1
GO:0052853_MF_long-chain-(S)-2-hydroxy-long-chain-acid oxidase activity	0.796813	1	XP_030480200.1
GO:0052854_MF_medium-chain-(S)-2-hydroxy-acid oxidase activity	0.796813	1	XP_030480200.1
GO:0051920_MF_peroxiredoxin activity	0.798	1	XP_030482744.1
GO:0004857_MF_enzyme inhibitor activity	0.798165	2	XP_030490922.1, XP_030510626.1
GO:0045271_CC_respiratory chain complex I	0.798387	5	XP_030489108.1, XP_030499024.1, XP_030494356.1
GO:0071669_BP_plant-type cell wall organization or biogenesis	0.798387	5	XP_030496356.1, XP_030497054.1, XP_030483875.1, XP_030505180.1, XP_030484715.1
GO:0000502_CC_proteasome complex	0.804781	1	XP_030478854.1
GO:0004298_MF_threonine-type endopeptidase activity	0.804781	1	XP_030478854.1
GO:0005819_CC_spindle	0.804781	1	XP_030478854.1
GO:0005839_CC_proteasome core complex	0.804781	1	XP_030478854.1
GO:0008233_MF_peptidase activity	0.804781	1	XP_030478854.1
GO:0009524_CC_phragmoplast	0.804781	1	XP_030478854.1
GO:0019773_CC_proteasome core complex, alpha-subunit complex	0.804781	1	XP_030478854.1
GO:0006097_BP_glyoxylate cycle	0.807542	3	XP_030480080.1, XP_030508565.1, XP_030483075.1
GO:0008135_MF_translation factor activity, RNA binding	0.81	1	XP_030492987.1
GO:0090696_BP_post-embryonic plant organ development	0.810398	2	XP_030508042.1, XP_030483002.1
GO:0016042_BP_lipid catabolic process	0.814044	3	XP_030491448.1, XP_030509404.1, XP_030488395.1
GO:0005615_CC_extracellular space	0.816078	4	XP_030504009.1, XP_030484074.1, XP_030510133.1, XP_030487411.1
GO:0004148_MF_dihydrolipoyl dehydrogenase activity	0.816733	1	XP_030507275.1
GO:0050660_MF_flavin adenine dinucleotide binding	0.816733	1	XP_030507275.1
GO:0008047_MF_enzyme activator activity	0.817778	2	XP_030504090.1, XP_030510626.1
GO:0015035_MF_protein disulfide oxidoreductase activity	0.817778	2	XP_030504090.1, XP_030510626.1
GO:0016671_MF_oxidoreductase activity, acting on a sulfur group of donors, disulfide as acceptor	0.817778	2	XP_030504090.1, XP_030510626.1
GO:0043085_BP_positive regulation of catalytic activity	0.817778	2	XP_030504090.1, XP_030510626.1
GO:0001558_BP_regulation of cell growth	0.82	1	XP_030507287.1
GO:0007346_BP_regulation of mitotic cell cycle	0.82	1	XP_030507287.1
GO:0008017_MF_microtubule binding	0.82	1	XP_030507287.1
GO:0009819_BP_drought recovery	0.82	1	XP_030507287.1
GO:0031117_BP_positive regulation of microtubule depolymerization	0.82	1	XP_030507287.1
GO:0040014_BP_regulation of multicellular organism growth	0.82	1	XP_030507287.1
GO:0042127_BP_regulation of cell population proliferation	0.82	1	XP_030507287.1
GO:0048527_BP_lateral root development	0.82	1	XP_030507287.1
GO:0090406_CC_pollen tube	0.82	1	XP_030507287.1
GO:0006820_BP_anion transport	0.821847	3	XP_030481474.1, XP_030484297.1, XP_030498579.1
GO:0008308_MF_voltage-gated anion channel activity	0.821847	3	XP_030481474.1, XP_030484297.1, XP_030498579.1
GO:0015288_MF_porin activity	0.821847	3	XP_030481474.1, XP_030484297.1, XP_030498579.1
GO:0040008_BP_regulation of growth	0.821847	3	XP_030481474.1, XP_030484297.1, XP_030498579.1
GO:0046930_CC_pore complex	0.821847	3	XP_030481474.1, XP_030484297.1, XP_030498579.1
GO:0098656_BP_anion transmembrane transport	0.821847	3	XP_030481474.1, XP_030484297.1, XP_030498579.1
GO:0005743_CC_mitochondrial inner membrane	0.822614	10	XP_030500783.1, XP_030494298.1, XP_030481956.1, XP_030511155.1, XP_030492987.1, XP_030481503.1, XP_030482301.1
GO:0010255_BP_glucose mediated signaling pathway	0.822709	1	XP_030486209.1
GO:0030835_BP_negative regulation of actin filament depolymerization	0.822709	1	XP_030486209.1
GO:0051015_MF_actin filament binding	0.822709	1	XP_030486209.1
GO:0051693_BP_actin filament capping	0.822709	1	XP_030486209.1
GO:0010252_BP_auxin homeostasis	0.824034	3	XP_030502211.1, XP_030506780.1, XP_030507287.1
GO:0032502_BP_developmental process	0.824034	3	XP_030503144.1, XP_030488761.1, XP_030507287.1
GO:0000028_BP_ribosomal small subunit assembly	0.827048	3	XP_030484142.1, XP_030506780.1, XP_030502211.1
GO:0004096_MF_catalase activity	0.828746	2	XP_030498127.1, XP_030498132.1
GO:0009514_CC_glyoxysome	0.828746	2	XP_030498127.1, XP_030498132.1
GO:0009648_BP_photoperiodism	0.828746	2	XP_030498127.1, XP_030498132.1
GO:0000226_BP_microtubule cytoskeleton organization	0.832794	7	XP_030494807.1, XP_030496340.1, XP_030510604.1, XP_030482459.1, XP_030480542.1
GO:0015630_CC_microtubule cytoskeleton	0.832794	7	XP_030494807.1, XP_030496340.1, XP_030510604.1, XP_030482459.1, XP_030480542.1
GO:0030234_MF_enzyme regulator activity	0.83485	3	XP_030492155.1, XP_030491130.1, XP_030504809.1
GO:0008863_MF_formate dehydrogenase (NAD+) activity	0.836653	1	XP_030481542.1
GO:0042183_BP_formate catabolic process	0.836653	1	XP_030481542.1
GO:0046961_MF_proton-transporting ATPase activity, rotational mechanism	0.838519	2	XP_030500769.1, XP_030502093.1
GO:0042545_BP_cell wall modification	0.840052	3	XP_030496356.1, XP_030490922.1, XP_030497054.1
GO:0006754_BP_ATP biosynthetic process	0.842	1	XP_030493027.1
GO:0009955_BP_adaxial/abaxial pattern specification	0.842653	3	XP_030501031.1, XP_030483002.1, XP_030508042.1
GO:0009306_BP_protein secretion	0.843953	3	XP_030509817.1, XP_030506590.1, XP_030501188.1
GO:0048653_BP_anther development	0.845311	4	XP_030477713.1, XP_030504574.1, XP_030482301.1
GO:0008661_MF_1-deoxy-D-xylulose-5-phosphate synthase activity	0.846	1	XP_030507676.1
GO:0009228_BP_thiamine biosynthetic process	0.846	1	XP_030507676.1
GO:0016114_BP_terpenoid biosynthetic process	0.846	1	XP_030507676.1
GO:0052865_BP_1-deoxy-D-xylulose 5-phosphate biosynthetic process	0.846	1	XP_030507676.1
GO:0016298_MF_lipase activity	0.848889	2	XP_030491448.1, XP_030509404.1
GO:0052689_MF_carboxylic ester hydrolase activity	0.848889	2	XP_030491448.1, XP_030509404.1
GO:0031966_CC_mitochondrial membrane	0.848965	4	XP_030489108.1, XP_030499024.1, XP_030488395.1, XP_030494356.1
GO:0016787_MF_hydrolase activity	0.850829	4	XP_030504809.1, XP_030486480.1, XP_030486209.1, XP_030492155.1
GO:0004356_MF_glutamate-ammonia ligase activity	0.852	1	XP_030500358.1
GO:0006542_BP_glutamine biosynthetic process	0.852	1	XP_030500358.1
GO:0019676_BP_ammonia assimilation cycle	0.852	1	XP_030500358.1
GO:0042128_BP_nitrate assimilation	0.852	1	XP_030500358.1
GO:0007030_BP_Golgi organization	0.853333	2	XP_030500769.1, XP_030496049.1
GO:0009695_BP_jasmonic acid biosynthetic process	0.854077	3	XP_030493230.1, XP_030481799.1, XP_030504574.1
GO:0031408_BP_oxylipin biosynthetic process	0.854077	3	XP_030493230.1, XP_030481799.1, XP_030504574.1
GO:0009832_BP_plant-type cell wall biogenesis	0.85426	6	XP_030496356.1, XP_030500769.1, XP_030497054.1, XP_030483875.1, XP_030505180.1
GO:0043069_BP_negative regulation of programmed cell death	0.856574	1	XP_030486303.1
GO:0003746_MF_translation elongation factor activity	0.858295	5	XP_030504382.1, XP_030500695.1, XP_030492987.1, XP_030503775.1
GO:0031625_MF_ubiquitin protein ligase binding	0.860599	5	XP_030500800.1, XP_030497408.1, XP_030503529.1
GO:0008121_MF_ubiquinol-cytochrome-c reductase activity	0.86255	1	XP_030508041.1
GO:0006412_BP_translation	0.867133	72	XP_030499617.1, XP_030493616.1, XP_030499120.1, XP_030489897.1, XP_030494089.1, XP_030491493.1, XP_030488101.1, XP_030501397.1, XP_030489954.1, XP_030495568.1, XP_030501031.1, XP_030478865.1, XP_030490877.1, XP_030504688.1, XP_030497358.1, XP_030488227.1, XP_030502129.1, XP_030498718.1, XP_030503945.1, XP_030483142.1, XP_030484142.1, XP_030480565.1, XP_030493130.1, XP_030493408.1, XP_030497224.1,…
GO:0009816_BP_defense response to bacterium, incompatible interaction	0.867235	4	XP_030509817.1, XP_030504574.1, XP_030488395.1
GO:0005840_CC_ribosome	0.868132	62	XP_030494449.1, XP_030493616.1, XP_030480009.1, XP_030499120.1, XP_030489897.1, XP_030494089.1, XP_030491493.1, XP_030488101.1, XP_030501397.1, XP_030489954.1, XP_030488054.1, XP_030495568.1, XP_030501031.1, XP_030478865.1, XP_030504688.1, XP_030488227.1, XP_030502129.1, XP_030477698.1, XP_030498718.1, XP_030503945.1, XP_030493130.1, XP_030493408.1, XP_030492083.1, XP_030486281.1, XP_030507532.1,…
GO:0016125_BP_sterol metabolic process	0.868502	2	XP_030481799.1, XP_030482241.1
GO:0009733_BP_response to auxin	0.871663	12	XP_030482489.1, XP_030496356.1, XP_030497408.1
GO:0042802_MF_identical protein binding	0.872562	3	XP_030499024.1, XP_030510626.1, XP_030488123.1
GO:0003735_MF_structural constituent of ribosome	0.881119	75	XP_030494449.1, XP_030493616.1, XP_030480009.1, XP_030499120.1, XP_030489897.1, XP_030494089.1, XP_030491493.1, XP_030488101.1, XP_030501397.1, XP_030489954.1, XP_030488054.1, XP_030495568.1, XP_030501031.1, XP_030478865.1, XP_030490877.1, XP_030497358.1, XP_030488227.1, XP_030502129.1, XP_030477698.1, XP_030498718.1, XP_030503945.1, XP_030483142.1, XP_030484142.1, XP_030480565.1, XP_030493130.1,…
GO:0005829_CC_cytosol	0.883117	83	XP_030504263.1, XP_030492518.1, XP_030496648.1, XP_030487494.1, XP_030499617.1, XP_030485115.1, XP_030508442.1, XP_030507611.1, XP_030504009.1, XP_030507062.1, XP_030480009.1, XP_030487452.1, XP_030489407.1, XP_030509401.1, XP_030494089.1, XP_030504382.1, XP_030492889.1, XP_030488054.1, XP_030502137.1, XP_030510219.1, XP_030496981.1, XP_030486208.1, XP_030500800.1, XP_030483244.1, XP_030488227.1,…
GO:0009807_BP_lignan biosynthetic process	0.883792	2	XP_030501712.1, XP_030501711.1
GO:0010283_MF_pinoresinol reductase activity	0.883792	2	XP_030501712.1, XP_030501711.1
GO:0016651_MF_oxidoreductase activity, acting on NAD(P)H	0.883792	2	XP_030501712.1, XP_030501711.1
GO:0032442_MF_phenylcoumaran benzylic ether reductase activity	0.883792	2	XP_030501712.1, XP_030501711.1
GO:0033194_BP_response to hydroperoxide	0.883792	2	XP_030501712.1, XP_030501711.1
GO:0050664_MF_oxidoreductase activity, acting on NAD(P)H, oxygen as acceptor	0.883792	2	XP_030501712.1, XP_030501711.1
GO:1900057_BP_positive regulation of leaf senescence	0.883792	2	XP_030501712.1, XP_030501711.1
GO:0006511_BP_ubiquitin-dependent protein catabolic process	0.88412	3	XP_030493197.1, XP_030478854.1, XP_030497408.1
GO:0002181_BP_cytoplasmic translation	0.887407	2	XP_030488054.1, XP_030488155.1
GO:0030295_MF_protein kinase activator activity	0.887407	2	XP_030488054.1, XP_030488155.1
GO:0043021_MF_ribonucleoprotein complex binding	0.887407	2	XP_030488054.1, XP_030488155.1
GO:0006508_BP_proteolysis	0.894283	7	XP_030494188.1, XP_030489279.1, XP_030510248.1, XP_030481503.1, XP_030482156.1, XP_030488808.1, XP_030487411.1
GO:0009788_BP_negative regulation of abscisic acid-activated signaling pathway	0.897778	2	XP_030488797.1, XP_030506545.1
GO:0051290_BP_protein heterotetramerization	0.897778	2	XP_030488797.1, XP_030506545.1
GO:1901671_BP_positive regulation of superoxide dismutase activity	0.897778	2	XP_030488797.1, XP_030506545.1
GO:0004742_MF_dihydrolipoyllysine-residue acetyltransferase activity	0.898406	1	XP_030509103.1
GO:0003824_MF_catalytic activity	0.900741	2	XP_030502137.1, XP_030488395.1
GO:0009791_BP_post-embryonic development	0.900741	2	XP_030507287.1, XP_030488395.1
GO:0003985_MF_acetyl-CoA C-acetyltransferase activity	0.902	1	XP_030482241.1
GO:0008299_BP_isoprenoid biosynthetic process	0.902	1	XP_030482241.1
GO:0009846_BP_pollen germination	0.902	1	XP_030482241.1
GO:0048046_CC_apoplast	0.902098	43	XP_030508797.1, XP_030487494.1, XP_030499617.1, XP_030487564.1, XP_030507611.1, XP_030480080.1, XP_030496356.1, XP_030507458.1, XP_030500800.1, XP_030488227.1, XP_030489279.1, XP_030491448.1, XP_030503150.1
GO:0080092_BP_regulation of pollen tube growth	0.905072	3	XP_030496794.1, XP_030506590.1, XP_030501188.1
GO:0004614_MF_phosphoglucomutase activity	0.908367	1	XP_030496986.1
GO:0009590_BP_detection of gravity	0.908367	1	XP_030496986.1
GO:0016868_MF_intramolecular transferase activity, phosphotransferases	0.908367	1	XP_030496986.1
GO:0048229_BP_gametophyte development	0.908367	1	XP_030496986.1
GO:0006807_BP_nitrogen compound metabolic process	0.909091	6	XP_030507269.1, XP_030488640.1, XP_030501899.1, XP_030483006.1, XP_030507263.1, XP_030483244.1
GO:0022626_CC_cytosolic ribosome	0.91009	68	XP_030494449.1, XP_030493616.1, XP_030480009.1, XP_030489897.1, XP_030494089.1, XP_030491493.1, XP_030488101.1, XP_030501397.1, XP_030489954.1, XP_030488054.1, XP_030495568.1, XP_030501031.1, XP_030490877.1, XP_030504688.1, XP_030497358.1, XP_030488227.1, XP_030502129.1, XP_030477698.1, XP_030503945.1, XP_030483142.1, XP_030484142.1, XP_030480565.1, XP_030497224.1, XP_030492083.1, XP_030486281.1,…
GO:0007568_BP_aging	0.915858	7	XP_030496356.1, XP_030497408.1, XP_030500358.1, XP_030496959.1, XP_030497054.1
GO:0030246_MF_carbohydrate binding	0.918519	2	XP_030503150.1, XP_030499805.1
GO:0005623_CC_cell	0.921525	6	XP_030500800.1, XP_030510626.1, XP_030496472.1
GO:0010311_BP_lateral root formation	0.925926	2	XP_030504574.1, XP_030493230.1
GO:0010597_BP_green leaf volatile biosynthetic process	0.925926	2	XP_030504574.1, XP_030493230.1
GO:0016165_MF_linoleate 13S-lipoxygenase activity	0.925926	2	XP_030504574.1, XP_030493230.1
GO:0016702_MF_oxidoreductase activity, acting on single donors with incorporation of molecular oxygen, incorporation of two atoms of oxygen	0.925926	2	XP_030504574.1, XP_030493230.1
GO:0030397_BP_membrane disassembly	0.925926	2	XP_030504574.1, XP_030493230.1
GO:0034440_BP_lipid oxidation	0.925926	2	XP_030504574.1, XP_030493230.1
GO:0080086_BP_stamen filament development	0.925926	2	XP_030504574.1, XP_030493230.1
GO:1900366_BP_negative regulation of defense response to insect	0.925926	2	XP_030504574.1, XP_030493230.1
GO:1990136_MF_linoleate 9S-lipoxygenase activity	0.925926	2	XP_030504574.1, XP_030493230.1
GO:0009782_CC_photosystem I antenna complex	0.926267	5	XP_030505394.1, XP_030491052.1, XP_030496863.1, XP_030482347.1, XP_030510671.1
GO:0005774_CC_vacuolar membrane	0.926829	8	XP_030500800.1, XP_030500769.1, XP_030496049.1, XP_030486209.1
GO:0009753_BP_response to jasmonic acid	0.929622	9	XP_030482489.1, XP_030486208.1, XP_030492155.1, XP_030504574.1, XP_030480368.1, XP_030481799.1, XP_030510068.1
GO:0004252_MF_serine-type endopeptidase activity	0.933333	2	XP_030489279.1, XP_030487411.1
GO:0008236_MF_serine-type peptidase activity	0.933333	2	XP_030489279.1, XP_030487411.1
GO:2000038_BP_regulation of stomatal complex development	0.933333	2	XP_030489279.1, XP_030487411.1
GO:2000122_BP_negative regulation of stomatal complex development	0.933333	2	XP_030489279.1, XP_030487411.1
GO:0005737_CC_cytoplasm	0.934066	81	XP_030510658.1, XP_030493857.1, XP_030485469.1, XP_030504263.1, XP_030508797.1, XP_030487494.1, XP_030499617.1, XP_030499793.1, XP_030504009.1, XP_030493203.1, XP_030500783.1, XP_030480080.1, XP_030494298.1, XP_030496356.1
GO:0008171_MF_O-methyltransferase activity	0.934263	1	XP_030496765.1
GO:0008276_MF_protein methyltransferase activity	0.934263	1	XP_030496765.1
GO:0009805_BP_coumarin biosynthetic process	0.934263	1	XP_030496765.1
GO:0032259_BP_methylation	0.934263	1	XP_030496765.1
GO:0042409_MF_caffeoyl-CoA O-methyltransferase activity	0.934263	1	XP_030496765.1
GO:0080012_MF_trihydroxyferuloyl spermidine O-methyltransferase activity	0.934263	1	XP_030496765.1
GO:0080076_MF_caffeoyl CoA:S-adenosyl-L-methionine O-methyltransferase activity	0.934263	1	XP_030496765.1
GO:0080077_MF_trihydroxyferuloyl spermidine:S-adenosyl-L-methionine O-methyltransferase activity	0.934263	1	XP_030496765.1
GO:0080078_MF_tricaffeoyl spermidine:S-adenosyl-L-methionine O-methyltransferase activity	0.934263	1	XP_030496765.1
GO:0080088_BP_spermidine hydroxycinnamate conjugate biosynthetic process	0.934263	1	XP_030496765.1
GO:0048364_BP_root development	0.934694	14	XP_030487494.1, XP_030504574.1, XP_030507287.1, XP_030482301.1, XP_030488395.1, XP_030499508.1, XP_030489850.1, XP_030495411.1, XP_030493262.1
GO:0004177_MF_aminopeptidase activity	0.936	1	XP_030510248.1
GO:0008235_MF_metalloexopeptidase activity	0.936	1	XP_030510248.1
GO:0016805_MF_dipeptidase activity	0.936	1	XP_030510248.1
GO:0004620_MF_phospholipase activity	0.936255	1	XP_030488395.1
GO:0004630_MF_phospholipase D activity	0.936255	1	XP_030488395.1
GO:0005096_MF_GTPase activator activity	0.936255	1	XP_030488395.1
GO:0005546_MF_phosphatidylinositol-4,5-bisphosphate binding	0.936255	1	XP_030488395.1
GO:0006643_BP_membrane lipid metabolic process	0.936255	1	XP_030488395.1
GO:0009395_BP_phospholipid catabolic process	0.936255	1	XP_030488395.1
GO:0009789_BP_positive regulation of abscisic acid-activated signaling pathway	0.936255	1	XP_030488395.1
GO:0010044_BP_response to aluminum ion	0.936255	1	XP_030488395.1
GO:0030136_CC_clathrin-coated vesicle	0.936255	1	XP_030488395.1
GO:0045848_BP_positive regulation of nitrogen utilization	0.936255	1	XP_030488395.1
GO:0046466_BP_membrane lipid catabolic process	0.936255	1	XP_030488395.1
GO:0046470_BP_phosphatidylcholine metabolic process	0.936255	1	XP_030488395.1
GO:0046473_BP_phosphatidic acid metabolic process	0.936255	1	XP_030488395.1
GO:0070290_MF_N-acylphosphatidylethanolamine-specific phospholipase D activity	0.936255	1	XP_030488395.1
GO:0016597_MF_amino acid binding	0.937581	3	XP_030481657.1, XP_030507116.1, XP_030510585.1
GO:0019222_BP_regulation of metabolic process	0.937581	3	XP_030481657.1, XP_030507116.1, XP_030510585.1
GO:0019904_MF_protein domain specific binding	0.937581	3	XP_030481657.1, XP_030507116.1, XP_030510585.1
GO:0045309_MF_protein phosphorylated amino acid binding	0.937581	3	XP_030481657.1, XP_030507116.1, XP_030510585.1
GO:0045732_BP_positive regulation of protein catabolic process	0.937581	3	XP_030481657.1, XP_030507116.1, XP_030510585.1
GO:0048528_BP_post-embryonic root development	0.937581	3	XP_030481657.1, XP_030507116.1, XP_030510585.1
GO:0050826_BP_response to freezing	0.937581	3	XP_030481657.1, XP_030507116.1, XP_030510585.1
GO:0051117_MF_ATPase binding	0.937581	3	XP_030481657.1, XP_030507116.1, XP_030510585.1
GO:0005746_CC_mitochondrial respirasome	0.940239	1	XP_030480140.1
GO:0045153_MF_electron transporter, transferring electrons within CoQH2-cytochrome c reductase complex activity	0.940239	1	XP_030480140.1
GO:0031492_MF_nucleosomal DNA binding	0.941896	2	XP_030499096.1, XP_030504381.1
GO:0004351_MF_glutamate decarboxylase activity	0.942231	1	XP_030507263.1
GO:0006536_BP_glutamate metabolic process	0.942231	1	XP_030507263.1
GO:0006538_BP_glutamate catabolic process	0.942231	1	XP_030507263.1
GO:0016831_MF_carboxy-lyase activity	0.942231	1	XP_030507263.1
GO:0005635_CC_nuclear envelope	0.942396	5	XP_030481657.1, XP_030507116.1, XP_030496472.1, XP_030510585.1
GO:0006606_BP_protein import into nucleus	0.948207	1	XP_030496472.1
GO:0006833_BP_water transport	0.950199	1	XP_030503529.1
GO:0015250_MF_water channel activity	0.950199	1	XP_030503529.1
GO:0015267_MF_channel activity	0.950199	1	XP_030503529.1
GO:0015670_BP_carbon dioxide transport	0.950199	1	XP_030503529.1
GO:0055085_BP_transmembrane transport	0.950199	1	XP_030503529.1
GO:0080170_BP_hydrogen peroxide transmembrane transport	0.950199	1	XP_030503529.1
GO:0005347_MF_ATP transmembrane transporter activity	0.952191	1	XP_030482301.1
GO:0009611_BP_response to wounding	0.953204	15	XP_030492994.1, XP_030482489.1, XP_030510850.1, XP_030504574.1, XP_030499508.1, XP_030481542.1, XP_030481799.1, XP_030481816.1
GO:2000033_BP_regulation of seed dormancy process	0.954	1	XP_030480368.1
GO:0031409_MF_pigment binding	0.954486	3	XP_030505394.1, XP_030496863.1, XP_030510671.1
GO:0009617_BP_response to bacterium	0.956256	15	XP_030492994.1, XP_030483852.1, XP_030500800.1, XP_030481474.1, XP_030510850.1, XP_030504574.1, XP_030484297.1, XP_030498579.1, XP_030494296.1
GO:0009853_BP_photorespiration	0.965895	4	XP_030489108.1, XP_030499024.1, XP_030494356.1, XP_030490921.1
GO:0051365_BP_cellular response to potassium ion starvation	0.965895	4	XP_030481657.1, XP_030507116.1, XP_030488395.1, XP_030510585.1
GO:0046685_BP_response to arsenic-containing substance	0.968889	2	XP_030509817.1, XP_030507275.1
GO:0046686_BP_response to cadmium ion	0.969549	4	XP_030488227.1, XP_030500358.1, XP_030496986.1, XP_030499805.1
GO:0051301_BP_cell division	0.971341	13	XP_030496356.1, XP_030492083.1, XP_030507287.1, XP_030488395.1, XP_030499508.1
GO:0000103_BP_sulfate assimilation	0.972	1	XP_030510626.1
GO:0006109_BP_regulation of carbohydrate metabolic process	0.972	1	XP_030510626.1
GO:0006662_BP_glycerol ether metabolic process	0.972	1	XP_030510626.1
GO:0007154_BP_cell communication	0.972	1	XP_030510626.1
GO:0010188_BP_response to microbial phytotoxin	0.972	1	XP_030510626.1
GO:0030544_MF_Hsp70 protein binding	0.972	1	XP_030510626.1
GO:0043086_BP_negative regulation of catalytic activity	0.972	1	XP_030510626.1
GO:0051259_BP_protein complex oligomerization	0.972	1	XP_030510626.1
GO:0080058_BP_protein deglutathionylation	0.972	1	XP_030510626.1
GO:0009970_BP_cellular response to sulfate starvation	0.973992	3	XP_030502137.1, XP_030498132.1, XP_030498127.1
GO:0016020_CC_membrane	0.979818	16	XP_030487494.1, XP_030498417.1, XP_030493027.1, XP_030502093.1, XP_030482301.1, XP_030503529.1, XP_030488395.1
GO:0009741_BP_response to brassinosteroid	0.980512	4	XP_030496356.1, XP_030510133.1, XP_030490922.1, XP_030497054.1
GO:0010204_BP_defense response signaling pathway, resistance gene-independent	0.980741	2	XP_030503150.1, XP_030480200.1
GO:0048027_MF_mRNA 5'-UTR binding	0.980741	2	XP_030484142.1, XP_030483075.1
GO:0009058_BP_biosynthetic process	0.984395	3	XP_030483244.1, XP_030490921.1, XP_030483006.1
GO:0009739_BP_response to gibberellin	0.984709	2	XP_030493262.1, XP_030498417.1
GO:0003729_MF_mRNA binding	0.986014	80	XP_030510658.1, XP_030499617.1, XP_030499793.1, XP_030493616.1, XP_030494089.1, XP_030501397.1, XP_030489954.1, XP_030495568.1, XP_030478865.1, XP_030490877.1, XP_030504688.1, XP_030497358.1, XP_030503945.1, XP_030483142.1, XP_030484142.1, XP_030480565.1, XP_030493130.1, XP_030493408.1, XP_030497224.1, XP_030486281.1, XP_030507532.1, XP_030509817.1, XP_030492808.1, XP_030489755.1, XP_030500635.1,…
GO:0042625_MF_ATPase-coupled ion transmembrane transporter activity	0.988	1	XP_030502093.1
GO:0006839_BP_mitochondrial transport	0.989038	4	XP_030511155.1, XP_030482301.1, XP_030495411.1
GO:0004553_MF_hydrolase activity, hydrolyzing O-glycosyl compounds	0.98991	6	XP_030496356.1, XP_030494296.1, XP_030510068.1, XP_030508841.1, XP_030499805.1, XP_030497054.1
GO:0004222_MF_metalloendopeptidase activity	0.99004	1	XP_030481503.1
GO:0005789_CC_endoplasmic reticulum membrane	0.990256	4	XP_030503150.1, XP_030482301.1, XP_030495411.1
GO:0043531_MF_ADP binding	0.991111	2	XP_030492155.1, XP_030504809.1
GO:0046863_MF_ribulose-1,5-bisphosphate carboxylase/oxygenase activator activity	0.991111	2	XP_030492155.1, XP_030504809.1
GO:0050821_BP_protein stabilization	0.991111	2	XP_030509817.1, XP_030477716.1
GO:0030170_MF_pyridoxal phosphate binding	0.993498	3	XP_030483244.1, XP_030507263.1, XP_030483006.1
GO:0005524_MF_ATP binding	0.996004	35	XP_030508442.1, XP_030500783.1, XP_030509401.1, XP_030494298.1, XP_030500800.1, XP_030478872.1, XP_030492155.1, XP_030509817.1, XP_030506197.1, XP_030488797.1, XP_030500358.1
GO:0002020_MF_protease binding	0.997564	4	XP_030500800.1, XP_030496049.1, XP_030483080.1, XP_030491945.1
GO:0022627_CC_cytosolic small ribosomal subunit	0.998002	36	XP_030489897.1, XP_030490877.1, XP_030502129.1, XP_030503945.1, XP_030484142.1, XP_030480565.1, XP_030493408.1, XP_030497224.1, XP_030486281.1, XP_030497408.1, XP_030484013.1, XP_030480209.1, XP_030507696.1, XP_030484107.1, XP_030504232.1, XP_030493401.1
GO:0003979_MF_UDP-glucose 6-dehydrogenase activity	1	1	XP_030484203.1
GO:0006065_BP_UDP-glucuronate biosynthetic process	1	1	XP_030484203.1
GO:0052546_BP_cell wall pectin metabolic process	1	1	XP_030484203.1

## Sheet: 3 GO_enrichment_flower
pathway	pval	size	leadingEdge
GO:0009507_CC_chloroplast	0.011988	107	XP_030506176.1, XP_030489666.1, XP_030502962.1, XP_030494529.1, XP_030477620.1, XP_030493646.1, XP_030486567.1, XP_030481704.1, XP_030491783.1, XP_030496287.1, XP_030504579.1, XP_030507372.1, XP_030482887.1, XP_030493816.1, XP_030486822.1, XP_030509823.1, XP_030481214.1, XP_030486104.1, XP_030502502.1, XP_030489172.1, XP_030510931.1, XP_030491734.1, XP_030492063.1, XP_030486563.1, XP_030504457.1,…
GO:0009535_CC_chloroplast thylakoid membrane	0.004995	60	XP_030506176.1, XP_030489666.1, XP_030510788.1, XP_030504068.1, XP_030509499.1, XP_030486567.1, XP_030493859.1, XP_030486664.1, XP_030496287.1, XP_030504579.1, XP_030482887.1, XP_030493816.1, XP_030501300.1, XP_030498411.1, XP_030500651.1, XP_030486104.1, XP_030500832.1, XP_030504358.1, XP_030502103.1, XP_030486563.1, XP_030491995.1, XP_030503622.1, XP_030483958.1, XP_030483877.1, XP_030484904.1,…
GO:0015979_BP_photosynthesis	0.0241206	16	XP_030489666.1, XP_030495520.1, XP_030510788.1, XP_030496287.1, XP_030501300.1, XP_030500651.1, XP_030502103.1, XP_030488100.1, XP_030491995.1, XP_030504457.1, XP_030503187.1, XP_030493308.1
GO:0019843_MF_rRNA binding	0.049445	14	XP_030486758.1, XP_030491470.1, XP_030493859.1, XP_030491783.1, XP_030480118.1, XP_030484291.1, XP_030489920.1, XP_030504358.1, XP_030510931.1, XP_030483732.1, XP_030477771.1, XP_030480116.1, XP_030483670.1
GO:0005730_CC_nucleolus	0.0164609	10	XP_030497169.1, XP_030484638.1
GO:0015995_BP_chlorophyll biosynthetic process	0.0432099	10	XP_030489666.1, XP_030509499.1, XP_030507372.1
GO:0042254_BP_ribosome biogenesis	0.0296296	8	XP_030491470.1, XP_030497169.1, XP_030480759.1, XP_030484291.1
GO:0010287_CC_plastoglobule	0.0280172	7	XP_030486758.1, XP_030477620.1, XP_030486567.1, XP_030486563.1
GO:0072593_BP_reactive oxygen species metabolic process	0.0355603	7	XP_030502962.1, XP_030493646.1, XP_030493507.1, XP_030508621.1
GO:0006364_BP_rRNA processing	0.0183486	5	XP_030486758.1, XP_030504720.1
GO:0045893_BP_positive regulation of transcription, DNA-templated	0.0135301	4	XP_030486758.1, XP_030484638.1, XP_030486664.1
GO:0009832_BP_plant-type cell wall biogenesis	0.037037	4	XP_030504698.1, XP_030495991.1, XP_030488594.1, XP_030490587.1
GO:0048316_BP_seed development	0.0107383	3	XP_030507313.1, XP_030501551.1
GO:0006098_BP_pentose-phosphate shunt	0.0161074	3	XP_030477620.1, XP_030492265.1
GO:0000226_BP_microtubule cytoskeleton organization	0.00276243	2	XP_030504698.1, XP_030501209.1
GO:0045727_BP_positive regulation of translation	0.00625	2	XP_030486758.1, XP_030491049.1
GO:0004356_MF_glutamate-ammonia ligase activity	0.0110497	2	XP_030494209.1, XP_030494204.1
GO:0005085_MF_guanyl-nucleotide exchange factor activity	0.0110497	2	XP_030489837.1, XP_030488705.1
GO:0009399_BP_nitrogen fixation	0.0110497	2	XP_030494209.1, XP_030494204.1
GO:0010072_BP_primary shoot apical meristem specification	0.0110497	2	XP_030477810.1, XP_030510105.1
GO:0032012_BP_regulation of ARF protein signal transduction	0.0110497	2	XP_030489837.1, XP_030488705.1
GO:0043001_BP_Golgi to plasma membrane protein transport	0.0110497	2	XP_030489837.1, XP_030488705.1
GO:0043015_MF_gamma-tubulin binding	0.0110497	2	XP_030494209.1, XP_030494204.1
GO:0072657_BP_protein localization to membrane	0.0138122	2	XP_030477745.1, XP_030508289.1
GO:0008106_MF_alcohol dehydrogenase (NADP+) activity	0.019337	2	XP_030487556.1, XP_030490096.1
GO:0047501_MF_(+)-neomenthol dehydrogenase activity	0.019337	2	XP_030487556.1, XP_030490096.1
GO:0047504_MF_(-)-menthol dehydrogenase activity	0.019337	2	XP_030487556.1, XP_030490096.1
GO:0060968_BP_regulation of gene silencing	0.019337	2	XP_030504698.1, XP_030488658.1
GO:0006351_BP_transcription, DNA-templated	0.021875	2	XP_030484638.1, XP_030486067.1
GO:0009640_BP_photomorphogenesis	0.0234375	2	XP_030489666.1, XP_030494275.1
GO:0004028_MF_3-chloroallyl aldehyde dehydrogenase activity	0.028125	2	XP_030493646.1, XP_030496970.1
GO:0004029_MF_aldehyde dehydrogenase (NAD) activity	0.028125	2	XP_030493646.1, XP_030496970.1
GO:0016620_MF_oxidoreductase activity, acting on the aldehyde or oxo group of donors, NAD or NADP as acceptor	0.028125	2	XP_030493646.1, XP_030496970.1
GO:0050662_MF_coenzyme binding	0.028125	2	XP_030486758.1, XP_030506020.1
GO:0010255_BP_glucose mediated signaling pathway	0.038674	2	XP_030504698.1, XP_030485298.1
GO:0001666_BP_response to hypoxia	0.040625	2	XP_030477620.1, XP_030501271.1
GO:0004222_MF_metalloendopeptidase activity	0.0414365	2	XP_030504698.1, XP_030493839.1
GO:0045037_BP_protein import into chloroplast stroma	0.0497238	2	XP_030504698.1, XP_030482716.1
GO:0090332_BP_stomatal closure	0.0497238	2	XP_030485298.1, XP_030482716.1
GO:0003959_MF_NADPH dehydrogenase activity	0.00828157	1	XP_030489666.1
GO:0009647_BP_skotomorphogenesis	0.00828157	1	XP_030489666.1
GO:0016630_MF_protochlorophyllide reductase activity	0.00828157	1	XP_030489666.1
GO:0055072_BP_iron ion homeostasis	0.010352	1	XP_030502962.1
GO:0004568_MF_chitinase activity	0.0153257	1	XP_030499801.1
GO:0006032_BP_chitin catabolic process	0.0153257	1	XP_030499801.1
GO:0009871_BP_jasmonic acid and ethylene-dependent systemic resistance, ethylene mediated signaling pathway	0.0153257	1	XP_030499801.1
GO:0016998_BP_cell wall macromolecule catabolic process	0.0153257	1	XP_030499801.1
GO:0008283_BP_cell population proliferation	0.0186335	1	XP_030488359.1
GO:0010497_BP_plasmodesmata-mediated intercellular transport	0.0186335	1	XP_030494529.1
GO:0010647_BP_positive regulation of cell communication	0.0186335	1	XP_030494529.1
GO:0048509_BP_regulation of meristem development	0.0186335	1	XP_030494529.1
GO:0004332_MF_fructose-bisphosphate aldolase activity	0.0207039	1	XP_030477620.1
GO:0031930_BP_mitochondria-nucleus signaling pathway	0.0207039	1	XP_030477620.1
GO:0035671_MF_enone reductase activity	0.0248447	1	XP_030499543.1
GO:0035798_MF_2-alkenal reductase (NADP+) activity	0.0248447	1	XP_030499543.1
GO:0001522_BP_pseudouridine synthesis	0.0289855	1	XP_030497169.1
GO:0015030_CC_Cajal body	0.0289855	1	XP_030497169.1
GO:0030515_MF_snoRNA binding	0.0289855	1	XP_030497169.1
GO:0042644_CC_chloroplast nucleoid	0.0331263	1	XP_030504068.1
GO:0098572_CC_stromal side of plastid thylakoid membrane	0.0331263	1	XP_030504068.1
GO:0003713_MF_transcription coactivator activity	0.0351967	1	XP_030484638.1
GO:0009873_BP_ethylene-activated signaling pathway	0.0351967	1	XP_030484638.1
GO:0005811_CC_lipid droplet	0.0363985	1	XP_030504698.1
GO:0006625_BP_protein targeting to peroxisome	0.0363985	1	XP_030504698.1
GO:0006635_BP_fatty acid beta-oxidation	0.0363985	1	XP_030504698.1
GO:0007032_BP_endosome organization	0.0363985	1	XP_030504698.1
GO:0007292_BP_female gamete generation	0.0363985	1	XP_030504698.1
GO:0008540_CC_proteasome regulatory particle, base subcomplex	0.0363985	1	XP_030504698.1
GO:0008568_MF_microtubule-severing ATPase activity	0.0363985	1	XP_030504698.1
GO:0009825_BP_multidimensional cell growth	0.0363985	1	XP_030504698.1
GO:0010078_BP_maintenance of root meristem identity	0.0363985	1	XP_030504698.1
GO:0010304_BP_PSII associated light-harvesting complex II catabolic process	0.0363985	1	XP_030504698.1
GO:0010498_BP_proteasomal protein catabolic process	0.0363985	1	XP_030504698.1
GO:0016464_MF_chloroplast protein-transporting ATPase activity	0.0363985	1	XP_030504698.1
GO:0016558_BP_protein import into peroxisome matrix	0.0363985	1	XP_030504698.1
GO:0031122_BP_cytoplasmic microtubule organization	0.0363985	1	XP_030504698.1
GO:0031648_BP_protein destabilization	0.0363985	1	XP_030504698.1
GO:0031936_BP_negative regulation of chromatin silencing	0.0363985	1	XP_030504698.1
GO:0035266_BP_meristem growth	0.0363985	1	XP_030504698.1
GO:0036402_MF_proteasome-activating ATPase activity	0.0363985	1	XP_030504698.1
GO:0042623_MF_ATPase activity, coupled	0.0363985	1	XP_030504698.1
GO:0043248_BP_proteasome assembly	0.0363985	1	XP_030504698.1
GO:0045732_BP_positive regulation of protein catabolic process	0.0363985	1	XP_030504698.1
GO:0045899_BP_positive regulation of RNA polymerase II transcriptional preinitiation complex assembly	0.0363985	1	XP_030504698.1
GO:0048232_BP_male gamete generation	0.0363985	1	XP_030504698.1
GO:0048564_BP_photosystem I assembly	0.0363985	1	XP_030504698.1
GO:0048827_BP_phyllome development	0.0363985	1	XP_030504698.1
GO:0051788_BP_response to misfolded protein	0.0363985	1	XP_030504698.1
GO:0055078_BP_sodium ion homeostasis	0.0363985	1	XP_030504698.1
GO:0062091_CC_Ycf2/FtsHi complex	0.0363985	1	XP_030504698.1
GO:0080111_BP_DNA demethylation	0.0363985	1	XP_030504698.1
GO:0080129_BP_proteasome core complex assembly	0.0363985	1	XP_030504698.1
GO:0000776_CC_kinetochore	0.0383142	1	XP_030501209.1
GO:0000922_CC_spindle pole	0.0383142	1	XP_030501209.1
GO:0007051_BP_spindle organization	0.0383142	1	XP_030501209.1
GO:0030951_BP_establishment or maintenance of microtubule cytoskeleton polarity	0.0383142	1	XP_030501209.1
GO:0030981_CC_cortical microtubule cytoskeleton	0.0383142	1	XP_030501209.1
GO:0035371_CC_microtubule plus-end	0.0383142	1	XP_030501209.1
GO:0046785_BP_microtubule polymerization	0.0383142	1	XP_030501209.1
GO:0051010_MF_microtubule plus-end binding	0.0383142	1	XP_030501209.1
GO:0048529_MF_magnesium-protoporphyrin IX monomethyl ester (oxidative) cyclase activity	0.0393375	1	XP_030509499.1
GO:1901401_BP_regulation of tetrapyrrole metabolic process	0.0393375	1	XP_030509499.1
GO:0004777_MF_succinate-semialdehyde dehydrogenase (NAD+) activity	0.0414079	1	XP_030493646.1
GO:0006540_BP_glutamate decarboxylation to succinate	0.0414079	1	XP_030493646.1
GO:0008802_MF_betaine-aldehyde dehydrogenase activity	0.0414079	1	XP_030493646.1
GO:0009450_BP_gamma-aminobutyric acid catabolic process	0.0414079	1	XP_030493646.1
GO:0009516_CC_leucoplast	0.0414079	1	XP_030493646.1
GO:0009943_BP_adaxial/abaxial axis specification	0.0414079	1	XP_030493646.1
GO:0010492_BP_maintenance of shoot apical meristem identity	0.0414079	1	XP_030493646.1
GO:0019285_BP_glycine betaine biosynthetic process from choline	0.0414079	1	XP_030493646.1
GO:0048825_BP_cotyledon development	0.0414079	1	XP_030493646.1
GO:0050269_MF_coniferyl-aldehyde dehydrogenase activity	0.0414079	1	XP_030493646.1
GO:0005086_MF_ARF guanyl-nucleotide exchange factor activity	0.0421456	1	XP_030489837.1
GO:0009561_BP_megagametogenesis	0.0421456	1	XP_030489837.1
GO:0032588_CC_trans-Golgi network membrane	0.0421456	1	XP_030489837.1
GO:0003714_MF_transcription corepressor activity	0.0498084	1	XP_030477810.1
GO:0009938_BP_negative regulation of gibberellic acid mediated signaling pathway	0.0498084	1	XP_030477810.1
GO:0010336_BP_gibberellic acid homeostasis	0.0498084	1	XP_030477810.1
GO:1903507_BP_negative regulation of nucleic acid-templated transcription	0.0498084	1	XP_030477810.1
GO:0003735_MF_structural constituent of ribosome	0.0521042	20	XP_030491470.1, XP_030493859.1, XP_030480759.1, XP_030491783.1, XP_030480011.1, XP_030480118.1, XP_030484291.1, XP_030489920.1, XP_030500790.1, XP_030504358.1, XP_030510931.1, XP_030483732.1, XP_030480116.1, XP_030483670.1, XP_030490435.1, XP_030498756.1, XP_030499487.1, XP_030480359.1
GO:0048366_BP_leaf development	0.0550459	5	XP_030493646.1, XP_030501271.1
GO:0003899_MF_DNA-directed 5'-3' RNA polymerase activity	0.0555556	1	XP_030486067.1
GO:0005665_CC_RNA polymerase II, core complex	0.0555556	1	XP_030486067.1
GO:0006366_BP_transcription by RNA polymerase II	0.0555556	1	XP_030486067.1
GO:0005840_CC_ribosome	0.0571142	20	XP_030491470.1, XP_030508762.1, XP_030493859.1, XP_030480759.1, XP_030480011.1, XP_030480118.1, XP_030484291.1, XP_030500790.1, XP_030504358.1, XP_030510931.1, XP_030483732.1, XP_030477771.1, XP_030508688.1, XP_030480116.1, XP_030483670.1, XP_030490435.1, XP_030499487.1, XP_030480359.1
GO:0030001_BP_metal ion transport	0.057971	1	XP_030481704.1
GO:0009933_BP_meristem structural organization	0.058011	2	XP_030504698.1, XP_030504708.1
GO:0080008_CC_Cul4-RING E3 ubiquitin ligase complex	0.058011	2	XP_030477810.1, XP_030504708.1
GO:0000502_CC_proteasome complex	0.0583658	3	XP_030504698.1, XP_030504708.1, XP_030482877.1
GO:0004386_MF_helicase activity	0.0583658	3	XP_030492966.1, XP_030490571.1, XP_030503291.1
GO:0007062_BP_sister chromatid cohesion	0.0607735	2	XP_030505408.1, XP_030499087.1
GO:0008278_CC_cohesin complex	0.0607735	2	XP_030505408.1, XP_030499087.1
GO:0043565_MF_sequence-specific DNA binding	0.0607798	5	XP_030484638.1, XP_030506265.1
GO:0048443_BP_stamen development	0.0622568	3	XP_030488658.1, XP_030504708.1, XP_030508130.1
GO:0043621_MF_protein self-association	0.0624339	8	XP_030507313.1, XP_030481147.1
GO:0010196_BP_nonphotochemical quenching	0.0625	2	XP_030486664.1, XP_030504150.1
GO:0010319_CC_stromule	0.0641548	11	XP_030494529.1, XP_030499543.1, XP_030496287.1, XP_030482887.1, XP_030509410.1, XP_030493308.1
GO:0005905_CC_clathrin-coated pit	0.0651341	1	XP_030480195.1
GO:0030124_CC_AP-4 adaptor complex	0.0651341	1	XP_030480195.1
GO:0009523_CC_photosystem II	0.0651907	4	XP_030510788.1, XP_030501300.1, XP_030502103.1, XP_030491995.1
GO:0009707_CC_chloroplast outer membrane	0.0657718	3	XP_030489666.1, XP_030486104.1
GO:0006412_BP_translation	0.0659341	27	XP_030491470.1, XP_030493859.1, XP_030480759.1, XP_030491783.1, XP_030480118.1, XP_030484291.1, XP_030489920.1, XP_030486822.1, XP_030500790.1, XP_030504358.1, XP_030510931.1, XP_030483732.1, XP_030480116.1, XP_030483670.1, XP_030490435.1, XP_030498756.1, XP_030499487.1, XP_030480359.1
GO:0009416_BP_response to light stimulus	0.0681363	20	XP_030510788.1, XP_030493646.1, XP_030478541.1, XP_030482887.1, XP_030489172.1, XP_030491734.1, XP_030502103.1, XP_030492734.1, XP_030478624.1, XP_030510958.1, XP_030498884.1, XP_030510336.1
GO:0052546_BP_cell wall pectin metabolic process	0.0708812	1	XP_030497300.1
GO:0006081_BP_cellular aldehyde metabolic process	0.0724638	1	XP_030496970.1
GO:0033721_MF_aldehyde dehydrogenase (NADP+) activity	0.0724638	1	XP_030496970.1
GO:0043878_MF_glyceraldehyde-3-phosphate dehydrogenase (NAD+) (non-phosphorylating) activity	0.0724638	1	XP_030496970.1
GO:0004820_MF_glycine-tRNA ligase activity	0.0727969	1	XP_030492230.1
GO:0006426_BP_glycyl-tRNA aminoacylation	0.0727969	1	XP_030492230.1
GO:0045995_BP_regulation of embryonic development	0.0727969	1	XP_030492230.1
GO:0010636_BP_positive regulation of mitochondrial fusion	0.0766284	1	XP_030490175.1
GO:0048312_BP_intracellular distribution of mitochondria	0.0766284	1	XP_030490175.1
GO:1902074_BP_response to salt	0.0796875	2	XP_030493646.1, XP_030501271.1
GO:0043622_BP_cortical microtubule organization	0.08125	2	XP_030482685.1, XP_030504698.1
GO:0009819_BP_drought recovery	0.0817121	3	XP_030490575.1, XP_030483000.1, XP_030493953.1
GO:0009695_BP_jasmonic acid biosynthetic process	0.082636	9	XP_030486567.1, XP_030504579.1, XP_030492063.1, XP_030486563.1
GO:0006402_BP_mRNA catabolic process	0.0842912	1	XP_030510105.1
GO:0031087_BP_deadenylation-independent decapping of nuclear-transcribed mRNA	0.0842912	1	XP_030510105.1
GO:0009704_BP_de-etiolation	0.0845638	3	XP_030493816.1, XP_030504708.1, XP_030482716.1
GO:0009574_CC_preprophase band	0.0859375	2	XP_030482685.1, XP_030501209.1
GO:0031969_CC_chloroplast membrane	0.0872211	12	XP_030489666.1, XP_030510788.1, XP_030478541.1, XP_030509823.1, XP_030502103.1, XP_030478624.1, XP_030510958.1
GO:0006413_BP_translational initiation	0.0877193	8	XP_030493260.1, XP_030481349.1, XP_030494551.1, XP_030496515.1, XP_030510889.1, XP_030499948.1, XP_030480694.1, XP_030504132.1
GO:0006417_BP_regulation of translation	0.0877193	8	XP_030490575.1, XP_030481349.1, XP_030494551.1, XP_030510889.1, XP_030483923.1, XP_030499948.1, XP_030480694.1, XP_030504132.1
GO:0006811_BP_ion transport	0.0881226	1	XP_030477745.1
GO:0006878_BP_cellular copper ion homeostasis	0.0881226	1	XP_030477745.1
GO:0006882_BP_cellular zinc ion homeostasis	0.0881226	1	XP_030477745.1
GO:0090351_BP_seedling development	0.0883978	2	XP_030504698.1, XP_030503213.1
GO:0009414_BP_response to water deprivation	0.0889111	36	XP_030484638.1, XP_030493646.1, XP_030496970.1, XP_030478541.1, XP_030494434.1, XP_030504579.1, XP_030481214.1, XP_030500832.1, XP_030509410.1, XP_030478624.1, XP_030484463.1, XP_030480659.1, XP_030490249.1, XP_030477771.1, XP_030510958.1, XP_030498884.1, XP_030509816.1
GO:0009515_CC_granal stacked thylakoid	0.0890269	1	XP_030486664.1
GO:0090391_BP_granum assembly	0.0890269	1	XP_030486664.1
GO:0005484_MF_SNAP receptor activity	0.0938697	1	XP_030508289.1
GO:0007267_BP_cell-cell signaling	0.0938697	1	XP_030490593.1
GO:0010430_BP_fatty acid omega-oxidation	0.0938697	1	XP_030490593.1
GO:0016614_MF_oxidoreductase activity, acting on CH-OH group of donors	0.0938697	1	XP_030490593.1
GO:0016832_MF_aldehyde-lyase activity	0.0938697	1	XP_030490593.1
GO:0046202_BP_cyanide biosynthetic process	0.0938697	1	XP_030490593.1
GO:0046593_MF_mandelonitrile lyase activity	0.0938697	1	XP_030490593.1
GO:0061025_BP_membrane fusion	0.0938697	1	XP_030508289.1
GO:0006268_BP_DNA unwinding involved in DNA replication	0.0939227	2	XP_030483629.1, XP_030511099.1
GO:0003917_MF_DNA topoisomerase type I activity	0.0977011	1	XP_030483629.1
GO:0006265_BP_DNA topological change	0.0977011	1	XP_030483629.1
GO:0003743_MF_translation initiation factor activity	0.1	11	XP_030493260.1, XP_030481349.1, XP_030494551.1, XP_030496515.1, XP_030510889.1, XP_030483923.1, XP_030499948.1, XP_030494275.1, XP_030480694.1, XP_030504132.1, XP_030503327.1
GO:0010005_CC_cortical microtubule, transverse to long axis	0.1	2	XP_030482685.1, XP_030495991.1
GO:0048367_BP_shoot system development	0.100529	4	XP_030504698.1, XP_030496264.1, XP_030503638.1, XP_030496022.1
GO:0048481_BP_plant ovule development	0.100529	4	XP_030510264.1, XP_030491521.1, XP_030501551.1, XP_030496022.1
GO:0048829_BP_root cap development	0.100529	4	XP_030494209.1, XP_030504698.1, XP_030494204.1, XP_030496022.1
GO:0009579_CC_thylakoid	0.100664	6	XP_030510788.1, XP_030493816.1, XP_030500651.1, XP_030502103.1, XP_030477771.1
GO:0010020_BP_chloroplast fission	0.101167	3	XP_030504698.1, XP_030488296.1, XP_030509674.1
GO:0043504_BP_mitochondrial DNA repair	0.101449	1	XP_030486415.1
GO:0097552_BP_mitochondrial double-strand break repair via homologous recombination	0.101449	1	XP_030486415.1
GO:0005743_CC_mitochondrial inner membrane	0.101562	2	XP_030501548.1, XP_030504698.1
GO:0006414_BP_translational elongation	0.10177	6	XP_030480011.1, XP_030481124.1, XP_030487835.1, XP_030500895.1
GO:0006096_BP_glycolytic process	0.103321	4	XP_030477620.1, XP_030491734.1
GO:0009901_BP_anther dehiscence	0.103356	3	XP_030504579.1, XP_030504578.1
GO:0016165_MF_linoleate 13S-lipoxygenase activity	0.103356	3	XP_030504579.1, XP_030504578.1
GO:0016702_MF_oxidoreductase activity, acting on single donors with incorporation of molecular oxygen, incorporation of two atoms of oxygen	0.103356	3	XP_030504579.1, XP_030504578.1
GO:0030397_BP_membrane disassembly	0.103356	3	XP_030504579.1, XP_030504578.1
GO:0034440_BP_lipid oxidation	0.103356	3	XP_030504579.1, XP_030504578.1
GO:0048653_BP_anther development	0.103356	3	XP_030504579.1, XP_030504578.1
GO:0080086_BP_stamen filament development	0.103356	3	XP_030504579.1, XP_030504578.1
GO:1900366_BP_negative regulation of defense response to insect	0.103356	3	XP_030504579.1, XP_030504578.1
GO:1990136_MF_linoleate 9S-lipoxygenase activity	0.103356	3	XP_030504579.1, XP_030504578.1
GO:0071277_BP_cellular response to calcium ion	0.104688	2	XP_030493816.1, XP_030482716.1
GO:0000105_BP_histidine biosynthetic process	0.105058	3	XP_030482419.1, XP_030511116.1, XP_030498879.1
GO:0003727_MF_single-stranded RNA binding	0.105364	1	XP_030490575.1
GO:0004363_MF_glutathione synthase activity	0.105364	1	XP_030504352.1
GO:0006750_BP_glutathione biosynthetic process	0.105364	1	XP_030504352.1
GO:0061158_BP_3'-UTR-mediated mRNA destabilization	0.105364	1	XP_030490575.1
GO:0004089_MF_carbonate dehydratase activity	0.10766	1	XP_030496287.1
GO:0015976_BP_carbon utilization	0.10766	1	XP_030496287.1
GO:0009941_CC_chloroplast envelope	0.110998	11	XP_030486567.1, XP_030478541.1, XP_030486563.1, XP_030478624.1, XP_030485171.1, XP_030484904.1, XP_030510958.1
GO:0010305_BP_leaf vascular tissue pattern formation	0.111111	4	XP_030504708.1, XP_030496264.1, XP_030496022.1, XP_030483923.1
GO:0009644_BP_response to high light intensity	0.111334	19	XP_030510788.1, XP_030478541.1, XP_030504579.1, XP_030486104.1, XP_030500832.1, XP_030497077.1, XP_030502103.1, XP_030478624.1, XP_030510958.1, XP_030510336.1
GO:0032544_BP_plastid translation	0.112832	6	XP_030486758.1, XP_030491783.1, XP_030486822.1, XP_030510931.1
GO:0051455_BP_attachment of spindle microtubules to kinetochore involved in homologous chromosome segregation	0.113027	1	XP_030505408.1
GO:0051754_BP_meiotic sister chromatid cohesion, centromeric	0.113027	1	XP_030505408.1
GO:0004828_MF_serine-tRNA ligase activity	0.114943	1	XP_030510264.1
GO:0006434_BP_seryl-tRNA aminoacylation	0.114943	1	XP_030510264.1
GO:0043039_BP_tRNA aminoacylation	0.114943	1	XP_030510264.1
GO:0097056_BP_selenocysteinyl-tRNA(Sec) biosynthetic process	0.114943	1	XP_030510264.1
GO:0000724_BP_double-strand break repair via homologous recombination	0.115625	2	XP_030488359.1, XP_030484266.1
GO:0016444_BP_somatic cell DNA recombination	0.115625	2	XP_030488359.1, XP_030484266.1
GO:0002181_BP_cytoplasmic translation	0.115942	1	XP_030491808.1
GO:0005694_CC_chromosome	0.116022	2	XP_030505408.1, XP_030506181.1
GO:0010073_BP_meristem maintenance	0.116022	2	XP_030504698.1, XP_030506529.1
GO:0010205_BP_photoinhibition	0.116022	2	XP_030504698.1, XP_030487791.1
GO:0034976_BP_response to endoplasmic reticulum stress	0.116022	2	XP_030482716.1, XP_030487791.1
GO:0006281_BP_DNA repair	0.118119	5	XP_030488359.1, XP_030479003.1
GO:0030154_BP_cell differentiation	0.118534	7	XP_030488359.1, XP_030484266.1
GO:0003980_MF_UDP-glucose:glycoprotein glucosyltransferase activity	0.118774	1	XP_030510885.1
GO:0006486_BP_protein glycosylation	0.118774	1	XP_030510885.1
GO:0016758_MF_transferase activity, transferring hexosyl groups	0.118774	1	XP_030510885.1
GO:0004418_MF_hydroxymethylbilane synthase activity	0.120083	1	XP_030507372.1
GO:0018160_BP_peptidyl-pyrromethane cofactor linkage	0.120083	1	XP_030507372.1
GO:0007094_BP_mitotic spindle assembly checkpoint	0.122605	1	XP_030488658.1
GO:0017056_MF_structural constituent of nuclear pore	0.122605	1	XP_030488658.1
GO:0033234_BP_negative regulation of protein sumoylation	0.122605	1	XP_030488658.1
GO:0042393_MF_histone binding	0.122706	5	XP_030488359.1, XP_030479005.1, XP_030484266.1
GO:0004641_MF_phosphoribosylformylglycinamidine cyclo-ligase activity	0.124224	1	XP_030492113.1
GO:0006164_BP_purine nucleotide biosynthetic process	0.124224	1	XP_030492113.1
GO:0006189_BP_'de novo' IMP biosynthetic process	0.124224	1	XP_030492113.1
GO:0045036_BP_protein targeting to chloroplast	0.124832	3	XP_030486104.1, XP_030504708.1, XP_030500962.1
GO:0009723_BP_response to ethylene	0.125926	8	XP_030489666.1, XP_030484638.1, XP_030494434.1, XP_030490249.1, XP_030509816.1, XP_030504557.1
GO:0004458_MF_D-lactate dehydrogenase (cytochrome) activity	0.128352	1	XP_030499619.1
GO:0019516_BP_lactate oxidation	0.128352	1	XP_030499619.1
GO:0022904_BP_respiratory electron transport chain	0.128352	1	XP_030499619.1
GO:0031234_CC_extrinsic component of cytoplasmic side of plasma membrane	0.128352	1	XP_030499619.1
GO:0047545_MF_2-hydroxyglutarate dehydrogenase activity	0.128352	1	XP_030499619.1
GO:0051990_MF_(R)-2-hydroxyglutarate dehydrogenase activity	0.128352	1	XP_030499619.1
GO:0042651_CC_thylakoid membrane	0.128859	3	XP_030501300.1, XP_030509674.1
GO:0004312_MF_fatty acid synthase activity	0.130268	1	XP_030488296.1
GO:0004315_MF_3-oxoacyl-[acyl-carrier-protein] synthase activity	0.130268	1	XP_030488296.1
GO:0016747_MF_transferase activity, transferring acyl groups other than amino-acyl groups	0.130268	1	XP_030488296.1
GO:0022625_CC_cytosolic large ribosomal subunit	0.132505	1	XP_030489920.1
GO:0005740_CC_mitochondrial envelope	0.132886	3	XP_030477620.1, XP_030491734.1
GO:0010150_BP_leaf senescence	0.138624	8	XP_030502962.1, XP_030494434.1, XP_030490249.1
GO:0019898_CC_extrinsic component of membrane	0.138761	5	XP_030495520.1, XP_030488100.1, XP_030503187.1
GO:0045735_MF_nutrient reservoir activity	0.138761	5	XP_030478541.1, XP_030500832.1, XP_030478624.1, XP_030499933.1, XP_030510958.1
GO:0009699_BP_phenylpropanoid biosynthetic process	0.138991	4	XP_030493646.1, XP_030506020.1, XP_030496955.1
GO:0009735_BP_response to cytokinin	0.140859	55	XP_030486758.1, XP_030494529.1, XP_030477620.1, XP_030508762.1, XP_030481704.1, XP_030478541.1, XP_030494434.1, XP_030482887.1, XP_030489920.1, XP_030482685.1, XP_030498411.1, XP_030491734.1, XP_030500855.1, XP_030491995.1, XP_030504457.1, XP_030478624.1, XP_030493308.1, XP_030483877.1, XP_030490249.1, XP_030493443.1, XP_030510958.1, XP_030497350.1, XP_030499446.1, XP_030483670.1, XP_030490435.1,…
GO:0000398_BP_mRNA splicing, via spliceosome	0.142857	6	XP_030484515.1, XP_030496264.1, XP_030490571.1, XP_030481349.1, XP_030488376.1, XP_030504132.1
GO:0016607_CC_nuclear speck	0.142857	6	XP_030504708.1, XP_030496264.1, XP_030481349.1, XP_030497093.1, XP_030482728.1, XP_030504132.1
GO:0009744_BP_response to sucrose	0.143911	4	XP_030494434.1, XP_030482887.1, XP_030489172.1, XP_030490249.1
GO:0008266_MF_poly(U) RNA binding	0.144397	7	XP_030486758.1, XP_030504358.1, XP_030477771.1
GO:0005876_CC_spindle microtubule	0.144928	1	XP_030482685.1
GO:0051211_BP_anisotropic cell growth	0.144928	1	XP_030482685.1
GO:0055028_CC_cortical microtubule	0.144928	1	XP_030482685.1
GO:0009575_CC_chromoplast stroma	0.146875	2	XP_030510788.1, XP_030502103.1
GO:0010207_BP_photosystem II assembly	0.146875	2	XP_030510788.1, XP_030502103.1
GO:0035448_CC_extrinsic component of thylakoid membrane	0.146875	2	XP_030510788.1, XP_030502103.1
GO:0009765_BP_photosynthesis, light harvesting	0.146998	1	XP_030501300.1
GO:0016168_MF_chlorophyll binding	0.146998	1	XP_030501300.1
GO:0018298_BP_protein-chromophore linkage	0.146998	1	XP_030501300.1
GO:0019899_MF_enzyme binding	0.146998	1	XP_030501300.1
GO:0043495_MF_protein membrane anchor	0.146998	1	XP_030501300.1
GO:1902326_BP_positive regulation of chlorophyll biosynthetic process	0.146998	1	XP_030501300.1
GO:1904964_BP_positive regulation of phytol biosynthetic process	0.146998	1	XP_030501300.1
GO:1904966_BP_positive regulation of vitamin E biosynthetic process	0.146998	1	XP_030501300.1
GO:0006629_BP_lipid metabolic process	0.147119	10	XP_030478541.1, XP_030500832.1, XP_030478624.1, XP_030499933.1, XP_030510958.1
GO:0055085_BP_transmembrane transport	0.148438	2	XP_030501548.1, XP_030494143.1
GO:0061635_BP_regulation of protein complex stability	0.149068	1	XP_030498411.1
GO:0003746_MF_translation elongation factor activity	0.149083	5	XP_030481124.1, XP_030487835.1, XP_030500895.1
GO:0048767_BP_root hair elongation	0.149083	5	XP_030494434.1, XP_030491195.1
GO:0003724_MF_RNA helicase activity	0.149171	2	XP_030490571.1, XP_030503291.1
GO:0009867_BP_jasmonic acid mediated signaling pathway	0.149171	2	XP_030477810.1, XP_030506859.1
GO:0005507_MF_copper ion binding	0.149598	18	XP_030477620.1, XP_030493646.1, XP_030492113.1, XP_030486822.1, XP_030504457.1, XP_030509410.1
GO:0015996_BP_chlorophyll catabolic process	0.151139	1	XP_030509823.1
GO:0047746_MF_chlorophyllase activity	0.151139	1	XP_030509823.1
GO:0102293_MF_pheophytinase b activity	0.151139	1	XP_030509823.1
GO:0047134_MF_protein-disulfide reductase activity	0.153209	1	XP_030496825.1
GO:0008017_MF_microtubule binding	0.153439	4	XP_030501209.1, XP_030495991.1, XP_030506181.1, XP_030494065.1
GO:0008409_MF_5'-3' exonuclease activity	0.155172	1	XP_030493513.1
GO:0009942_BP_longitudinal axis specification	0.155172	1	XP_030493513.1
GO:0016730_MF_oxidoreductase activity, acting on iron-sulfur proteins as donors	0.15528	1	XP_030500651.1
GO:0009737_BP_response to abscisic acid	0.155844	39	XP_030477620.1, XP_030484638.1, XP_030493646.1, XP_030496970.1, XP_030504579.1, XP_030481214.1, XP_030500832.1, XP_030491734.1, XP_030493308.1, XP_030480659.1, XP_030499933.1
GO:0010206_BP_photosystem II repair	0.155973	6	XP_030510788.1, XP_030502103.1, XP_030503622.1, XP_030483877.1
GO:0005319_MF_lipid transporter activity	0.15735	1	XP_030481214.1
GO:0006649_BP_phospholipid transfer to membrane	0.15735	1	XP_030481214.1
GO:0090627_BP_plant epidermal cell differentiation	0.15735	1	XP_030481214.1
GO:1901957_BP_regulation of cutin biosynthetic process	0.15735	1	XP_030481214.1
GO:0000064_MF_L-ornithine transmembrane transporter activity	0.15942	1	XP_030501548.1
GO:0005347_MF_ATP transmembrane transporter activity	0.15942	1	XP_030501548.1
GO:0006839_BP_mitochondrial transport	0.15942	1	XP_030501548.1
GO:0009060_BP_aerobic respiration	0.15942	1	XP_030501548.1
GO:0015217_MF_ADP transmembrane transporter activity	0.15942	1	XP_030501548.1
GO:0015822_BP_ornithine transport	0.15942	1	XP_030501548.1
GO:0015866_BP_ADP transport	0.15942	1	XP_030501548.1
GO:0015867_BP_ATP transport	0.15942	1	XP_030501548.1
GO:0080121_BP_AMP transport	0.15942	1	XP_030501548.1
GO:0080122_MF_AMP transmembrane transporter activity	0.15942	1	XP_030501548.1
GO:1990575_BP_mitochondrial L-ornithine transmembrane transport	0.15942	1	XP_030501548.1
GO:0000145_CC_exocyst	0.159533	3	XP_030487791.1, XP_030488594.1, XP_030489262.1
GO:0070062_CC_extracellular exosome	0.159533	3	XP_030487791.1, XP_030488594.1, XP_030489262.1
GO:0009750_BP_response to fructose	0.159902	4	XP_030494434.1, XP_030493308.1, XP_030490249.1
GO:0005509_MF_calcium ion binding	0.16056	7	XP_030495520.1, XP_030488100.1, XP_030503187.1
GO:0006139_BP_nucleobase-containing compound metabolic process	0.162983	2	XP_030481774.1, XP_030495092.1
GO:0006739_BP_NADP metabolic process	0.162983	2	XP_030488784.1, XP_030510814.1
GO:0010181_MF_FMN binding	0.162983	2	XP_030508130.1, XP_030510814.1
GO:0030941_MF_chloroplast targeting sequence binding	0.163561	1	XP_030486104.1
GO:0051861_MF_glycolipid binding	0.163561	1	XP_030486104.1
GO:0000003_BP_reproduction	0.165631	1	XP_030487400.1
GO:0008782_MF_adenosylhomocysteine nucleosidase activity	0.165631	1	XP_030487400.1
GO:0008930_MF_methylthioadenosine nucleosidase activity	0.165631	1	XP_030487400.1
GO:0009658_BP_chloroplast organization	0.168844	15	XP_030509499.1, XP_030486664.1, XP_030486822.1, XP_030500895.1
GO:0016779_MF_nucleotidyltransferase activity	0.170313	2	XP_030482887.1, XP_030487792.1
GO:0009791_BP_post-embryonic development	0.17146	6	XP_030486104.1, XP_030497077.1, XP_030500895.1
GO:0010117_BP_photoprotection	0.173913	1	XP_030500832.1
GO:0036094_MF_small molecule binding	0.173913	1	XP_030500832.1
GO:0046322_BP_negative regulation of fatty acid oxidation	0.173913	1	XP_030500832.1
GO:0006779_BP_porphyrin-containing compound biosynthetic process	0.174497	3	XP_030507372.1, XP_030498286.1
GO:0032585_CC_multivesicular body membrane	0.175097	3	XP_030504698.1, XP_030503213.1, XP_030496022.1
GO:0030095_CC_chloroplast photosystem II	0.176563	2	XP_030488100.1, XP_030491995.1
GO:0016485_BP_protein processing	0.178161	1	XP_030482642.1
GO:0031365_BP_N-terminal protein amino acid modification	0.178161	1	XP_030482642.1
GO:0031407_BP_oxylipin metabolic process	0.179582	4	XP_030486567.1, XP_030486563.1
GO:0070370_BP_cellular heat acclimation	0.179866	3	XP_030507313.1, XP_030487019.1, XP_030479005.1
GO:0010431_BP_seed maturation	0.180812	4	XP_030478541.1, XP_030500832.1, XP_030478624.1, XP_030510958.1
GO:1901562_BP_response to paraquat	0.180812	4	XP_030478541.1, XP_030500832.1, XP_030478624.1, XP_030510958.1
GO:0009646_BP_response to absence of light	0.181992	1	XP_030498095.1
GO:0017038_BP_protein import	0.181992	1	XP_030498095.1
GO:0046373_BP_L-arabinose metabolic process	0.181992	1	XP_030503831.1
GO:0046556_MF_alpha-L-arabinofuranosidase activity	0.181992	1	XP_030503831.1
GO:0090333_BP_regulation of stomatal closure	0.184375	2	XP_030493816.1, XP_030501271.1
GO:0001678_BP_cellular glucose homeostasis	0.185824	1	XP_030485298.1
GO:0004340_MF_glucokinase activity	0.185824	1	XP_030485298.1
GO:0004396_MF_hexokinase activity	0.185824	1	XP_030485298.1
GO:0009747_BP_hexokinase-dependent signaling	0.185824	1	XP_030485298.1
GO:0010148_BP_transpiration	0.185824	1	XP_030485298.1
GO:0019158_MF_mannokinase activity	0.185824	1	XP_030485298.1
GO:0019320_BP_hexose catabolic process	0.185824	1	XP_030485298.1
GO:0031307_CC_integral component of mitochondrial outer membrane	0.185824	1	XP_030485298.1
GO:0009409_BP_response to cold	0.187812	41	XP_030494529.1, XP_030499543.1, XP_030493646.1, XP_030478541.1, XP_030480011.1, XP_030496287.1, XP_030482887.1, XP_030491734.1, XP_030481147.1, XP_030509410.1, XP_030478624.1, XP_030493308.1, XP_030477771.1, XP_030510958.1, XP_030498884.1
GO:0009978_MF_allene oxide synthase activity	0.187919	3	XP_030486567.1, XP_030486563.1
GO:0016125_BP_sterol metabolic process	0.187919	3	XP_030486567.1, XP_030486563.1
GO:0019373_BP_epoxygenase P450 pathway	0.187919	3	XP_030486567.1, XP_030486563.1
GO:0050826_BP_response to freezing	0.188073	5	XP_030478541.1, XP_030478624.1, XP_030510958.1, XP_030498884.1
GO:0010236_BP_plastoquinone biosynthetic process	0.188406	1	XP_030502502.1
GO:0051741_MF_2-methyl-6-phytyl-1,4-benzoquinone methyltransferase activity	0.188406	1	XP_030502502.1
GO:0102550_MF_2-methyl-6-geranylgeranyl-1,4-benzoquinol methyltransferase activity	0.188406	1	XP_030502502.1
GO:0030145_MF_manganese ion binding	0.189655	1	XP_030489159.1
GO:0051287_MF_NAD binding	0.190367	5	XP_030493646.1, XP_030490632.1
GO:0004104_MF_cholinesterase activity	0.191571	1	XP_030484941.1
GO:0004560_MF_alpha-L-fucosidase activity	0.191571	1	XP_030484941.1
GO:0008152_BP_metabolic process	0.191571	1	XP_030484941.1
GO:0000184_BP_nuclear-transcribed mRNA catabolic process, nonsense-mediated decay	0.192308	5	XP_030490571.1, XP_030481349.1, XP_030503291.1, XP_030499948.1, XP_030504132.1
GO:0005681_CC_spliceosomal complex	0.192308	5	XP_030492966.1, XP_030496264.1, XP_030503964.1, XP_030481349.1, XP_030504132.1
GO:0010008_CC_endosome membrane	0.192308	5	XP_030477745.1, XP_030508289.1, XP_030510335.1, XP_030496022.1, XP_030481494.1
GO:0004604_MF_phosphoadenylyl-sulfate reductase (thioredoxin) activity	0.193487	1	XP_030491654.1
GO:0009973_MF_adenylyl-sulfate reductase activity	0.193487	1	XP_030491654.1
GO:0019379_BP_sulfate assimilation, phosphoadenylyl sulfate reduction by phosphoadenylyl-sulfate reductase (thioredoxin)	0.193487	1	XP_030491654.1
GO:0033741_MF_adenylyl-sulfate reductase (glutathione) activity	0.193487	1	XP_030491654.1
GO:0003682_MF_chromatin binding	0.19469	6	XP_030488359.1, XP_030486057.1, XP_030480883.1, XP_030486078.1
GO:0070012_MF_oligopeptidase activity	0.195402	1	XP_030498514.1
GO:0008289_MF_lipid binding	0.195572	4	XP_030481214.1, XP_030486104.1, XP_030485653.1
GO:0002239_BP_response to oomycetes	0.198437	2	XP_030509410.1, XP_030499801.1
GO:0005797_CC_Golgi medial cisterna	0.201657	2	XP_030508289.1, XP_030510335.1
GO:0005801_CC_cis-Golgi network	0.201657	2	XP_030508289.1, XP_030510335.1
GO:1901002_BP_positive regulation of response to salt stress	0.204182	4	XP_030478541.1, XP_030478624.1, XP_030510958.1
GO:0000932_CC_P-body	0.205369	3	XP_030494434.1, XP_030490249.1
GO:0005506_MF_iron ion binding	0.206349	8	XP_030510788.1, XP_030502103.1, XP_030491424.1
GO:0000413_BP_protein peptidyl-prolyl isomerization	0.206711	3	XP_030483958.1, XP_030504708.1
GO:0009816_BP_defense response to bacterium, incompatible interaction	0.207113	9	XP_030504579.1, XP_030486104.1
GO:0003729_MF_mRNA binding	0.208791	37	XP_030486758.1, XP_030484638.1, XP_030508762.1, XP_030487835.1
GO:0043572_BP_plastid fission	0.209945	2	XP_030504698.1, XP_030509674.1
GO:0018316_BP_peptide cross-linking via L-cystine	0.21118	1	XP_030489172.1
GO:0032991_CC_protein-containing complex	0.21118	1	XP_030489172.1
GO:0071454_BP_cellular response to anoxia	0.21118	1	XP_030489172.1
GO:0080153_BP_negative regulation of reductive pentose-phosphate cycle	0.21118	1	XP_030489172.1
GO:0022857_MF_transmembrane transporter activity	0.214062	2	XP_030501548.1, XP_030499112.1
GO:0004512_MF_inositol-3-phosphate synthase activity	0.215321	1	XP_030497077.1
GO:0006021_BP_inositol biosynthetic process	0.215321	1	XP_030497077.1
GO:0006659_BP_phosphatidylserine biosynthetic process	0.215321	1	XP_030497077.1
GO:0010264_BP_myo-inositol hexakisphosphate biosynthetic process	0.215321	1	XP_030497077.1
GO:0006887_BP_exocytosis	0.21547	2	XP_030487791.1, XP_030488594.1
GO:0060918_BP_auxin transport	0.21547	2	XP_030493513.1, XP_030488594.1
GO:0051607_BP_defense response to virus	0.215596	5	XP_030497077.1, XP_030492063.1, XP_030499933.1
GO:0006094_BP_gluconeogenesis	0.215625	2	XP_030477620.1, XP_030493308.1
GO:0009773_BP_photosynthetic electron transport in photosystem I	0.215625	2	XP_030500651.1, XP_030493308.1
GO:0019253_BP_reductive pentose-phosphate cycle	0.215625	2	XP_030489172.1, XP_030493308.1
GO:0030388_BP_fructose 1,6-bisphosphate metabolic process	0.215625	2	XP_030477620.1, XP_030493308.1
GO:0009654_CC_photosystem II oxygen evolving complex	0.22133	5	XP_030495520.1, XP_030488100.1, XP_030503187.1, XP_030498365.1
GO:0022626_CC_cytosolic ribosome	0.22133	5	XP_030480011.1, XP_030489920.1, XP_030480116.1
GO:0004177_MF_aminopeptidase activity	0.222819	3	XP_030498951.1, XP_030490726.1
GO:0009294_BP_DNA mediated transformation	0.222819	3	XP_030488359.1, XP_030486057.1, XP_030486078.1
GO:0019825_MF_oxygen binding	0.22306	7	XP_030486567.1, XP_030486563.1
GO:0000302_BP_response to reactive oxygen species	0.223451	6	XP_030478541.1, XP_030478624.1, XP_030500895.1, XP_030493443.1, XP_030510958.1, XP_030504720.1
GO:0000312_CC_plastid small ribosomal subunit	0.23125	2	XP_030491783.1, XP_030483732.1
GO:0006883_BP_cellular sodium ion homeostasis	0.232215	3	XP_030478541.1, XP_030478624.1, XP_030510958.1
GO:0030644_BP_cellular chloride ion homeostasis	0.232215	3	XP_030478541.1, XP_030478624.1, XP_030510958.1
GO:1902884_BP_positive regulation of response to oxidative stress	0.232215	3	XP_030478541.1, XP_030478624.1, XP_030510958.1
GO:0016192_BP_vesicle-mediated transport	0.233333	10	XP_030504698.1, XP_030489837.1, XP_030480195.1, XP_030488705.1, XP_030503213.1, XP_030498592.1, XP_030505605.1, XP_030500892.1, XP_030500794.1, XP_030500703.1
GO:0010030_BP_positive regulation of seed germination	0.233463	3	XP_030483000.1, XP_030491415.1, XP_030482663.1
GO:0005643_CC_nuclear pore	0.233557	3	XP_030490690.1, XP_030504173.1
GO:0016817_MF_hydrolase activity, acting on acid anhydrides	0.233716	1	XP_030500962.1
GO:0009408_BP_response to heat	0.238761	27	XP_030507313.1, XP_030484638.1, XP_030493646.1, XP_030478541.1, XP_030500832.1, XP_030497077.1, XP_030481147.1, XP_030478624.1, XP_030493443.1, XP_030510958.1, XP_030487316.1, XP_030493507.1, XP_030487019.1, XP_030479005.1
GO:0006468_BP_protein phosphorylation	0.243243	7	XP_030504698.1, XP_030491415.1, XP_030496022.1, XP_030501271.1, XP_030482728.1, XP_030497245.1, XP_030491677.1
GO:0003677_MF_DNA binding	0.243756	30	XP_030488359.1, XP_030484638.1, XP_030509499.1, XP_030486057.1, XP_030490067.1, XP_030491734.1, XP_030488436.1, XP_030484463.1, XP_030480883.1, XP_030488653.1, XP_030486078.1, XP_030488403.1
GO:0006355_BP_regulation of transcription, DNA-templated	0.243827	10	XP_030501300.1, XP_030486104.1, XP_030506265.1, XP_030480883.1
GO:0008327_MF_methyl-CpG binding	0.244306	1	XP_030488436.1
GO:0000209_BP_protein polyubiquitination	0.245211	1	XP_030504150.1
GO:0009865_BP_pollen tube adhesion	0.245638	3	XP_030506586.1, XP_030507368.1
GO:0004843_MF_thiol-dependent ubiquitin-specific protease activity	0.245856	2	XP_030510166.1, XP_030488452.1
GO:0004607_MF_phosphatidylcholine-sterol O-acyltransferase activity	0.247126	1	XP_030490725.1
GO:0008374_MF_O-acyltransferase activity	0.247126	1	XP_030490725.1
GO:0046027_MF_phospholipid:diacylglycerol acyltransferase activity	0.247126	1	XP_030490725.1
GO:0019509_BP_L-methionine salvage from methylthioadenosine	0.251563	2	XP_030487400.1, XP_030489752.1
GO:0009533_CC_chloroplast stromal thylakoid	0.254688	2	XP_030491995.1, XP_030504708.1
GO:0010157_BP_response to chlorate	0.254789	1	XP_030482716.1
GO:0010187_BP_negative regulation of seed germination	0.254789	1	XP_030482716.1
GO:0046685_BP_response to arsenic-containing substance	0.254789	1	XP_030482716.1
GO:0050821_BP_protein stabilization	0.254789	1	XP_030482716.1
GO:0051131_BP_chaperone-mediated protein complex assembly	0.254789	1	XP_030482716.1
GO:0010013_MF_N-1-naphthylphthalamic acid binding	0.256729	1	XP_030498951.1
GO:0004834_MF_tryptophan synthase activity	0.256906	2	XP_030499669.1, XP_030492002.1
GO:0009684_BP_indoleacetic acid biosynthetic process	0.256906	2	XP_030504667.1, XP_030492002.1
GO:0046474_BP_glycerophospholipid biosynthetic process	0.258621	1	XP_030503057.1
GO:0022627_CC_cytosolic small ribosomal subunit	0.25906	3	XP_030491783.1, XP_030483732.1
GO:0004040_MF_amidase activity	0.260536	1	XP_030504667.1
GO:0006626_BP_protein targeting to mitochondrion	0.260536	1	XP_030504667.1
GO:0016810_MF_hydrolase activity, acting on carbon-nitrogen (but not peptide) bonds	0.260536	1	XP_030504667.1
GO:0043864_MF_indoleacetamide hydrolase activity	0.260536	1	XP_030504667.1
GO:0047412_MF_N-(long-chain-acyl)ethanolamine deacylase activity	0.260536	1	XP_030504667.1
GO:0070291_BP_N-acylethanolamine metabolic process	0.260536	1	XP_030504667.1
GO:0102077_MF_oleamide hydrolase activity	0.260536	1	XP_030504667.1
GO:0103073_MF_anandamide amidohydrolase activity	0.260536	1	XP_030504667.1
GO:0010114_BP_response to red light	0.2625	2	XP_030494434.1, XP_030490249.1
GO:0010282_CC_senescence-associated vacuole	0.2625	2	XP_030494434.1, XP_030490249.1
GO:0010494_CC_cytoplasmic stress granule	0.2625	2	XP_030494434.1, XP_030490249.1
GO:0009543_CC_chloroplast thylakoid lumen	0.26506	18	XP_030495520.1, XP_030500832.1, XP_030488100.1, XP_030491995.1, XP_030503622.1, XP_030483958.1, XP_030504457.1, XP_030503187.1, XP_030483877.1, XP_030487019.1, XP_030479005.1, XP_030491851.1, XP_030478738.1, XP_030481609.1, XP_030493316.1
GO:0050660_MF_flavin adenine dinucleotide binding	0.265193	2	XP_030490593.1, XP_030492509.1
GO:0031425_BP_chloroplast RNA processing	0.265683	4	XP_030500895.1, XP_030477771.1
GO:0009630_BP_gravitropism	0.266284	1	XP_030499669.1
GO:0033984_MF_indole-3-glycerol-phosphate lyase activity	0.266284	1	XP_030499669.1
GO:0045892_BP_negative regulation of transcription, DNA-templated	0.266593	6	XP_030486057.1, XP_030498884.1, XP_030486078.1
GO:0007623_BP_circadian rhythm	0.268143	4	XP_030504068.1, XP_030485171.1
GO:0019853_BP_L-ascorbic acid biosynthetic process	0.268456	3	XP_030490087.1, XP_030491424.1, XP_030487792.1
GO:0009817_BP_defense response to fungus, incompatible interaction	0.268519	10	XP_030494434.1, XP_030496287.1, XP_030486822.1, XP_030509410.1, XP_030490249.1
GO:0009555_BP_pollen development	0.271357	15	XP_030494434.1, XP_030504579.1, XP_030483732.1, XP_030480659.1, XP_030490249.1
GO:0001932_BP_regulation of protein phosphorylation	0.272031	1	XP_030504708.1
GO:0009585_BP_red, far-red light phototransduction	0.272031	1	XP_030504708.1
GO:0009785_BP_blue light signaling pathway	0.272031	1	XP_030504708.1
GO:0010082_BP_regulation of root meristem growth	0.272031	1	XP_030504708.1
GO:0010275_BP_NAD(P)H dehydrogenase complex assembly	0.272031	1	XP_030504708.1
GO:0010338_BP_leaf formation	0.272031	1	XP_030504708.1
GO:0010358_BP_leaf shaping	0.272031	1	XP_030504708.1
GO:0010582_BP_floral meristem determinacy	0.272031	1	XP_030504708.1
GO:0016018_MF_cyclosporin A binding	0.272031	1	XP_030504708.1
GO:0031060_BP_regulation of histone methylation	0.272031	1	XP_030504708.1
GO:0048440_BP_carpel development	0.272031	1	XP_030504708.1
GO:0048453_BP_sepal formation	0.272031	1	XP_030504708.1
GO:0009749_BP_response to glucose	0.275168	3	XP_030494434.1, XP_030490249.1
GO:0009898_CC_cytoplasmic side of plasma membrane	0.276753	4	XP_030478541.1, XP_030478624.1, XP_030510958.1
GO:0019887_MF_protein kinase regulator activity	0.277433	1	XP_030495483.1
GO:0006869_BP_lipid transport	0.279195	3	XP_030481214.1, XP_030481494.1
GO:0004825_MF_methionine-tRNA ligase activity	0.279693	1	XP_030491521.1
GO:0006431_BP_methionyl-tRNA aminoacylation	0.279693	1	XP_030491521.1
GO:0004768_MF_stearoyl-CoA 9-desaturase activity	0.281573	1	XP_030492063.1
GO:0008610_BP_lipid biosynthetic process	0.281573	1	XP_030492063.1
GO:0045300_MF_acyl-[acyl-carrier-protein] desaturase activity	0.281573	1	XP_030492063.1
GO:0055089_BP_fatty acid homeostasis	0.281573	1	XP_030492063.1
GO:0102786_MF_stearoyl-[acp] desaturase activity	0.281573	1	XP_030492063.1
GO:2000022_BP_regulation of jasmonic acid mediated signaling pathway	0.281573	1	XP_030492063.1
GO:2000031_BP_regulation of salicylic acid mediated signaling pathway	0.281573	1	XP_030492063.1
GO:0007059_BP_chromosome segregation	0.283525	1	XP_030499087.1
GO:0005267_MF_potassium channel activity	0.284047	3	XP_030491415.1, XP_030509456.1, XP_030501271.1
GO:0009705_CC_plant-type vacuole membrane	0.284047	3	XP_030497410.1, XP_030496022.1, XP_030501271.1
GO:0047889_MF_ferredoxin-nitrate reductase activity	0.28453	2	XP_030486263.1, XP_030486258.1
GO:0048307_MF_ferredoxin-nitrite reductase activity	0.28453	2	XP_030486263.1, XP_030486258.1
GO:0050421_MF_nitrite reductase (NO-forming) activity	0.28453	2	XP_030486263.1, XP_030486258.1
GO:0071949_MF_FAD binding	0.28453	2	XP_030499619.1, XP_030481126.1
GO:0052689_MF_carboxylic ester hydrolase activity	0.285714	4	XP_030484941.1, XP_030491189.1, XP_030504450.1, XP_030480887.1
GO:0009657_BP_plastid organization	0.287785	1	XP_030491995.1
GO:0009508_CC_plastid chromosome	0.292617	3	XP_030504068.1, XP_030484904.1
GO:0012501_BP_programmed cell death	0.292617	3	XP_030481214.1, XP_030479003.1
GO:0006491_BP_N-glycan processing	0.293103	1	XP_030510340.1
GO:0042802_MF_identical protein binding	0.295	22	XP_030488359.1, XP_030501300.1, XP_030500651.1, XP_030486104.1, XP_030504457.1, XP_030483877.1
GO:0000023_BP_maltose metabolic process	0.295019	1	XP_030484115.1
GO:0005976_BP_polysaccharide metabolic process	0.295019	1	XP_030484115.1
GO:0010297_MF_heteropolysaccharide binding	0.295019	1	XP_030484115.1
GO:2001070_MF_starch binding	0.295019	1	XP_030484115.1
GO:0004615_MF_phosphomannomutase activity	0.296066	1	XP_030490087.1
GO:0019307_BP_mannose biosynthetic process	0.296066	1	XP_030490087.1
GO:0008654_BP_phospholipid biosynthetic process	0.296875	2	XP_030497077.1, XP_030490004.1
GO:0003779_MF_actin binding	0.296935	1	XP_030478896.1
GO:0007015_BP_actin filament organization	0.296935	1	XP_030478896.1
GO:0030042_BP_actin filament depolymerization	0.296935	1	XP_030478896.1
GO:0030835_BP_negative regulation of actin filament depolymerization	0.296935	1	XP_030478896.1
GO:0045010_BP_actin nucleation	0.296935	1	XP_030478896.1
GO:0051014_BP_actin filament severing	0.296935	1	XP_030478896.1
GO:0051016_BP_barbed-end actin filament capping	0.296935	1	XP_030478896.1
GO:0051693_BP_actin filament capping	0.296935	1	XP_030478896.1
GO:0099636_BP_cytoplasmic streaming	0.296935	1	XP_030478896.1
GO:0000311_CC_plastid large ribosomal subunit	0.297987	3	XP_030484291.1, XP_030504358.1, XP_030498756.1
GO:0034337_BP_RNA folding	0.300207	1	XP_030481147.1
GO:0009733_BP_response to auxin	0.303498	10	XP_030494434.1, XP_030497077.1, XP_030492734.1, XP_030490249.1, XP_030499044.1
GO:0010197_BP_polar nucleus fusion	0.306193	5	XP_030497169.1, XP_030480883.1
GO:0006904_BP_vesicle docking involved in exocytosis	0.30663	2	XP_030488594.1, XP_030489262.1
GO:0048354_BP_mucilage biosynthetic process involved in seed coat development	0.30663	2	XP_030488594.1, XP_030489262.1
GO:0060321_BP_acceptance of pollen	0.30663	2	XP_030487791.1, XP_030489262.1
GO:0009624_BP_response to nematode	0.307692	5	XP_030494143.1, XP_030497410.1, XP_030497245.1, XP_030484885.1, XP_030481302.1
GO:0003700_MF_DNA-binding transcription factor activity	0.307937	8	XP_030484638.1, XP_030501300.1, XP_030480883.1
GO:0009611_BP_response to wounding	0.309309	25	XP_030510788.1, XP_030486567.1, XP_030504579.1, XP_030486057.1, XP_030502103.1, XP_030486563.1, XP_030492734.1, XP_030509816.1, XP_030486078.1, XP_030487019.1, XP_030479005.1
GO:0010224_BP_response to UV-B	0.309633	5	XP_030494434.1, XP_030490249.1, XP_030504557.1
GO:0000786_CC_nucleosome	0.311409	3	XP_030486057.1, XP_030484463.1, XP_030486078.1
GO:0010555_BP_response to mannitol	0.312752	3	XP_030490067.1, XP_030501271.1
GO:0015934_CC_large ribosomal subunit	0.312752	3	XP_030493859.1, XP_030510931.1, XP_030483670.1
GO:0009739_BP_response to gibberellin	0.314883	4	XP_030494434.1, XP_030490249.1
GO:0003983_MF_UTP:glucose-1-phosphate uridylyltransferase activity	0.316092	1	XP_030481742.1
GO:0006011_BP_UDP-glucose metabolic process	0.316092	1	XP_030481742.1
GO:0009226_BP_nucleotide-sugar biosynthetic process	0.316092	1	XP_030481742.1
GO:0010491_MF_UTP:arabinose-1-phosphate uridylyltransferase activity	0.316092	1	XP_030481742.1
GO:0017103_MF_UTP:galactose-1-phosphate uridylyltransferase activity	0.316092	1	XP_030481742.1
GO:0033356_BP_UDP-L-arabinose metabolic process	0.316092	1	XP_030481742.1
GO:0046398_BP_UDP-glucuronate metabolic process	0.316092	1	XP_030481742.1
GO:0047338_MF_UTP:xylose-1-phosphate uridylyltransferase activity	0.316092	1	XP_030481742.1
GO:0047350_MF_glucuronate-1-phosphate uridylyltransferase activity	0.316092	1	XP_030481742.1
GO:0051748_MF_UTP-monosaccharide-1-phosphate uridylyltransferase activity	0.316092	1	XP_030481742.1
GO:0052573_BP_UDP-D-galactose metabolic process	0.316092	1	XP_030481742.1
GO:0090406_CC_pollen tube	0.316092	1	XP_030481742.1
GO:0003730_MF_mRNA 3'-UTR binding	0.31746	4	XP_030490575.1, XP_030481349.1, XP_030499948.1, XP_030504132.1
GO:0005199_MF_structural constituent of cell wall	0.31746	4	XP_030481349.1, XP_030496022.1, XP_030499948.1, XP_030504132.1
GO:0004364_MF_glutathione transferase activity	0.318841	1	XP_030509410.1
GO:0006749_BP_glutathione metabolic process	0.318841	1	XP_030509410.1
GO:0009407_BP_toxin catabolic process	0.318841	1	XP_030509410.1
GO:0043295_MF_glutathione binding	0.318841	1	XP_030509410.1
GO:2001147_MF_camalexin binding	0.318841	1	XP_030509410.1
GO:2001227_MF_quercitrin binding	0.318841	1	XP_030509410.1
GO:0006782_BP_protoporphyrinogen IX biosynthetic process	0.319803	4	XP_030507372.1, XP_030489547.1, XP_030498286.1
GO:0009570_CC_chloroplast stroma	0.321678	31	XP_030494529.1, XP_030477620.1, XP_030510788.1, XP_030486104.1, XP_030489172.1, XP_030502103.1, XP_030485171.1, XP_030493443.1, XP_030477771.1, XP_030510336.1, XP_030494196.1, XP_030501460.1
GO:0010588_BP_cotyledon vascular tissue pattern formation	0.321839	1	XP_030496264.1
GO:0006223_BP_uracil salvage	0.322981	1	XP_030481118.1
GO:0006949_BP_syncytium formation	0.322981	1	XP_030491424.1
GO:0007140_BP_male meiotic nuclear division	0.322981	1	XP_030491424.1
GO:0007143_BP_female meiotic nuclear division	0.322981	1	XP_030491424.1
GO:0019310_BP_inositol catabolic process	0.322981	1	XP_030491424.1
GO:0050113_MF_inositol oxygenase activity	0.322981	1	XP_030491424.1
GO:0008233_MF_peptidase activity	0.325314	9	XP_030494434.1, XP_030483877.1, XP_030490249.1, XP_030490013.1, XP_030504245.1
GO:0003825_MF_alpha,alpha-trehalose-phosphate synthase (UDP-forming) activity	0.32567	1	XP_030496147.1
GO:0004805_MF_trehalose-phosphatase activity	0.32567	1	XP_030496147.1
GO:0005992_BP_trehalose biosynthetic process	0.32567	1	XP_030496147.1
GO:0070413_BP_trehalose metabolism in response to stress	0.32567	1	XP_030496147.1
GO:0010143_BP_cutin biosynthetic process	0.325967	2	XP_030507249.1, XP_030490004.1
GO:0048235_BP_pollen sperm cell differentiation	0.325967	2	XP_030504698.1, XP_030490004.1
GO:0003949_MF_1-(5-phosphoribosyl)-5-[(5-phosphoribosylamino)methylideneamino]imidazole-4-carboxamide isomerase activity	0.327586	1	XP_030482419.1
GO:0042578_MF_phosphoric ester hydrolase activity	0.329688	2	XP_030493308.1, XP_030498884.1
GO:0004497_MF_monooxygenase activity	0.333333	4	XP_030508596.1, XP_030486055.1, XP_030510235.1, XP_030496955.1
GO:0016705_MF_oxidoreductase activity, acting on paired donors, with incorporation or reduction of molecular oxygen	0.333333	4	XP_030508596.1, XP_030486055.1, XP_030510235.1, XP_030496955.1
GO:0009742_BP_brassinosteroid mediated signaling pathway	0.33463	3	XP_030504708.1, XP_030496022.1, XP_030482728.1
GO:0009788_BP_negative regulation of abscisic acid-activated signaling pathway	0.33463	3	XP_030491415.1, XP_030501271.1, XP_030482728.1
GO:0030904_CC_retromer complex	0.335249	1	XP_030503213.1
GO:0045324_BP_late endosome to vacuole transport	0.335249	1	XP_030503213.1
GO:0051604_BP_protein maturation	0.335249	1	XP_030503213.1
GO:0006002_BP_fructose 6-phosphate metabolic process	0.335404	1	XP_030493308.1
GO:0042132_MF_fructose 1,6-bisphosphate 1-phosphatase activity	0.335404	1	XP_030493308.1
GO:0080085_CC_signal recognition particle, chloroplast targeting	0.3375	2	XP_030486104.1, XP_030482411.1
GO:0003858_MF_3-hydroxybutyrate dehydrogenase activity	0.339545	1	XP_030490632.1
GO:0030267_MF_glyoxylate reductase (NADP) activity	0.339545	1	XP_030490632.1
GO:0051537_MF_2 iron, 2 sulfur cluster binding	0.34289	5	XP_030502962.1, XP_030499446.1, XP_030510336.1, XP_030493507.1
GO:0004345_MF_glucose-6-phosphate dehydrogenase activity	0.344828	1	XP_030504197.1
GO:0009051_BP_pentose-phosphate shunt, oxidative branch	0.344828	1	XP_030504197.1
GO:0003674_MF_molecular_function	0.347652	47	XP_030485183.1, XP_030488549.1, XP_030486664.1, XP_030486415.1, XP_030491808.1, XP_030482685.1, XP_030503597.1, XP_030488876.1, XP_030489172.1
GO:0031408_BP_oxylipin biosynthetic process	0.347737	10	XP_030486567.1, XP_030504579.1, XP_030486563.1, XP_030499933.1
GO:0009753_BP_response to jasmonic acid	0.347739	15	XP_030486567.1, XP_030504579.1, XP_030486563.1, XP_030492734.1, XP_030509816.1, XP_030490013.1, XP_030488937.1
GO:0009559_BP_embryo sac central cell differentiation	0.347826	1	XP_030483732.1
GO:0098807_CC_chloroplast thylakoid membrane protein complex	0.347826	1	XP_030485171.1
GO:0006109_BP_regulation of carbohydrate metabolic process	0.348093	4	XP_030494529.1, XP_030505644.1, XP_030480232.1
GO:0008047_MF_enzyme activator activity	0.348093	4	XP_030494529.1, XP_030505644.1, XP_030480232.1
GO:0043086_BP_negative regulation of catalytic activity	0.348093	4	XP_030494529.1, XP_030505644.1, XP_030480232.1
GO:0016757_MF_transferase activity, transferring glycosyl groups	0.35	11	XP_030510885.1, XP_030496147.1, XP_030483000.1, XP_030485195.1, XP_030510584.1, XP_030510211.1, XP_030488052.1, XP_030481302.1, XP_030496532.1, XP_030503599.1, XP_030508621.1
GO:0000245_BP_spliceosomal complex assembly	0.35249	1	XP_030498941.1
GO:0000902_BP_cell morphogenesis	0.353591	2	XP_030481875.1, XP_030496022.1
GO:0004888_MF_transmembrane signaling receptor activity	0.353591	2	XP_030500962.1, XP_030496022.1
GO:0010071_BP_root meristem specification	0.353591	2	XP_030510105.1, XP_030496022.1
GO:0010075_BP_regulation of meristem growth	0.353591	2	XP_030482716.1, XP_030496022.1
GO:0010183_BP_pollen tube guidance	0.353591	2	XP_030503964.1, XP_030496022.1
GO:0048437_BP_floral organ development	0.353591	2	XP_030497093.1, XP_030496022.1
GO:0090404_CC_pollen tube tip	0.353591	2	XP_030488594.1, XP_030496022.1
GO:0008135_MF_translation factor activity, RNA binding	0.354362	3	XP_030500895.1, XP_030497093.1
GO:0004084_MF_branched-chain-amino-acid transaminase activity	0.354406	1	XP_030496317.1
GO:0005652_CC_nuclear lamina	0.354406	1	XP_030496317.1
GO:0006997_BP_nucleus organization	0.354406	1	XP_030496317.1
GO:0010369_CC_chromocenter	0.354406	1	XP_030496317.1
GO:0034399_CC_nuclear periphery	0.354406	1	XP_030496317.1
GO:0052654_MF_L-leucine transaminase activity	0.354406	1	XP_030496317.1
GO:0052655_MF_L-valine transaminase activity	0.354406	1	XP_030496317.1
GO:0052656_MF_L-isoleucine transaminase activity	0.354406	1	XP_030496317.1
GO:0097298_BP_regulation of nucleus size	0.354406	1	XP_030496317.1
GO:0031492_MF_nucleosomal DNA binding	0.356108	1	XP_030484463.1
GO:1903800_BP_positive regulation of production of miRNAs involved in gene silencing by miRNA	0.356322	1	XP_030490571.1
GO:2000636_BP_positive regulation of primary miRNA processing	0.356322	1	XP_030490571.1
GO:0010090_BP_trichome morphogenesis	0.357047	3	XP_030491734.1, XP_030503827.1
GO:0004335_MF_galactokinase activity	0.358238	1	XP_030494787.1
GO:0005534_MF_galactose binding	0.358238	1	XP_030494787.1
GO:0046835_BP_carbohydrate phosphorylation	0.358238	1	XP_030494787.1
GO:0005741_CC_mitochondrial outer membrane	0.358389	3	XP_030491734.1, XP_030503827.1
GO:0005774_CC_vacuolar membrane	0.359116	2	XP_030497410.1, XP_030491303.1
GO:0009934_BP_regulation of meristem structural organization	0.359116	2	XP_030482716.1, XP_030483923.1
GO:0035195_BP_gene silencing by miRNA	0.359116	2	XP_030508527.1, XP_030483923.1
GO:0071836_BP_nectar secretion	0.359116	2	XP_030510584.1, XP_030491303.1
GO:0000347_CC_THO complex	0.363985	1	XP_030511099.1
GO:0006270_BP_DNA replication initiation	0.363985	1	XP_030511099.1
GO:0008094_MF_DNA-dependent ATPase activity	0.363985	1	XP_030511099.1
GO:0004349_MF_glutamate 5-kinase activity	0.36646	1	XP_030480659.1
GO:0004350_MF_glutamate-5-semialdehyde dehydrogenase activity	0.36646	1	XP_030480659.1
GO:0017084_MF_delta1-pyrroline-5-carboxylate synthetase activity	0.36646	1	XP_030480659.1
GO:0055129_BP_L-proline biosynthetic process	0.36646	1	XP_030480659.1
GO:0009870_BP_defense response signaling pathway, resistance gene-dependent	0.367816	1	XP_030503964.1
GO:0044212_MF_transcription regulatory region DNA binding	0.367816	1	XP_030503964.1
GO:0045691_BP_regulation of embryo sac central cell differentiation	0.367816	1	XP_030503964.1
GO:0045697_BP_regulation of synergid differentiation	0.367816	1	XP_030503964.1
GO:2000652_BP_regulation of secondary cell wall biogenesis	0.367816	1	XP_030503964.1
GO:0005874_CC_microtubule	0.368421	8	XP_030504698.1, XP_030501209.1, XP_030495991.1, XP_030509674.1, XP_030498592.1, XP_030494065.1, XP_030479980.1, XP_030500703.1
GO:0009845_BP_seed germination	0.368534	7	XP_030494434.1, XP_030500895.1, XP_030490249.1, XP_030487019.1, XP_030479005.1
GO:0006334_BP_nucleosome assembly	0.370234	4	XP_030488359.1, XP_030484463.1, XP_030479005.1, XP_030484266.1
GO:0009116_BP_nucleoside metabolic process	0.370234	4	XP_030487400.1, XP_030481118.1, XP_030493545.1
GO:0005763_CC_mitochondrial small ribosomal subunit	0.373563	1	XP_030481349.1
GO:0005834_CC_heterotrimeric G-protein complex	0.374741	1	XP_030490690.1
GO:0006900_BP_vesicle budding from membrane	0.374741	1	XP_030490690.1
GO:0051028_BP_mRNA transport	0.374741	1	XP_030490690.1
GO:1904263_BP_positive regulation of TORC1 signaling	0.374741	1	XP_030490690.1
GO:0016836_MF_hydro-lyase activity	0.375154	4	XP_030486567.1, XP_030486563.1, XP_030501460.1
GO:0009620_BP_response to fungus	0.376518	13	XP_030486567.1, XP_030504579.1, XP_030486563.1
GO:0004197_MF_cysteine-type endopeptidase activity	0.378523	3	XP_030494434.1, XP_030490249.1, XP_030485032.1
GO:0008234_MF_cysteine-type peptidase activity	0.378523	3	XP_030494434.1, XP_030490249.1, XP_030485032.1
GO:0010623_BP_programmed cell death involved in cell development	0.378523	3	XP_030494434.1, XP_030490249.1, XP_030485032.1
GO:0051603_BP_proteolysis involved in cellular protein catabolic process	0.378523	3	XP_030494434.1, XP_030490249.1, XP_030485032.1
GO:0006662_BP_glycerol ether metabolic process	0.379587	5	XP_030494529.1, XP_030505644.1, XP_030480232.1
GO:0006207_BP_'de novo' pyrimidine nucleobase biosynthetic process	0.381215	2	XP_030495092.1, XP_030483044.1
GO:0006833_BP_water transport	0.381226	1	XP_030494143.1
GO:0009506_CC_plasmodesma	0.381226	1	XP_030494143.1
GO:0015250_MF_water channel activity	0.381226	1	XP_030494143.1
GO:0015267_MF_channel activity	0.381226	1	XP_030494143.1
GO:0015670_BP_carbon dioxide transport	0.381226	1	XP_030494143.1
GO:0031625_MF_ubiquitin protein ligase binding	0.381226	1	XP_030494143.1
GO:0080170_BP_hydrogen peroxide transmembrane transport	0.381226	1	XP_030494143.1
GO:0004830_MF_tryptophan-tRNA ligase activity	0.383023	1	XP_030504804.1
GO:0006436_BP_tryptophanyl-tRNA aminoacylation	0.383023	1	XP_030504804.1
GO:0010037_BP_response to carbon dioxide	0.385937	2	XP_030496287.1, XP_030490013.1
GO:2000122_BP_negative regulation of stomatal complex development	0.385937	2	XP_030496287.1, XP_030490013.1
GO:0010167_BP_response to nitrate	0.386243	4	XP_030486263.1, XP_030486258.1, XP_030501271.1, XP_030497245.1
GO:1901001_BP_negative regulation of response to salt stress	0.386577	3	XP_030477771.1, XP_030509816.1
GO:0004829_MF_threonine-tRNA ligase activity	0.388889	1	XP_030496956.1
GO:0006435_BP_threonyl-tRNA aminoacylation	0.388889	1	XP_030496956.1
GO:0006636_BP_unsaturated fatty acid biosynthetic process	0.389262	3	XP_030492063.1, XP_030501271.1
GO:0010294_MF_abscisic acid glucosyltransferase activity	0.390805	1	XP_030483000.1
GO:0046345_BP_abscisic acid catabolic process	0.390805	1	XP_030483000.1
GO:1902265_BP_abscisic acid homeostasis	0.390805	1	XP_030483000.1
GO:0047158_MF_sinapoylglucose-sinapoylglucose O-sinapoyltransferase activity	0.393375	1	XP_030497220.1
GO:0009974_MF_zeinoxanthin epsilon hydroxylase activity	0.394636	1	XP_030508596.1
GO:0010291_MF_carotene beta-ring hydroxylase activity	0.394636	1	XP_030508596.1
GO:0016123_BP_xanthophyll biosynthetic process	0.394636	1	XP_030508596.1
GO:0000015_CC_phosphopyruvate hydratase complex	0.395313	2	XP_030491734.1, XP_030503827.1
GO:0004634_MF_phosphopyruvate hydratase activity	0.395313	2	XP_030491734.1, XP_030503827.1
GO:0016050_BP_vesicle organization	0.395445	1	XP_030484904.1
GO:0042335_BP_cuticle development	0.401342	3	XP_030481214.1, XP_030498267.1
GO:0000326_CC_protein storage vacuole	0.402299	1	XP_030487791.1
GO:0000327_CC_lytic vacuole within protein storage vacuole	0.402299	1	XP_030487791.1
GO:0043067_BP_regulation of programmed cell death	0.402299	1	XP_030487791.1
GO:0080187_BP_floral organ senescence	0.406711	3	XP_030494434.1, XP_030490249.1, XP_030486715.1
GO:0004857_MF_enzyme inhibitor activity	0.40711	5	XP_030494529.1, XP_030505644.1, XP_030480232.1, XP_030493448.1
GO:0000775_CC_chromosome, centromeric region	0.407813	2	XP_030486057.1, XP_030486078.1
GO:0000792_CC_heterochromatin	0.407813	2	XP_030486057.1, XP_030486078.1
GO:0005721_CC_pericentric heterochromatin	0.407813	2	XP_030486057.1, XP_030486078.1
GO:0016048_BP_detection of temperature stimulus	0.407813	2	XP_030486057.1, XP_030486078.1
GO:0070828_BP_heterochromatin organization	0.407813	2	XP_030486057.1, XP_030486078.1
GO:0008536_MF_Ran GTPase binding	0.407867	1	XP_030504173.1
GO:0046907_BP_intracellular transport	0.407867	1	XP_030504173.1
GO:0006633_BP_fatty acid biosynthetic process	0.408186	6	XP_030495483.1, XP_030492063.1, XP_030508141.1, XP_030501534.1
GO:0043531_MF_ADP binding	0.409962	1	XP_030493459.1
GO:0055114_BP_oxidation-reduction process	0.412587	81	XP_030489666.1, XP_030494529.1, XP_030499543.1, XP_030493646.1, XP_030488140.1, XP_030486567.1, XP_030496970.1, XP_030504579.1, XP_030496825.1, XP_030492063.1, XP_030486563.1, XP_030492734.1, XP_030509410.1, XP_030491424.1, XP_030490632.1, XP_030480659.1, XP_030492093.1, XP_030505644.1, XP_030499182.1, XP_030493443.1
GO:0043085_BP_positive regulation of catalytic activity	0.415138	5	XP_030494529.1, XP_030505644.1, XP_030495611.1, XP_030480232.1
GO:0006875_BP_cellular metal ion homeostasis	0.415709	1	XP_030506529.1
GO:0019829_MF_ATPase-coupled cation transmembrane transporter activity	0.415709	1	XP_030506529.1
GO:0048867_BP_stem cell fate determination	0.415709	1	XP_030506529.1
GO:2000014_BP_regulation of endosperm development	0.417187	2	XP_030492063.1, XP_030499948.1
GO:0000325_CC_plant-type vacuole	0.420872	5	XP_030494434.1, XP_030490249.1, XP_030485032.1
GO:0000913_BP_preprophase band assembly	0.423372	1	XP_030506181.1
GO:0003777_MF_microtubule motor activity	0.423372	1	XP_030506181.1
GO:0009904_BP_chloroplast accumulation movement	0.423372	1	XP_030506181.1
GO:0031022_BP_nuclear migration along microfilament	0.423372	1	XP_030506181.1
GO:0010087_BP_phloem or xylem histogenesis	0.425503	3	XP_030487400.1, XP_030500794.1
GO:0004602_MF_glutathione peroxidase activity	0.426846	3	XP_030509410.1, XP_030499182.1, XP_030500200.1
GO:0009734_BP_auxin-activated signaling pathway	0.426846	3	XP_030509410.1, XP_030496022.1
GO:0005789_CC_endoplasmic reticulum membrane	0.428571	17	XP_030497300.1, XP_030504667.1, XP_030506529.1, XP_030477763.1, XP_030491811.1, XP_030507433.1, XP_030489759.1, XP_030490587.1, XP_030497410.1, XP_030497344.1, XP_030491303.1, XP_030478609.1, XP_030498267.1, XP_030491677.1, XP_030494090.1, XP_030511151.1, XP_030487316.1
GO:0009553_BP_embryo sac development	0.428571	6	XP_030504698.1, XP_030490593.1, XP_030503964.1, XP_030501551.1, XP_030494090.1, XP_030511151.1
GO:0016688_MF_L-ascorbate peroxidase activity	0.430642	1	XP_030493443.1
GO:0046861_CC_glyoxysomal membrane	0.430642	1	XP_030493443.1
GO:0071588_BP_hydrogen peroxide mediated signaling pathway	0.430642	1	XP_030493443.1
GO:0005986_BP_sucrose biosynthetic process	0.43125	2	XP_030493308.1, XP_030510584.1
GO:0010468_BP_regulation of gene expression	0.431734	4	XP_030486057.1, XP_030500895.1, XP_030486078.1, XP_030504720.1
GO:0016311_BP_dephosphorylation	0.431734	4	XP_030503622.1, XP_030493308.1, XP_030498884.1, XP_030488709.1
GO:0006000_BP_fructose metabolic process	0.433557	3	XP_030493308.1, XP_030508141.1, XP_030501534.1
GO:1990904_CC_ribonucleoprotein complex	0.433862	4	XP_030481349.1, XP_030499948.1, XP_030504132.1, XP_030504445.1
GO:0006979_BP_response to oxidative stress	0.434565	35	XP_030494529.1, XP_030477620.1, XP_030500832.1, XP_030481147.1, XP_030504457.1, XP_030509410.1, XP_030490632.1, XP_030480659.1, XP_030492093.1, XP_030499182.1, XP_030493443.1
GO:0009960_BP_endosperm development	0.434899	3	XP_030492063.1, XP_030499044.1
GO:0005080_MF_protein kinase C binding	0.436853	1	XP_030481394.1
GO:0009150_BP_purine ribonucleotide metabolic process	0.436853	1	XP_030481394.1
GO:0047627_MF_adenylylsulfatase activity	0.436853	1	XP_030481394.1
GO:0032440_MF_2-alkenal reductase [NAD(P)] activity	0.4375	2	XP_030492093.1, XP_030480120.1
GO:0004672_MF_protein kinase activity	0.438462	5	XP_030504698.1, XP_030491415.1, XP_030496022.1, XP_030501271.1, XP_030491677.1
GO:0004674_MF_protein serine/threonine kinase activity	0.438462	5	XP_030491415.1, XP_030496022.1, XP_030501271.1, XP_030482728.1, XP_030491677.1
GO:0007165_BP_signal transduction	0.438462	5	XP_030504708.1, XP_030503213.1, XP_030496022.1, XP_030501271.1, XP_030491677.1
GO:0006807_BP_nitrogen compound metabolic process	0.439063	2	XP_030495611.1, XP_030499619.1
GO:0043489_BP_RNA stabilization	0.439063	2	XP_030477771.1, XP_030496264.1
GO:0005852_CC_eukaryotic translation initiation factor 3 complex	0.439689	3	XP_030481349.1, XP_030499948.1, XP_030504132.1
GO:0008143_MF_poly(A) binding	0.439689	3	XP_030481349.1, XP_030499948.1, XP_030504132.1
GO:0016071_BP_mRNA metabolic process	0.439689	3	XP_030481349.1, XP_030499948.1, XP_030504132.1
GO:0035061_CC_interchromatin granule	0.439689	3	XP_030496264.1, XP_030481349.1, XP_030504132.1
GO:0060211_BP_regulation of nuclear-transcribed mRNA poly(A) tail shortening	0.439689	3	XP_030481349.1, XP_030499948.1, XP_030504132.1
GO:1900151_BP_regulation of nuclear-transcribed mRNA catabolic process, deadenylation-dependent decay	0.439689	3	XP_030481349.1, XP_030499948.1, XP_030504132.1
GO:0006290_BP_pyrimidine dimer repair	0.442529	1	XP_030491035.1
GO:0006298_BP_mismatch repair	0.442529	1	XP_030491035.1
GO:0007064_BP_mitotic sister chromatid cohesion	0.442529	1	XP_030491035.1
GO:0009556_BP_microsporogenesis	0.442529	1	XP_030491035.1
GO:0042800_MF_histone methyltransferase activity (H3-K4 specific)	0.442529	1	XP_030491035.1
GO:0051568_BP_histone H3-K4 methylation	0.442529	1	XP_030491035.1
GO:0031977_CC_thylakoid lumen	0.444295	3	XP_030500832.1, XP_030504457.1, XP_030491851.1
GO:0080027_BP_response to herbivore	0.446101	5	XP_030504579.1, XP_030509816.1
GO:0003958_MF_NADPH-hemoprotein reductase activity	0.44636	1	XP_030477763.1
GO:0016553_BP_base conversion or substitution editing	0.447205	1	XP_030477771.1
GO:0080148_BP_negative regulation of response to water deprivation	0.447205	1	XP_030477771.1
GO:1900140_BP_regulation of seedling development	0.447205	1	XP_030477771.1
GO:0009643_BP_photosynthetic acclimation	0.448322	3	XP_030504457.1, XP_030510336.1, XP_030491851.1
GO:1900865_BP_chloroplast RNA modification	0.449664	3	XP_030507372.1, XP_030507166.1, XP_030477625.1
GO:0010109_BP_regulation of photosynthesis	0.451362	3	XP_030498095.1, XP_030501551.1, XP_030490080.1
GO:0010478_BP_chlororespiration	0.452107	1	XP_030488492.1
GO:0004620_MF_phospholipase activity	0.453416	1	XP_030499933.1
GO:0047372_MF_acylglycerol lipase activity	0.453416	1	XP_030499933.1
GO:0009909_BP_regulation of flower development	0.453875	4	XP_030486057.1, XP_030486078.1
GO:0005764_CC_lysosome	0.457565	4	XP_030494434.1, XP_030490249.1, XP_030485032.1
GO:0010027_BP_thylakoid membrane organization	0.457569	5	XP_030486664.1, XP_030484904.1, XP_030509464.1
GO:0031225_CC_anchored component of membrane	0.457569	5	XP_030494434.1, XP_030494299.1, XP_030503953.1, XP_030488459.1
GO:0005515_MF_protein binding	0.45954	164	XP_030486758.1, XP_030489666.1, XP_030507313.1, XP_030488359.1, XP_030494529.1, XP_030477620.1, XP_030510788.1, XP_030504068.1, XP_030509499.1, XP_030494434.1, XP_030496287.1, XP_030504579.1, XP_030507372.1, XP_030501300.1, XP_030498411.1, XP_030500651.1, XP_030486104.1, XP_030506265.1, XP_030486057.1, XP_030489172.1, XP_030497077.1, XP_030490067.1, XP_030502103.1, XP_030500855.1, XP_030490087.1,…
GO:0010311_BP_lateral root formation	0.460251	9	XP_030504579.1, XP_030499933.1, XP_030484266.1
GO:0007033_BP_vacuole organization	0.460403	3	XP_030492734.1, XP_030501512.1
GO:0009269_BP_response to desiccation	0.461207	7	XP_030496970.1, XP_030480659.1, XP_030490249.1, XP_030508621.1, XP_030485032.1
GO:0004845_MF_uracil phosphoribosyltransferase activity	0.4625	2	XP_030481118.1, XP_030483044.1
GO:0009298_BP_GDP-mannose biosynthetic process	0.4625	2	XP_030490087.1, XP_030487792.1
GO:0044206_BP_UMP salvage	0.4625	2	XP_030481118.1, XP_030483044.1
GO:0016709_MF_oxidoreductase activity, acting on paired donors, with incorporation or reduction of molecular oxygen, NAD(P)H as one donor, and incorporation of one atom of oxygen	0.463035	3	XP_030486055.1, XP_030510235.1, XP_030496955.1
GO:0000741_BP_karyogamy	0.463768	1	XP_030480883.1
GO:0030527_MF_structural constituent of chromatin	0.463768	1	XP_030480883.1
GO:0008757_MF_S-adenosylmethionine-dependent methyltransferase activity	0.464602	6	XP_030502502.1, XP_030501009.1, XP_030507834.1
GO:0008453_MF_alanine-glyoxylate transaminase activity	0.465517	1	XP_030482519.1
GO:0043562_BP_cellular response to nitrogen levels	0.465517	1	XP_030482519.1
GO:0009627_BP_systemic acquired resistance	0.465596	5	XP_030488653.1, XP_030509816.1, XP_030494299.1, XP_030501064.1
GO:0030130_CC_clathrin coat of trans-Golgi network vesicle	0.466851	2	XP_030479858.1, XP_030489841.1
GO:0030132_CC_clathrin coat of coated pit	0.466851	2	XP_030479858.1, XP_030489841.1
GO:0005654_CC_nucleoplasm	0.467672	7	XP_030492093.1, XP_030480120.1, XP_030493290.1
GO:0004441_MF_inositol-1,4-bisphosphate 1-phosphatase activity	0.469979	1	XP_030498884.1
GO:0006401_BP_RNA catabolic process	0.469979	1	XP_030498884.1
GO:0008441_MF_3'(2'),5'-bisphosphate nucleotidase activity	0.469979	1	XP_030498884.1
GO:0008934_MF_inositol monophosphate 1-phosphatase activity	0.469979	1	XP_030498884.1
GO:0009968_BP_negative regulation of signal transduction	0.469979	1	XP_030498884.1
GO:0010587_BP_miRNA catabolic process	0.469979	1	XP_030498884.1
GO:0016312_MF_inositol bisphosphate phosphatase activity	0.469979	1	XP_030498884.1
GO:0042752_BP_regulation of circadian rhythm	0.469979	1	XP_030498884.1
GO:0043157_BP_response to cation stress	0.469979	1	XP_030498884.1
GO:0048015_BP_phosphatidylinositol-mediated signaling	0.469979	1	XP_030498884.1
GO:0070994_BP_detection of oxidative stress	0.469979	1	XP_030498884.1
GO:0080141_BP_regulation of jasmonic acid biosynthetic process	0.469979	1	XP_030498884.1
GO:0004540_MF_ribonuclease activity	0.471264	1	XP_030506859.1
GO:0033897_MF_ribonuclease T2 activity	0.471264	1	XP_030506859.1
GO:0003723_MF_RNA binding	0.472	29	XP_030497169.1, XP_030508762.1, XP_030493859.1, XP_030500855.1
GO:0000373_BP_Group II intron splicing	0.47318	1	XP_030503291.1
GO:0016070_BP_RNA metabolic process	0.47318	1	XP_030503291.1
GO:0017151_MF_DEAD/H-box RNA helicase binding	0.47318	1	XP_030503291.1
GO:0019034_CC_viral replication complex	0.47318	1	XP_030503291.1
GO:0039694_BP_viral RNA genome replication	0.47318	1	XP_030503291.1
GO:0005786_CC_signal recognition particle, endoplasmic reticulum targeting	0.473826	3	XP_030486104.1, XP_030490105.1, XP_030482411.1
GO:0016051_BP_carbohydrate biosynthetic process	0.473826	3	XP_030508141.1, XP_030501534.1
GO:0045038_BP_protein import into chloroplast thylakoid membrane	0.473826	3	XP_030486104.1, XP_030490105.1, XP_030482411.1
GO:1901259_BP_chloroplast rRNA processing	0.473826	3	XP_030477771.1, XP_030480359.1
GO:0008887_MF_glycerate kinase activity	0.475096	1	XP_030488447.1
GO:0009854_BP_oxidative photosynthetic carbon pathway	0.475096	1	XP_030488447.1
GO:0070402_MF_NADPH binding	0.475138	2	XP_030498617.1, XP_030493317.1
GO:0000785_CC_chromatin	0.47651	3	XP_030480883.1, XP_030491035.1
GO:0004252_MF_serine-type endopeptidase activity	0.47651	3	XP_030483877.1, XP_030490013.1, XP_030504720.1
GO:0004450_MF_isocitrate dehydrogenase (NADP+) activity	0.477011	1	XP_030488784.1
GO:0006099_BP_tricarboxylic acid cycle	0.477011	1	XP_030488784.1
GO:0006102_BP_isocitrate metabolic process	0.477011	1	XP_030488784.1
GO:0009536_CC_plastid	0.478521	44	XP_030477620.1, XP_030496970.1, XP_030504579.1, XP_030486822.1, XP_030501548.1, XP_030502502.1, XP_030510931.1, XP_030492063.1, XP_030504457.1, XP_030481118.1, XP_030493443.1, XP_030510336.1, XP_030501460.1, XP_030487316.1, XP_030491851.1, XP_030490671.1, XP_030504720.1, XP_030501064.1, XP_030503599.1
GO:0045454_BP_cell redox homeostasis	0.479633	11	XP_030494529.1, XP_030496825.1, XP_030505644.1, XP_030499446.1, XP_030493507.1, XP_030480232.1
GO:0048229_BP_gametophyte development	0.48125	2	XP_030483732.1, XP_030501460.1
GO:0071493_BP_cellular response to UV-B	0.48125	2	XP_030497220.1, XP_030508527.1
GO:0008865_MF_fructokinase activity	0.485906	3	XP_030508141.1, XP_030501534.1
GO:0004616_MF_phosphogluconate dehydrogenase (decarboxylating) activity	0.485938	2	XP_030490632.1, XP_030492265.1
GO:0006352_BP_DNA-templated transcription, initiation	0.486188	2	XP_030481774.1, XP_030494275.1
GO:0016629_MF_12-oxophytodienoate reductase activity	0.48659	1	XP_030508130.1
GO:0009637_BP_response to blue light	0.48895	2	XP_030509674.1, XP_030510537.1
GO:0050661_MF_NADP binding	0.489933	3	XP_030490632.1, XP_030492265.1
GO:0000244_BP_spliceosomal tri-snRNP complex assembly	0.490421	1	XP_030488376.1
GO:0000386_MF_second spliceosomal transesterification activity	0.490421	1	XP_030488376.1
GO:0005682_CC_U5 snRNP	0.490421	1	XP_030488376.1
GO:0017070_MF_U6 snRNA binding	0.490421	1	XP_030488376.1
GO:0030619_MF_U1 snRNA binding	0.490421	1	XP_030488376.1
GO:0030620_MF_U2 snRNA binding	0.490421	1	XP_030488376.1
GO:0030623_MF_U5 snRNA binding	0.490421	1	XP_030488376.1
GO:0071013_CC_catalytic step 2 spliceosome	0.490421	1	XP_030488376.1
GO:0097157_MF_pre-mRNA intronic binding	0.490421	1	XP_030488376.1
GO:0009793_BP_embryo development ending in seed dormancy	0.490509	42	XP_030491470.1, XP_030488549.1, XP_030486822.1, XP_030487835.1, XP_030497077.1, XP_030480659.1, XP_030499182.1, XP_030493443.1, XP_030499044.1, XP_030483670.1, XP_030490435.1
GO:0009926_BP_auxin polar transport	0.490625	2	XP_030498951.1, XP_030493507.1
GO:0005982_BP_starch metabolic process	0.491713	2	XP_030491303.1, XP_030501271.1
GO:0009635_BP_response to herbicide	0.491713	2	XP_030492509.1, XP_030501271.1
GO:0010050_BP_vegetative phase change	0.491713	2	XP_030504708.1, XP_030501271.1
GO:0010118_BP_stomatal movement	0.491713	2	XP_030491415.1, XP_030501271.1
GO:0010182_BP_sugar mediated signaling pathway	0.491713	2	XP_030485298.1, XP_030501271.1
GO:0019432_BP_triglyceride biosynthetic process	0.491713	2	XP_030490725.1, XP_030501271.1
GO:0051365_BP_cellular response to potassium ion starvation	0.491713	2	XP_030482663.1, XP_030501271.1
GO:0055075_BP_potassium ion homeostasis	0.491713	2	XP_030504698.1, XP_030501271.1
GO:0071805_BP_potassium ion transmembrane transport	0.491713	2	XP_030491415.1, XP_030501271.1
GO:0099402_BP_plant organ development	0.491713	2	XP_030509948.1, XP_030501271.1
GO:0045694_BP_regulation of embryo sac egg cell differentiation	0.494253	1	XP_030497093.1
GO:0042128_BP_nitrate assimilation	0.494465	4	XP_030495483.1, XP_030501271.1, XP_030486258.1
GO:0010193_BP_response to ozone	0.494612	7	XP_030504579.1, XP_030488937.1
GO:0005759_CC_mitochondrial matrix	0.49656	5	XP_030493646.1, XP_030493507.1, XP_030480232.1, XP_030486268.1
GO:0003680_MF_AT DNA binding	0.498084	1	XP_030504019.1
GO:0045824_BP_negative regulation of innate immune response	0.498084	1	XP_030504019.1
GO:0098687_CC_chromosomal region	0.498084	1	XP_030504019.1
GO:0110102_BP_chloroplast ribulose bisphosphate carboxylase complex assembly	0.498965	1	XP_030508688.1
GO:0050832_BP_defense response to fungus	0.4995	30	XP_030486567.1, XP_030494434.1, XP_030509823.1, XP_030497077.1, XP_030506586.1, XP_030486563.1, XP_030507368.1, XP_030490249.1
GO:0016853_MF_isomerase activity	0.5	5	XP_030504698.1, XP_030490411.1, XP_030493317.1, XP_030482476.1, XP_030500851.1
GO:0032266_MF_phosphatidylinositol-3-phosphate binding	0.501563	2	XP_030487019.1, XP_030479005.1
GO:0034599_BP_cellular response to oxidative stress	0.501563	2	XP_030493443.1, XP_030508527.1
GO:0071944_CC_cell periphery	0.501563	2	XP_030487019.1, XP_030479005.1
GO:0080025_MF_phosphatidylinositol-3,5-bisphosphate binding	0.501563	2	XP_030487019.1, XP_030479005.1
GO:0004733_MF_pyridoxamine-phosphate oxidase activity	0.501916	1	XP_030510814.1
GO:0006734_BP_NADH metabolic process	0.501916	1	XP_030510814.1
GO:0042817_BP_pyridoxal metabolic process	0.501916	1	XP_030510814.1
GO:0052856_MF_NADHX epimerase activity	0.501916	1	XP_030510814.1
GO:0052857_MF_NADPHX epimerase activity	0.501916	1	XP_030510814.1
GO:0016151_MF_nickel cation binding	0.503106	1	XP_030495611.1
GO:1905182_BP_positive regulation of urease activity	0.503106	1	XP_030495611.1
GO:0046982_MF_protein heterodimerization activity	0.505734	5	XP_030486057.1, XP_030486078.1, XP_030504557.1, XP_030507599.1
GO:0033728_MF_divinyl chlorophyllide a 8-vinyl-reductase activity	0.507663	1	XP_030507386.1
GO:0051744_MF_3,8-divinyl protochlorophyllide a 8-vinyl reductase activity	0.507663	1	XP_030507386.1
GO:0004127_MF_cytidylate kinase activity	0.509579	1	XP_030495092.1
GO:0006221_BP_pyrimidine nucleotide biosynthetic process	0.509579	1	XP_030495092.1
GO:0009041_MF_uridylate kinase activity	0.509579	1	XP_030495092.1
GO:0009173_BP_pyrimidine ribonucleoside monophosphate metabolic process	0.509579	1	XP_030495092.1
GO:0019205_MF_nucleobase-containing compound kinase activity	0.509579	1	XP_030495092.1
GO:0019344_BP_cysteine biosynthetic process	0.512752	3	XP_030504457.1, XP_030491851.1
GO:0006952_BP_defense response	0.513	33	XP_030485183.1, XP_030486567.1, XP_030504579.1, XP_030492063.1, XP_030486563.1, XP_030509410.1, XP_030499933.1, XP_030509816.1, XP_030488937.1
GO:0004842_MF_ubiquitin-protein transferase activity	0.513458	1	XP_030499044.1
GO:0006301_BP_postreplication repair	0.513458	1	XP_030499044.1
GO:0016567_BP_protein ubiquitination	0.513458	1	XP_030499044.1
GO:0019787_MF_ubiquitin-like protein transferase activity	0.513458	1	XP_030499044.1
GO:0019788_MF_NEDD8 transferase activity	0.513458	1	XP_030499044.1
GO:0031372_CC_UBC13-MMS2 complex	0.513458	1	XP_030499044.1
GO:0030163_BP_protein catabolic process	0.513761	5	XP_030483877.1, XP_030488653.1, XP_030491617.1
GO:0010119_BP_regulation of stomatal movement	0.514381	6	XP_030496287.1, XP_030494014.1, XP_030491677.1, XP_030510258.1, XP_030501271.1, XP_030510537.1
GO:0005739_CC_mitochondrion	0.514486	80	XP_030502962.1, XP_030477620.1, XP_030493646.1, XP_030486567.1, XP_030496287.1, XP_030484520.1, XP_030493816.1, XP_030501548.1, XP_030487835.1, XP_030491734.1, XP_030486563.1, XP_030504457.1, XP_030509410.1, XP_030483732.1, XP_030484463.1, XP_030500895.1, XP_030499182.1, XP_030493443.1
GO:0006333_BP_chromatin assembly or disassembly	0.515625	2	XP_030480883.1, XP_030481774.1
GO:0000122_BP_negative regulation of transcription by RNA polymerase II	0.517598	1	XP_030499446.1
GO:0004362_MF_glutathione-disulfide reductase activity	0.517598	1	XP_030499446.1
GO:0008794_MF_arsenate reductase (glutaredoxin) activity	0.517598	1	XP_030499446.1
GO:0016226_BP_iron-sulfur cluster assembly	0.517598	1	XP_030499446.1
GO:0004579_MF_dolichyl-diphosphooligosaccharide-protein glycotransferase activity	0.519157	1	XP_030491747.1
GO:0006487_BP_protein N-linked glycosylation	0.519157	1	XP_030491747.1
GO:0008250_CC_oligosaccharyltransferase complex	0.519157	1	XP_030491747.1
GO:0010483_BP_pollen tube reception	0.519157	1	XP_030491747.1
GO:0015157_MF_oligosaccharide transmembrane transporter activity	0.519157	1	XP_030491747.1
GO:0015772_BP_oligosaccharide transport	0.519157	1	XP_030491747.1
GO:0018279_BP_protein N-linked glycosylation via asparagine	0.519157	1	XP_030491747.1
GO:0034219_BP_carbohydrate transmembrane transport	0.519157	1	XP_030491747.1
GO:0031902_CC_late endosome membrane	0.519337	2	XP_030491303.1, XP_030486432.1
GO:0061630_MF_ubiquitin protein ligase activity	0.519337	2	XP_030504150.1, XP_030486432.1
GO:0004462_MF_lactoylglutathione lyase activity	0.519463	3	XP_030488794.1, XP_030505607.1, XP_030507927.1
GO:0019243_BP_methylglyoxal catabolic process to D-lactate via S-lactoyl-glutathione	0.519463	3	XP_030488794.1, XP_030507920.1, XP_030507927.1
GO:0010266_BP_response to vitamin B1	0.519669	1	XP_030509816.1
GO:0004721_MF_phosphoprotein phosphatase activity	0.522099	2	XP_030491415.1, XP_030482728.1
GO:0006470_BP_protein dephosphorylation	0.522099	2	XP_030491415.1, XP_030482728.1
GO:0009058_BP_biosynthetic process	0.522099	2	XP_030483044.1, XP_030487792.1
GO:0009532_CC_plastid stroma	0.522099	2	XP_030509674.1, XP_030482728.1
GO:0009903_BP_chloroplast avoidance movement	0.522099	2	XP_030506181.1, XP_030482728.1
GO:0009910_BP_negative regulation of flower development	0.522099	2	XP_030488658.1, XP_030482728.1
GO:0010161_BP_red light signaling pathway	0.522099	2	XP_030491415.1, XP_030482728.1
GO:0030244_BP_cellulose biosynthetic process	0.522099	2	XP_030499738.1, XP_030487792.1
GO:1900459_BP_positive regulation of brassinosteroid mediated signaling pathway	0.522099	2	XP_030496022.1, XP_030482728.1
GO:0010189_BP_vitamin E biosynthetic process	0.527517	3	XP_030502502.1, XP_030492934.1, XP_030482476.1
GO:0017096_MF_acetylserotonin O-methyltransferase activity	0.527517	3	XP_030501009.1, XP_030487755.1, XP_030489947.1
GO:0030187_BP_melatonin biosynthetic process	0.527517	3	XP_030501009.1, XP_030487755.1, XP_030489947.1
GO:0030744_MF_luteolin O-methyltransferase activity	0.527517	3	XP_030501009.1, XP_030487755.1, XP_030489947.1
GO:0030755_MF_quercetin 3-O-methyltransferase activity	0.527517	3	XP_030501009.1, XP_030487755.1, XP_030489947.1
GO:0033799_MF_myricetin 3'-O-methyltransferase activity	0.527517	3	XP_030501009.1, XP_030487755.1, XP_030489947.1
GO:0047763_MF_caffeate O-methyltransferase activity	0.527517	3	XP_030501009.1, XP_030487755.1, XP_030489947.1
GO:0102822_MF_quercetin 3'-O-methyltransferase activity	0.527517	3	XP_030501009.1, XP_030487755.1, XP_030489947.1
GO:0000107_MF_imidazoleglycerol-phosphate synthase activity	0.528736	1	XP_030511116.1
GO:0006559_BP_L-phenylalanine catabolic process	0.528736	1	XP_030493953.1
GO:0009800_BP_cinnamic acid biosynthetic process	0.528736	1	XP_030493953.1
GO:0016833_MF_oxo-acid-lyase activity	0.528736	1	XP_030511116.1
GO:0045548_MF_phenylalanine ammonia-lyase activity	0.528736	1	XP_030493953.1
GO:0046244_BP_salicylic acid catabolic process	0.528736	1	XP_030493953.1
GO:0046274_BP_lignin catabolic process	0.528736	1	XP_030493953.1
GO:0009767_BP_photosynthetic electron transport chain	0.530021	1	XP_030510336.1
GO:0022900_BP_electron transport chain	0.530021	1	XP_030510336.1
GO:0004124_MF_cysteine synthase activity	0.53125	2	XP_030504457.1, XP_030491851.1
GO:0006535_BP_cysteine biosynthetic process from serine	0.53125	2	XP_030504457.1, XP_030491851.1
GO:0009509_CC_chromoplast	0.53125	2	XP_030504457.1, XP_030491851.1
GO:0009567_BP_double fertilization forming a zygote and endosperm	0.53125	2	XP_030504457.1, XP_030491851.1
GO:0010310_BP_regulation of hydrogen peroxide metabolic process	0.53125	2	XP_030504457.1, XP_030491851.1
GO:0019499_BP_cyanide metabolic process	0.53125	2	XP_030504457.1, XP_030491851.1
GO:0019500_BP_cyanide catabolic process	0.53125	2	XP_030504457.1, XP_030491851.1
GO:0048868_BP_pollen tube development	0.53125	2	XP_030504457.1, XP_030491851.1
GO:0050017_MF_L-3-cyanoalanine synthase activity	0.53125	2	XP_030504457.1, XP_030491851.1
GO:0051410_BP_detoxification of nitrogen compound	0.53125	2	XP_030504457.1, XP_030491851.1
GO:0080145_BP_cysteine homeostasis	0.53125	2	XP_030504457.1, XP_030491851.1
GO:0080146_MF_L-cysteine desulfhydrase activity	0.53125	2	XP_030504457.1, XP_030491851.1
GO:0090322_BP_regulation of superoxide metabolic process	0.53125	2	XP_030504457.1, XP_030491851.1
GO:1990170_BP_stress response to cadmium ion	0.53125	2	XP_030504457.1, XP_030491851.1
GO:0016579_BP_protein deubiquitination	0.532567	1	XP_030510166.1
GO:0003684_MF_damaged DNA binding	0.532813	2	XP_030479003.1, XP_030491035.1
GO:0006888_BP_endoplasmic reticulum to Golgi vesicle-mediated transport	0.535912	2	XP_030490587.1, XP_030478609.1
GO:0031012_CC_extracellular matrix	0.536232	1	XP_030490013.1
GO:0048359_BP_mucilage metabolic process involved in seed coat development	0.536232	1	XP_030490013.1
GO:2000038_BP_regulation of stomatal complex development	0.536232	1	XP_030490013.1
GO:0015035_MF_protein disulfide oxidoreductase activity	0.538624	8	XP_030494529.1, XP_030505644.1, XP_030499446.1, XP_030493507.1, XP_030480232.1
GO:0016920_MF_pyroglutamyl-peptidase activity	0.540373	1	XP_030504245.1
GO:0010597_BP_green leaf volatile biosynthetic process	0.540929	6	XP_030504579.1, XP_030497350.1, XP_030497097.1
GO:0008194_MF_UDP-glycosyltransferase activity	0.541436	2	XP_030483000.1, XP_030510211.1
GO:0035251_MF_UDP-glucosyltransferase activity	0.541436	2	XP_030483000.1, XP_030510211.1
GO:0080043_MF_quercetin 3-O-glucosyltransferase activity	0.541436	2	XP_030483000.1, XP_030510211.1
GO:0080044_MF_quercetin 7-O-glucosyltransferase activity	0.541436	2	XP_030483000.1, XP_030510211.1
GO:0008836_MF_diaminopimelate decarboxylase activity	0.542443	1	XP_030490317.1
GO:0042542_BP_response to hydrogen peroxide	0.543665	4	XP_030497077.1, XP_030499182.1, XP_030481481.1, XP_030500200.1
GO:0010023_BP_proanthocyanidin biosynthetic process	0.54375	2	XP_030492734.1, XP_030501512.1
GO:0045431_MF_flavonol synthase activity	0.54375	2	XP_030492734.1, XP_030501512.1
GO:0045486_MF_naringenin 3-dioxygenase activity	0.54375	2	XP_030492734.1, XP_030501512.1
GO:0050589_MF_leucocyanidin oxygenase activity	0.54375	2	XP_030492734.1, XP_030501512.1
GO:0005528_MF_FK506 binding	0.544966	3	XP_030487019.1, XP_030479005.1, XP_030481609.1
GO:0006606_BP_protein import into nucleus	0.544966	3	XP_030504173.1, XP_030507265.1
GO:0009228_BP_thiamine biosynthetic process	0.545977	1	XP_030502265.1
GO:0018131_BP_oxazole or thiazole biosynthetic process	0.545977	1	XP_030502265.1
GO:0004784_MF_superoxide dismutase activity	0.549808	1	XP_030508527.1
GO:0019430_BP_removal of superoxide radicals	0.549808	1	XP_030508527.1
GO:0046688_BP_response to copper ion	0.549808	1	XP_030508527.1
GO:0071280_BP_cellular response to copper ion	0.549808	1	XP_030508527.1
GO:0071329_BP_cellular response to sucrose stimulus	0.549808	1	XP_030508527.1
GO:0071457_BP_cellular response to ozone	0.549808	1	XP_030508527.1
GO:0071484_BP_cellular response to light intensity	0.549808	1	XP_030508527.1
GO:0071486_BP_cellular response to high light intensity	0.549808	1	XP_030508527.1
GO:0002237_BP_response to molecule of bacterial origin	0.552529	3	XP_030496022.1, XP_030491830.1, XP_030497245.1
GO:0010204_BP_defense response signaling pathway, resistance gene-independent	0.552529	3	XP_030510885.1, XP_030503964.1, XP_030497245.1
GO:0008168_MF_methyltransferase activity	0.559623	9	XP_030484520.1, XP_030502502.1, XP_030501009.1, XP_030507834.1
GO:0032259_BP_methylation	0.559623	9	XP_030484520.1, XP_030502502.1, XP_030501009.1, XP_030507834.1
GO:0007017_BP_microtubule-based process	0.563218	1	XP_030509674.1
GO:0009902_BP_chloroplast relocation	0.563218	1	XP_030509674.1
GO:0042538_BP_hyperosmotic salinity response	0.563786	10	XP_030478541.1, XP_030478624.1, XP_030480659.1, XP_030510958.1, XP_030504557.1, XP_030508621.1
GO:0030127_CC_COPII vesicle coat	0.565134	1	XP_030507433.1
GO:0070971_CC_endoplasmic reticulum exit site	0.565134	1	XP_030507433.1
GO:0090110_BP_COPII-coated vesicle cargo loading	0.565134	1	XP_030507433.1
GO:0010581_BP_regulation of starch biosynthetic process	0.565217	1	XP_030488403.1
GO:0016363_CC_nuclear matrix	0.565217	1	XP_030488403.1
GO:0042646_CC_plastid nucleoid	0.565217	1	XP_030488403.1
GO:0000919_BP_cell plate assembly	0.568966	1	XP_030488594.1
GO:0010102_BP_lateral root morphogenesis	0.568966	1	XP_030488594.1
GO:0010155_BP_regulation of proton transport	0.568966	1	XP_030489759.1
GO:0042814_BP_monopolar cell growth	0.568966	1	XP_030488594.1
GO:0004399_MF_histidinol dehydrogenase activity	0.570881	1	XP_030498879.1
GO:0000139_CC_Golgi membrane	0.571429	15	XP_030497300.1, XP_030477745.1, XP_030508289.1, XP_030491811.1, XP_030510335.1, XP_030490587.1, XP_030497344.1, XP_030491303.1, XP_030486432.1, XP_030481494.1, XP_030496532.1, XP_030494090.1, XP_030511151.1, XP_030506614.1, XP_030487316.1
GO:0010051_BP_xylem and phloem pattern formation	0.571429	6	XP_030477810.1, XP_030495991.1, XP_030504019.1, XP_030498592.1, XP_030500794.1, XP_030500703.1
GO:0000049_MF_tRNA binding	0.572797	1	XP_030493849.1
GO:0004826_MF_phenylalanine-tRNA ligase activity	0.572797	1	XP_030493849.1
GO:0006432_BP_phenylalanyl-tRNA aminoacylation	0.572797	1	XP_030493849.1
GO:0005615_CC_extracellular space	0.573009	6	XP_030494434.1, XP_030490249.1, XP_030490013.1, XP_030506614.1, XP_030485032.1
GO:0004176_MF_ATP-dependent peptidase activity	0.573438	2	XP_030504720.1, XP_030504698.1
GO:0010731_BP_protein glutathionylation	0.573499	1	XP_030488937.1
GO:0043903_BP_regulation of symbiosis, encompassing mutualism through parasitism	0.573499	1	XP_030488937.1
GO:0045174_MF_glutathione dehydrogenase (ascorbate) activity	0.573499	1	XP_030488937.1
GO:0070301_BP_cellular response to hydrogen peroxide	0.573499	1	XP_030488937.1
GO:0080151_BP_positive regulation of salicylic acid mediated signaling pathway	0.573499	1	XP_030488937.1
GO:0006520_BP_cellular amino acid metabolic process	0.575569	1	XP_030504557.1
GO:0006982_BP_response to lipid hydroperoxide	0.575569	1	XP_030504557.1
GO:0010335_BP_response to non-ionic osmotic stress	0.575569	1	XP_030504557.1
GO:0016843_MF_amine-lyase activity	0.575569	1	XP_030504557.1
GO:0036381_MF_pyridoxal 5'-phosphate synthase (glutamine hydrolysing) activity	0.575569	1	XP_030504557.1
GO:0042819_BP_vitamin B6 biosynthetic process	0.575569	1	XP_030504557.1
GO:0042823_BP_pyridoxal phosphate biosynthetic process	0.575569	1	XP_030504557.1
GO:0044183_MF_protein folding chaperone	0.576628	1	XP_030490444.1
GO:0010598_CC_NAD(P)H dehydrogenase complex (plastoquinone)	0.576923	5	XP_030491811.1, XP_030497344.1, XP_030498886.1, XP_030494090.1, XP_030511151.1
GO:0048038_MF_quinone binding	0.576923	5	XP_030491811.1, XP_030497344.1, XP_030498886.1, XP_030494090.1, XP_030511151.1
GO:0009932_BP_cell tip growth	0.578544	1	XP_030490587.1
GO:0030036_BP_actin cytoskeleton organization	0.578544	1	XP_030490587.1
GO:0005771_CC_multivesicular body	0.583658	3	XP_030504698.1, XP_030504708.1, XP_030500719.1
GO:0009615_BP_response to virus	0.583658	3	XP_030494551.1, XP_030483923.1, XP_030481302.1
GO:0010089_BP_xylem development	0.583658	3	XP_030504019.1, XP_030496022.1, XP_030481302.1
GO:0051539_MF_4 iron, 4 sulfur cluster binding	0.584615	5	XP_030486263.1, XP_030491654.1, XP_030486258.1, XP_030483973.1, XP_030503475.1
GO:0009539_CC_photosystem II reaction center	0.585921	1	XP_030498365.1
GO:0004724_MF_magnesium-dependent protein serine/threonine phosphatase activity	0.588123	1	XP_030491415.1
GO:0009939_BP_positive regulation of gibberellic acid mediated signaling pathway	0.588123	1	XP_030491415.1
GO:0010440_BP_stomatal lineage progression	0.588123	1	XP_030491415.1
GO:0033106_CC_cis-Golgi network membrane	0.588123	1	XP_030491415.1
GO:0048838_BP_release of seed from dormancy	0.588123	1	XP_030491415.1
GO:1902039_BP_negative regulation of seed dormancy process	0.588123	1	XP_030491415.1
GO:0006790_BP_sulfur compound metabolic process	0.589262	3	XP_030481394.1, XP_030498884.1, XP_030503475.1
GO:0009706_CC_chloroplast inner membrane	0.591278	12	XP_030509499.1, XP_030502502.1, XP_030484904.1, XP_030494196.1
GO:0051555_BP_flavonol biosynthetic process	0.591534	8	XP_030492734.1, XP_030497220.1, XP_030501009.1, XP_030500851.1, XP_030501512.1
GO:0052861_MF_glucan endo-1,3-beta-glucanase activity, C-3 substituted reducing group	0.591954	1	XP_030498289.1
GO:0008236_MF_serine-type peptidase activity	0.592866	4	XP_030483877.1, XP_030490013.1, XP_030507237.1, XP_030479798.1
GO:0006310_BP_DNA recombination	0.595785	1	XP_030488452.1
GO:0070531_CC_BRCA1-A complex	0.595785	1	XP_030488452.1
GO:0070536_BP_protein K63-linked deubiquitination	0.595785	1	XP_030488452.1
GO:0070552_CC_BRISC complex	0.595785	1	XP_030488452.1
GO:0044030_BP_regulation of DNA methylation	0.595973	3	XP_030486057.1, XP_030486078.1, XP_030490086.1
GO:0004033_MF_aldo-keto reductase (NADP) activity	0.596273	1	XP_030508047.1
GO:0008171_MF_O-methyltransferase activity	0.596556	4	XP_030501009.1, XP_030507834.1
GO:0019438_BP_aromatic compound biosynthetic process	0.596556	4	XP_030501009.1, XP_030507834.1
GO:0005244_MF_voltage-gated ion channel activity	0.597701	1	XP_030509456.1
GO:0004553_MF_hydrolase activity, hydrolyzing O-glycosyl compounds	0.6	10	XP_030487927.1, XP_030498289.1, XP_030491303.1, XP_030499738.1, XP_030510258.1, XP_030481578.1, XP_030503953.1, XP_030493448.1, XP_030494014.1, XP_030494299.1
GO:0005985_BP_sucrose metabolic process	0.6	3	XP_030493308.1, XP_030501271.1, XP_030491303.1
GO:0031359_CC_integral component of chloroplast outer membrane	0.602706	4	XP_030486104.1, XP_030508506.1, XP_030492100.1
GO:0003747_MF_translation release factor activity	0.604555	1	XP_030481794.1
GO:0006415_BP_translational termination	0.604555	1	XP_030481794.1
GO:0018444_CC_translation release factor complex	0.604555	1	XP_030481794.1
GO:0005516_MF_calmodulin binding	0.604603	9	XP_030481214.1, XP_030487019.1, XP_030479005.1, XP_030507927.1, XP_030506614.1
GO:0030170_MF_pyridoxal phosphate binding	0.605088	6	XP_030504457.1, XP_030480290.1, XP_030510937.1, XP_030491851.1, XP_030482232.1
GO:0009504_CC_cell plate	0.608108	7	XP_030506181.1, XP_030488594.1, XP_030479858.1, XP_030498592.1, XP_030489841.1, XP_030500703.1, XP_030507265.1
GO:0003861_MF_3-isopropylmalate dehydratase activity	0.608696	1	XP_030501460.1
GO:0008429_MF_phosphatidylethanolamine binding	0.608696	1	XP_030479831.1
GO:0009098_BP_leucine biosynthetic process	0.608696	1	XP_030501460.1
GO:0016117_BP_carotenoid biosynthetic process	0.610497	2	XP_030508596.1, XP_030494033.1
GO:0000380_BP_alternative mRNA splicing, via spliceosome	0.610895	3	XP_030488376.1, XP_030499948.1, XP_030504445.1
GO:0004489_MF_methylenetetrahydrofolate reductase (NAD(P)H) activity	0.611111	1	XP_030492130.1
GO:0006424_BP_glutamyl-tRNA aminoacylation	0.611111	1	XP_030508816.1
GO:0009086_BP_methionine biosynthetic process	0.611111	1	XP_030492130.1
GO:0050567_MF_glutaminyl-tRNA synthase (glutamine-hydrolyzing) activity	0.611111	1	XP_030508816.1
GO:0004373_MF_glycogen (starch) synthase activity	0.61326	2	XP_030485195.1, XP_030488052.1
GO:0009011_MF_starch synthase activity	0.61326	2	XP_030485195.1, XP_030488052.1
GO:0009569_CC_chloroplast starch grain	0.61326	2	XP_030485195.1, XP_030488052.1
GO:0010021_BP_amylopectin biosynthetic process	0.61326	2	XP_030485195.1, XP_030488052.1
GO:0033201_MF_alpha-1,4-glucan synthase activity	0.61326	2	XP_030485195.1, XP_030488052.1
GO:0102502_MF_ADP-glucose-starch glucosyltransferase activity	0.61326	2	XP_030485195.1, XP_030488052.1
GO:0080147_BP_root hair cell development	0.613776	4	XP_030504457.1, XP_030491851.1
GO:0006879_BP_cellular iron ion homeostasis	0.616977	1	XP_030493507.1
GO:0015038_MF_glutathione disulfide oxidoreductase activity	0.616977	1	XP_030493507.1
GO:0015297_MF_antiporter activity	0.616977	1	XP_030493507.1
GO:0051726_BP_regulation of cell cycle	0.616977	1	XP_030493507.1
GO:0050897_MF_cobalt ion binding	0.618696	4	XP_030509410.1, XP_030507166.1, XP_030486268.1, XP_030477625.1
GO:0005623_CC_cell	0.619342	10	XP_030496825.1, XP_030486104.1, XP_030505644.1, XP_030480232.1
GO:0004301_MF_epoxide hydrolase activity	0.62069	1	XP_030507249.1
GO:0033961_MF_cis-stilbene-oxide hydrolase activity	0.62069	1	XP_030507249.1
GO:0010208_BP_pollen wall assembly	0.622605	1	XP_030510584.1
GO:0046524_MF_sucrose-phosphate synthase activity	0.622605	1	XP_030510584.1
GO:0003984_MF_acetolactate synthase activity	0.626437	1	XP_030492509.1
GO:0004737_MF_pyruvate decarboxylase activity	0.626437	1	XP_030492509.1
GO:0009082_BP_branched-chain amino acid biosynthetic process	0.626437	1	XP_030492509.1
GO:0009097_BP_isoleucine biosynthetic process	0.626437	1	XP_030492509.1
GO:0009099_BP_valine biosynthetic process	0.626437	1	XP_030492509.1
GO:0030976_MF_thiamine pyrophosphate binding	0.626437	1	XP_030492509.1
GO:0000287_MF_magnesium ion binding	0.627294	5	XP_030491734.1, XP_030503827.1, XP_030489752.1, XP_030492509.1
GO:0016042_BP_lipid catabolic process	0.627306	4	XP_030499933.1, XP_030480887.1
GO:0006568_BP_tryptophan metabolic process	0.628188	3	XP_030480290.1, XP_030483141.1, XP_030482232.1
GO:0031418_MF_L-ascorbic acid binding	0.632215	3	XP_030492734.1, XP_030501512.1, XP_030482663.1
GO:0000166_MF_nucleotide binding	0.632716	10	XP_030490690.1, XP_030481394.1, XP_030488653.1, XP_030495611.1, XP_030509457.1
GO:0010039_BP_response to iron ion	0.632812	2	XP_030499044.1, XP_030508527.1
GO:0048364_BP_root development	0.63286	12	XP_030504579.1, XP_030480659.1, XP_030494410.1
GO:0009807_BP_lignan biosynthetic process	0.6341	1	XP_030484506.1
GO:0010283_MF_pinoresinol reductase activity	0.6341	1	XP_030484506.1
GO:0016651_MF_oxidoreductase activity, acting on NAD(P)H	0.6341	1	XP_030484506.1
GO:0032442_MF_phenylcoumaran benzylic ether reductase activity	0.6341	1	XP_030484506.1
GO:0033194_BP_response to hydroperoxide	0.6341	1	XP_030484506.1
GO:0050664_MF_oxidoreductase activity, acting on NAD(P)H, oxygen as acceptor	0.6341	1	XP_030484506.1
GO:0006012_BP_galactose metabolic process	0.634899	3	XP_030483808.1, XP_030493560.1
GO:0009117_BP_nucleotide metabolic process	0.635611	1	XP_030509457.1
GO:0035529_MF_NADH pyrophosphatase activity	0.635611	1	XP_030509457.1
GO:0004034_MF_aldose 1-epimerase activity	0.635938	2	XP_030483808.1, XP_030493560.1
GO:0016973_BP_poly(A)+ mRNA export from nucleus	0.635938	2	XP_030493290.1, XP_030488658.1
GO:0004827_MF_proline-tRNA ligase activity	0.637931	1	XP_030501551.1
GO:0006433_BP_prolyl-tRNA aminoacylation	0.637931	1	XP_030501551.1
GO:0009626_BP_plant-type hypersensitive response	0.639511	11	XP_030494434.1, XP_030490249.1, XP_030499933.1, XP_030497350.1, XP_030497097.1
GO:0019252_BP_starch biosynthetic process	0.639908	5	XP_030508141.1, XP_030488403.1, XP_030501534.1
GO:0010286_BP_heat acclimation	0.642259	9	XP_030478541.1, XP_030478624.1, XP_030510958.1, XP_030480232.1, XP_030501610.1
GO:0007049_BP_cell cycle	0.642857	6	XP_030504698.1, XP_030503964.1, XP_030509674.1, XP_030498592.1, XP_030500703.1, XP_030485653.1
GO:0010120_BP_camalexin biosynthetic process	0.643678	1	XP_030510235.1
GO:0042430_BP_indole-containing compound metabolic process	0.643678	1	XP_030510235.1
GO:0047720_MF_indoleacetaldoxime dehydratase activity	0.643678	1	XP_030510235.1
GO:0010053_BP_root epidermal cell differentiation	0.645312	2	XP_030499044.1, XP_030490587.1
GO:0006508_BP_proteolysis	0.646293	21	XP_030494434.1, XP_030498951.1, XP_030483877.1, XP_030490249.1, XP_030497220.1, XP_030488653.1, XP_030490013.1, XP_030504245.1, XP_030507237.1, XP_030504720.1, XP_030506560.1, XP_030491463.1, XP_030485032.1
GO:0015450_MF_P-P-bond-hydrolysis-driven protein transmembrane transporter activity	0.646875	2	XP_030509464.1, XP_030508506.1
GO:0005262_MF_calcium channel activity	0.64751	1	XP_030497410.1
GO:0005388_MF_calcium transmembrane transporter activity, phosphorylative mechanism	0.64751	1	XP_030497410.1
GO:0015085_MF_calcium ion transmembrane transporter activity	0.64751	1	XP_030497410.1
GO:0043069_BP_negative regulation of programmed cell death	0.64751	1	XP_030497410.1
GO:0055081_BP_anion homeostasis	0.64751	1	XP_030497410.1
GO:0070588_BP_calcium ion transmembrane transport	0.64751	1	XP_030497410.1
GO:0098655_BP_cation transmembrane transport	0.64751	1	XP_030497410.1
GO:0048658_BP_anther wall tapetum development	0.64823	6	XP_030494434.1, XP_030490249.1, XP_030508621.1, XP_030485032.1
GO:0005737_CC_cytoplasm	0.649351	114	XP_030507313.1, XP_030488359.1, XP_030484638.1, XP_030478541.1, XP_030496287.1, XP_030504579.1, XP_030486104.1, XP_030506265.1, XP_030497077.1, XP_030491734.1, XP_030500855.1, XP_030490087.1, XP_030481147.1, XP_030492734.1, XP_030504457.1, XP_030509410.1, XP_030491424.1, XP_030478624.1, XP_030493308.1, XP_030480659.1, XP_030504173.1, XP_030493443.1, XP_030499933.1, XP_030483179.1, XP_030510958.1,…
GO:0005829_CC_cytosol	0.649351	100	XP_030507313.1, XP_030494529.1, XP_030477620.1, XP_030493646.1, XP_030488549.1, XP_030480011.1, XP_030496287.1, XP_030496825.1, XP_030504457.1, XP_030509410.1, XP_030493308.1, XP_030490632.1, XP_030492093.1, XP_030504804.1, XP_030508141.1, XP_030505644.1, XP_030499182.1, XP_030493443.1, XP_030480883.1, XP_030479003.1, XP_030501009.1, XP_030504245.1, XP_030488937.1, XP_030504557.1, XP_030480120.1
GO:0009846_BP_pollen germination	0.653061	6	XP_030504698.1, XP_030487791.1, XP_030506529.1, XP_030489262.1, XP_030501284.1, XP_030506614.1
GO:0009266_BP_response to temperature stimulus	0.653137	4	XP_030486057.1, XP_030486078.1, XP_030503599.1
GO:0010729_BP_positive regulation of hydrogen peroxide biosynthetic process	0.653257	1	XP_030481126.1
GO:0016899_MF_oxidoreductase activity, acting on the CH-OH group of donors, oxygen as acceptor	0.653257	1	XP_030481126.1
GO:0050268_MF_coniferyl-alcohol dehydrogenase activity	0.653257	1	XP_030481126.1
GO:0052747_MF_sinapyl alcohol dehydrogenase activity	0.653257	1	XP_030481126.1
GO:0004338_MF_glucan exo-1,3-beta-glucosidase activity	0.656315	1	XP_030494299.1
GO:0008810_MF_cellulase activity	0.656315	1	XP_030494299.1
GO:0010019_BP_chloroplast-nucleus signaling pathway	0.657813	2	XP_030493443.1, XP_030482728.1
GO:1900871_BP_chloroplast mRNA modification	0.658385	1	XP_030507166.1
GO:0051512_BP_positive regulation of unidimensional cell growth	0.660937	2	XP_030498884.1, XP_030496022.1
GO:0019003_MF_GDP binding	0.662526	1	XP_030497839.1
GO:0031410_CC_cytoplasmic vesicle	0.662526	1	XP_030497839.1
GO:0009299_BP_mRNA transcription	0.662835	1	XP_030503638.1
GO:0048467_BP_gynoecium development	0.662835	1	XP_030503638.1
GO:0048577_BP_negative regulation of short-day photoperiodism, flowering	0.662835	1	XP_030503638.1
GO:0048579_BP_negative regulation of long-day photoperiodism, flowering	0.662835	1	XP_030503638.1
GO:0006813_BP_potassium ion transport	0.665746	2	XP_030509456.1, XP_030490080.1
GO:0004725_MF_protein tyrosine phosphatase activity	0.666667	1	XP_030488336.1
GO:0006515_BP_protein quality control for misfolded or incompletely synthesized proteins	0.666667	1	XP_030504720.1
GO:0009368_CC_endopeptidase Clp complex	0.666667	1	XP_030504720.1
GO:0033550_MF_MAP kinase tyrosine phosphatase activity	0.666667	1	XP_030488336.1
GO:0051117_MF_ATPase binding	0.666667	1	XP_030504720.1
GO:0090522_BP_vesicle tethering involved in exocytosis	0.670498	1	XP_030489262.1
GO:0046686_BP_response to cadmium ion	0.672566	6	XP_030504457.1, XP_030509410.1, XP_030491851.1, XP_030505622.1, XP_030489547.1, XP_030491617.1
GO:0004425_MF_indole-3-glycerol-phosphate synthase activity	0.674948	1	XP_030483141.1
GO:0008938_MF_nicotinate N-methyltransferase activity	0.674948	1	XP_030507834.1
GO:1901847_BP_nicotinate metabolic process	0.674948	1	XP_030507834.1
GO:0004601_MF_peroxidase activity	0.675647	7	XP_030509410.1, XP_030499182.1, XP_030493443.1, XP_030508621.1
GO:0046029_MF_mannitol dehydrogenase activity	0.67651	3	XP_030497350.1, XP_030497097.1, XP_030510933.1
GO:0047681_MF_aryl-alcohol dehydrogenase (NADP+) activity	0.67651	3	XP_030497350.1, XP_030497097.1, XP_030510933.1
GO:0071472_BP_cellular response to salt stress	0.679204	6	XP_030482685.1, XP_030494014.1, XP_030481578.1, XP_030510258.1, XP_030501271.1
GO:0009813_BP_flavonoid biosynthetic process	0.680537	3	XP_030492734.1, XP_030501512.1, XP_030496955.1
GO:0000278_BP_mitotic cell cycle	0.68323	1	XP_030507265.1
GO:0005640_CC_nuclear outer membrane	0.68323	1	XP_030507265.1
GO:0043161_BP_proteasome-mediated ubiquitin-dependent protein catabolic process	0.684825	3	XP_030504698.1, XP_030504150.1, XP_030486525.1
GO:0004416_MF_hydroxyacylglutathione hydrolase activity	0.687371	1	XP_030507920.1
GO:0008800_MF_beta-lactamase activity	0.687371	1	XP_030507920.1
GO:0017001_BP_antibiotic catabolic process	0.687371	1	XP_030507920.1
GO:0034059_BP_response to anoxia	0.687371	1	XP_030507920.1
GO:0043200_BP_response to amino acid	0.687371	1	XP_030507920.1
GO:0004366_MF_glycerol-3-phosphate O-acyltransferase activity	0.687739	1	XP_030490004.1
GO:0008514_MF_organic anion transmembrane transporter activity	0.687739	1	XP_030490004.1
GO:0010345_BP_suberin biosynthetic process	0.687739	1	XP_030490004.1
GO:0016024_BP_CDP-diacylglycerol biosynthetic process	0.687739	1	XP_030490004.1
GO:0016746_MF_transferase activity, transferring acyl groups	0.687739	1	XP_030490004.1
GO:0016791_MF_phosphatase activity	0.687739	1	XP_030490004.1
GO:0090447_MF_glycerol-3-phosphate 2-O-acyltransferase activity	0.687739	1	XP_030490004.1
GO:0102419_MF_sn-2-glycerol-3-phosphate omega-OH-C22:0-CoA acyl transferase activity	0.687739	1	XP_030490004.1
GO:0102420_MF_sn-1-glycerol-3-phosphate C16:0-DCA-CoA acyl transferase activity	0.687739	1	XP_030490004.1
GO:0006446_BP_regulation of translational initiation	0.687831	4	XP_030481349.1, XP_030499948.1, XP_030504132.1, XP_030503327.1
GO:0004766_MF_spermidine synthase activity	0.689441	1	XP_030501278.1
GO:0006596_BP_polyamine biosynthetic process	0.689441	1	XP_030501278.1
GO:0006597_BP_spermine biosynthetic process	0.689441	1	XP_030501278.1
GO:0008295_BP_spermidine biosynthetic process	0.689441	1	XP_030501278.1
GO:0016768_MF_spermine synthase activity	0.689441	1	XP_030501278.1
GO:0005634_CC_nucleus	0.692308	107	XP_030507313.1, XP_030488359.1, XP_030484638.1, XP_030480011.1, XP_030486104.1, XP_030506265.1, XP_030486057.1, XP_030497077.1, XP_030491734.1, XP_030488436.1, XP_030481147.1, XP_030492734.1, XP_030509410.1, XP_030493308.1, XP_030484463.1, XP_030492093.1, XP_030490249.1, XP_030504173.1, XP_030499182.1, XP_030483179.1, XP_030480883.1, XP_030498884.1, XP_030479003.1, XP_030499044.1, XP_030499446.1,…
GO:0010007_CC_magnesium chelatase complex	0.693582	1	XP_030480207.1
GO:0016851_MF_magnesium chelatase activity	0.693582	1	XP_030480207.1
GO:0019172_MF_glyoxalase III activity	0.693582	1	XP_030505607.1
GO:0051707_BP_response to other organism	0.695238	8	XP_030504579.1, XP_030494014.1, XP_030510963.1, XP_030481578.1, XP_030481302.1
GO:0007568_BP_aging	0.696502	10	XP_030494434.1, XP_030504457.1, XP_030490249.1, XP_030491851.1, XP_030494014.1, XP_030505622.1, XP_030485032.1, XP_030481578.1
GO:0009851_BP_auxin biosynthetic process	0.697248	5	XP_030480290.1, XP_030498352.1, XP_030482232.1
GO:0031072_MF_heat shock protein binding	0.698413	4	XP_030491811.1, XP_030497344.1, XP_030494090.1, XP_030511151.1
GO:0042026_BP_protein refolding	0.698413	4	XP_030491811.1, XP_030497344.1, XP_030494090.1, XP_030511151.1
GO:0003993_MF_acid phosphatase activity	0.698438	2	XP_030503622.1, XP_030488709.1
GO:0006396_BP_RNA processing	0.698647	4	XP_030477771.1, XP_030504720.1
GO:0009698_BP_phenylpropanoid metabolic process	0.698647	4	XP_030480290.1, XP_030498352.1, XP_030482232.1
GO:0009718_BP_anthocyanin-containing compound biosynthetic process	0.698647	4	XP_030492734.1, XP_030501512.1, XP_030510211.1
GO:0005212_MF_structural constituent of eye lens	0.699793	1	XP_030501064.1
GO:0008473_MF_ornithine cyclodeaminase activity	0.699793	1	XP_030501064.1
GO:0062034_BP_L-pipecolic acid biosynthetic process	0.699793	1	XP_030501064.1
GO:0062046_MF_dehydropipecolic acid reductase	0.699793	1	XP_030501064.1
GO:1901672_BP_positive regulation of systemic acquired resistance	0.699793	1	XP_030501064.1
GO:0003690_MF_double-stranded DNA binding	0.7	2	XP_030479003.1, XP_030486074.1
GO:0003755_MF_peptidyl-prolyl cis-trans isomerase activity	0.700837	9	XP_030483958.1, XP_030487019.1, XP_030479005.1, XP_030481609.1, XP_030493316.1
GO:0006561_BP_proline biosynthetic process	0.701562	2	XP_030480659.1, XP_030480755.1
GO:0004645_MF_phosphorylase activity	0.701863	1	XP_030503599.1
GO:0102250_MF_linear malto-oligosaccharide phosphorylase activity	0.701863	1	XP_030503599.1
GO:0102499_MF_SHG alpha-glucan phosphorylase activity	0.701863	1	XP_030503599.1
GO:0043231_CC_intracellular membrane-bounded organelle	0.702337	4	XP_030509410.1, XP_030496955.1, XP_030510211.1
GO:0008839_MF_4-hydroxy-tetrahydrodipicolinate reductase	0.704981	1	XP_030498617.1
GO:0016740_MF_transferase activity	0.70679	10	XP_030509410.1, XP_030504804.1, XP_030499933.1, XP_030499044.1, XP_030490013.1, XP_030505607.1, XP_030501284.1, XP_030507599.1, XP_030498855.1
GO:0061077_BP_chaperone-mediated protein folding	0.707965	6	XP_030481147.1, XP_030487316.1
GO:0009759_BP_indole glucosinolate biosynthetic process	0.708487	4	XP_030501009.1, XP_030486055.1
GO:0005778_CC_peroxisomal membrane	0.711409	3	XP_030493443.1, XP_030491677.1
GO:0009501_CC_amyloplast	0.712062	3	XP_030485195.1, XP_030488052.1, XP_030497372.1
GO:0005096_MF_GTPase activator activity	0.712177	4	XP_030504173.1, XP_030507265.1, XP_030500794.1
GO:0010015_BP_root morphogenesis	0.712707	2	XP_030504698.1, XP_030488459.1
GO:0048573_BP_photoperiodism, flowering	0.714094	3	XP_030498884.1, XP_030511151.1, XP_030494090.1
GO:0001653_MF_peptide receptor activity	0.718391	1	XP_030496022.1
GO:0002752_BP_cell surface pattern recognition receptor signaling pathway	0.718391	1	XP_030496022.1
GO:0004675_MF_transmembrane receptor protein serine/threonine kinase activity	0.718391	1	XP_030496022.1
GO:0004713_MF_protein tyrosine kinase activity	0.718391	1	XP_030496022.1
GO:0004715_MF_non-membrane spanning protein tyrosine kinase activity	0.718391	1	XP_030496022.1
GO:0007169_BP_transmembrane receptor protein tyrosine kinase signaling pathway	0.718391	1	XP_030496022.1
GO:0008061_MF_chitin binding	0.718391	1	XP_030496022.1
GO:0009741_BP_response to brassinosteroid	0.718391	1	XP_030496022.1
GO:0009786_BP_regulation of asymmetric cell division	0.718391	1	XP_030496022.1
GO:0009986_CC_cell surface	0.718391	1	XP_030496022.1
GO:0010059_BP_positive regulation of atrichoblast fate specification	0.718391	1	XP_030496022.1
GO:0010063_BP_positive regulation of trichoblast fate specification	0.718391	1	XP_030496022.1
GO:0010068_BP_protoderm histogenesis	0.718391	1	XP_030496022.1
GO:0010200_BP_response to chitin	0.718391	1	XP_030496022.1
GO:0016324_CC_apical plasma membrane	0.718391	1	XP_030496022.1
GO:0019199_MF_transmembrane receptor protein kinase activity	0.718391	1	XP_030496022.1
GO:0019901_MF_protein kinase binding	0.718391	1	XP_030496022.1
GO:0030247_MF_polysaccharide binding	0.718391	1	XP_030496022.1
GO:0030957_MF_Tat protein binding	0.718391	1	XP_030496022.1
GO:0032491_BP_detection of molecule of fungal origin	0.718391	1	XP_030496022.1
GO:0032499_BP_detection of peptidoglycan	0.718391	1	XP_030496022.1
GO:0045851_BP_pH reduction	0.718391	1	XP_030496022.1
GO:0051020_MF_GTPase binding	0.718391	1	XP_030496022.1
GO:0051510_BP_regulation of unidimensional cell growth	0.718391	1	XP_030496022.1
GO:0051924_BP_regulation of calcium ion transport	0.718391	1	XP_030496022.1
GO:0071219_BP_cellular response to molecule of bacterial origin	0.718391	1	XP_030496022.1
GO:0071323_BP_cellular response to chitin	0.718391	1	XP_030496022.1
GO:0080142_BP_regulation of salicylic acid biosynthetic process	0.718391	1	XP_030496022.1
GO:0097275_BP_cellular ammonia homeostasis	0.718391	1	XP_030496022.1
GO:1901347_BP_negative regulation of secondary cell wall biogenesis	0.718391	1	XP_030496022.1
GO:1902458_BP_positive regulation of stomatal opening	0.718391	1	XP_030496022.1
GO:1905393_BP_plant organ formation	0.718391	1	XP_030496022.1
GO:2001080_MF_chitosan binding	0.718391	1	XP_030496022.1
GO:0042631_BP_cellular response to water deprivation	0.720313	2	XP_030499182.1, XP_030500200.1
GO:0047066_MF_phospholipid-hydroperoxide glutathione peroxidase activity	0.720313	2	XP_030499182.1, XP_030500200.1
GO:0004564_MF_beta-fructofuranosidase activity	0.722222	1	XP_030491303.1
GO:0004575_MF_sucrose alpha-glucosidase activity	0.722222	1	XP_030491303.1
GO:0005775_CC_vacuolar lumen	0.722222	1	XP_030491303.1
GO:0005987_BP_sucrose catabolic process	0.722222	1	XP_030491303.1
GO:0009616_BP_virus induced gene silencing	0.722222	1	XP_030483923.1
GO:0010218_BP_response to far red light	0.722222	1	XP_030483923.1
GO:0010586_BP_miRNA metabolic process	0.722222	1	XP_030483923.1
GO:0010589_BP_leaf proximal/distal pattern formation	0.722222	1	XP_030483923.1
GO:0016441_BP_posttranscriptional gene silencing	0.722222	1	XP_030483923.1
GO:0031047_BP_gene silencing by RNA	0.722222	1	XP_030483923.1
GO:0031219_MF_levanase activity	0.722222	1	XP_030491303.1
GO:0035019_BP_somatic stem cell population maintenance	0.722222	1	XP_030483923.1
GO:0035198_MF_miRNA binding	0.722222	1	XP_030483923.1
GO:0048830_BP_adventitious root development	0.722222	1	XP_030483923.1
GO:0051669_MF_fructan beta-fructosidase activity	0.722222	1	XP_030491303.1
GO:0051670_MF_inulinase activity	0.722222	1	XP_030491303.1
GO:0060145_BP_viral gene silencing in virus induced gene silencing	0.722222	1	XP_030483923.1
GO:0071370_BP_cellular response to gibberellin stimulus	0.722222	1	XP_030491303.1
GO:1902183_BP_regulation of shoot apical meristem development	0.722222	1	XP_030483923.1
GO:0002084_BP_protein depalmitoylation	0.724138	1	XP_030491189.1
GO:0004623_MF_phospholipase A2 activity	0.724138	1	XP_030491189.1
GO:0006654_BP_phosphatidic acid biosynthetic process	0.724138	1	XP_030491189.1
GO:0008474_MF_palmitoyl-(protein) hydrolase activity	0.724138	1	XP_030491189.1
GO:0010363_BP_regulation of plant-type hypersensitive response	0.724138	1	XP_030491189.1
GO:0034338_MF_short-chain carboxylesterase activity	0.724138	1	XP_030491189.1
GO:0008447_MF_L-ascorbate oxidase activity	0.724638	1	XP_030504055.1
GO:0009853_BP_photorespiration	0.724868	4	XP_030499619.1, XP_030482519.1, XP_030488447.1, XP_030490086.1
GO:0006955_BP_immune response	0.726174	3	XP_030504457.1, XP_030491851.1, XP_030480849.1
GO:0080167_BP_response to karrikin	0.72973	25	XP_030477620.1, XP_030486664.1, XP_030492734.1, XP_030509410.1, XP_030499182.1, XP_030497350.1, XP_030510336.1
GO:0004359_MF_glutaminase activity	0.73125	2	XP_030504557.1, XP_030511116.1
GO:0008237_MF_metallopeptidase activity	0.73125	2	XP_030491463.1, XP_030504698.1
GO:0016032_BP_viral process	0.733333	10	XP_030481349.1, XP_030491811.1, XP_030497344.1, XP_030483923.1, XP_030499948.1, XP_030481494.1, XP_030504132.1, XP_030494090.1, XP_030511151.1, XP_030487316.1
GO:0006574_BP_valine catabolic process	0.733716	1	XP_030492265.1
GO:0008442_MF_3-hydroxyisobutyrate dehydrogenase activity	0.733716	1	XP_030492265.1
GO:0004838_MF_L-tyrosine:2-oxoglutarate aminotransferase activity	0.735938	2	XP_030480290.1, XP_030482232.1
GO:0006558_BP_L-phenylalanine metabolic process	0.735938	2	XP_030480290.1, XP_030482232.1
GO:0006569_BP_tryptophan catabolic process	0.735938	2	XP_030480290.1, XP_030482232.1
GO:0006570_BP_tyrosine metabolic process	0.735938	2	XP_030480290.1, XP_030482232.1
GO:0009072_BP_aromatic amino acid family metabolic process	0.735938	2	XP_030480290.1, XP_030482232.1
GO:0009641_BP_shade avoidance	0.735938	2	XP_030480290.1, XP_030482232.1
GO:0010252_BP_auxin homeostasis	0.735938	2	XP_030480290.1, XP_030482232.1
GO:0010326_MF_methionine-oxo-acid transaminase activity	0.735938	2	XP_030480290.1, XP_030482232.1
GO:0010366_BP_negative regulation of ethylene biosynthetic process	0.735938	2	XP_030480290.1, XP_030482232.1
GO:0050362_MF_L-tryptophan:2-oxoglutarate aminotransferase activity	0.735938	2	XP_030480290.1, XP_030482232.1
GO:1901997_BP_negative regulation of indoleacetic acid biosynthetic process via tryptophan	0.735938	2	XP_030480290.1, XP_030482232.1
GO:0004849_MF_uridine kinase activity	0.737548	1	XP_030483044.1
GO:0044211_BP_CTP salvage	0.737548	1	XP_030483044.1
GO:1901141_BP_regulation of lignin biosynthetic process	0.737548	1	XP_030483044.1
GO:2000904_BP_regulation of starch metabolic process	0.737548	1	XP_030483044.1
GO:2001006_BP_regulation of cellulose biosynthetic process	0.737548	1	XP_030483044.1
GO:0000323_CC_lytic vacuole	0.739062	2	XP_030490249.1, XP_030485032.1
GO:0005744_CC_TIM23 mitochondrial import inner membrane translocase complex	0.741201	1	XP_030508506.1
GO:0009527_CC_plastid outer membrane	0.741201	1	XP_030508506.1
GO:0015171_MF_amino acid transmembrane transporter activity	0.741201	1	XP_030508506.1
GO:0005198_MF_structural molecule activity	0.744157	4	XP_030490690.1, XP_030489841.1, XP_030479858.1, XP_030509674.1
GO:0009534_CC_chloroplast thylakoid	0.744266	5	XP_030483877.1, XP_030484904.1, XP_030504720.1, XP_030490105.1, XP_030486724.1
GO:0016036_BP_cellular response to phosphate starvation	0.744974	8	XP_030497077.1, XP_030481118.1, XP_030494014.1, XP_030493545.1, XP_030481578.1
GO:0004619_MF_phosphoglycerate mutase activity	0.745211	1	XP_030484027.1
GO:0046537_MF_2,3-bisphosphoglycerate-independent phosphoglycerate mutase activity	0.745211	1	XP_030484027.1
GO:0034765_BP_regulation of ion transmembrane transport	0.745313	2	XP_030488937.1, XP_030509456.1
GO:0000304_BP_response to singlet oxygen	0.745342	1	XP_030490842.1
GO:0004382_MF_guanosine-diphosphatase activity	0.745342	1	XP_030506614.1
GO:0017110_MF_nucleoside-diphosphatase activity	0.745342	1	XP_030506614.1
GO:0035587_BP_purinergic receptor signaling pathway	0.745342	1	XP_030506614.1
GO:0045134_MF_uridine-diphosphatase activity	0.745342	1	XP_030506614.1
GO:0102485_MF_dATP phosphohydrolase activity	0.745342	1	XP_030506614.1
GO:0102486_MF_dCTP phosphohydrolase activity	0.745342	1	XP_030506614.1
GO:0102487_MF_dUTP phosphohydrolase activity	0.745342	1	XP_030506614.1
GO:0102488_MF_dTTP phosphohydrolase activity	0.745342	1	XP_030506614.1
GO:0102489_MF_GTP phosphohydrolase activity	0.745342	1	XP_030506614.1
GO:0102490_MF_8-oxo-dGTP phosphohydrolase activity	0.745342	1	XP_030506614.1
GO:0102491_MF_dGTP phosphohydrolase activity	0.745342	1	XP_030506614.1
GO:0046777_BP_protein autophosphorylation	0.747082	3	XP_030496022.1, XP_030501271.1, XP_030491677.1
GO:0034484_BP_raffinose catabolic process	0.747412	1	XP_030493448.1
GO:0047274_MF_galactinol-sucrose galactosyltransferase activity	0.747412	1	XP_030493448.1
GO:0052692_MF_raffinose alpha-galactosidase activity	0.747412	1	XP_030493448.1
GO:0031347_BP_regulation of defense response	0.748619	2	XP_030496022.1, XP_030482476.1
GO:0006812_BP_cation transport	0.748993	3	XP_030493507.1, XP_030492100.1
GO:0005856_CC_cytoskeleton	0.75	12	XP_030504698.1, XP_030478896.1, XP_030487791.1, XP_030491811.1, XP_030488594.1, XP_030489262.1, XP_030479858.1, XP_030497344.1, XP_030489841.1, XP_030494090.1, XP_030511151.1, XP_030487316.1
GO:0009451_BP_RNA modification	0.754687	2	XP_030477771.1, XP_030477625.1
GO:1900864_BP_mitochondrial RNA modification	0.754687	2	XP_030507166.1, XP_030477625.1
GO:0003992_MF_N2-acetyl-L-ornithine:2-oxoglutarate 5-aminotransferase activity	0.755694	1	XP_030494410.1
GO:0006526_BP_arginine biosynthetic process	0.755694	1	XP_030494410.1
GO:0015926_MF_glucosidase activity	0.756705	1	XP_030499738.1
GO:0033919_MF_glucan 1,3-alpha-glucosidase activity	0.756705	1	XP_030499738.1
GO:0000014_MF_single-stranded DNA endodeoxyribonuclease activity	0.757764	1	XP_030486715.1
GO:0006259_BP_DNA metabolic process	0.757764	1	XP_030486715.1
GO:0006308_BP_DNA catabolic process	0.757764	1	XP_030486715.1
GO:0008309_MF_double-stranded DNA exodeoxyribonuclease activity	0.757764	1	XP_030486715.1
GO:0016891_MF_endoribonuclease activity, producing 5'-phosphomonoesters	0.757764	1	XP_030486715.1
GO:0043765_MF_T/G mismatch-specific endonuclease activity	0.757764	1	XP_030486715.1
GO:0090305_BP_nucleic acid phosphodiester bond hydrolysis	0.757764	1	XP_030486715.1
GO:0090502_BP_RNA phosphodiester bond hydrolysis, endonucleolytic	0.757764	1	XP_030486715.1
GO:0042742_BP_defense response to bacterium	0.758242	42	XP_030494434.1, XP_030509823.1, XP_030506265.1, XP_030486057.1, XP_030497077.1, XP_030506586.1, XP_030492063.1, XP_030507368.1, XP_030490249.1, XP_030509816.1, XP_030486078.1
GO:0007021_BP_tubulin complex assembly	0.758621	1	XP_030484754.1
GO:0052793_MF_pectin acetylesterase activity	0.758621	1	XP_030504450.1
GO:0031204_BP_posttranslational protein targeting to membrane, translocation	0.758755	3	XP_030491811.1, XP_030497344.1, XP_030494090.1
GO:0071365_BP_cellular response to auxin stimulus	0.7625	2	XP_030485653.1, XP_030510105.1
GO:0098869_BP_cellular oxidant detoxification	0.764009	7	XP_030499182.1, XP_030493443.1, XP_030488937.1, XP_030508621.1, XP_030481302.1, XP_030500200.1
GO:0008478_MF_pyridoxal kinase activity	0.766284	1	XP_030507361.1
GO:0009443_BP_pyridoxal 5'-phosphate salvage	0.766284	1	XP_030507361.1
GO:0010054_BP_trichoblast differentiation	0.766284	1	XP_030507361.1
GO:0010043_BP_response to zinc ion	0.769547	10	XP_030504457.1, XP_030509410.1, XP_030488937.1, XP_030491851.1, XP_030508621.1
GO:0010501_BP_RNA secondary structure unwinding	0.772257	1	XP_030486074.1
GO:0032508_BP_DNA duplex unwinding	0.772257	1	XP_030486074.1
GO:0005769_CC_early endosome	0.776243	2	XP_030488705.1, XP_030500719.1
GO:0005795_CC_Golgi stack	0.776243	2	XP_030504708.1, XP_030500719.1
GO:0005875_CC_microtubule associated complex	0.777778	1	XP_030494065.1
GO:0007339_BP_binding of sperm to zona pellucida	0.777778	1	XP_030494065.1
GO:0005216_MF_ion channel activity	0.778468	1	XP_030492100.1
GO:0015288_MF_porin activity	0.778468	1	XP_030492100.1
GO:0046930_CC_pore complex	0.778468	1	XP_030492100.1
GO:0009727_BP_detection of ethylene stimulus	0.779693	1	XP_030482663.1
GO:0009815_MF_1-aminocyclopropane-1-carboxylate oxidase activity	0.779693	1	XP_030482663.1
GO:0009835_BP_fruit ripening	0.779693	1	XP_030482663.1
GO:0071398_BP_cellular response to fatty acid	0.779693	1	XP_030482663.1
GO:0009880_BP_embryonic pattern specification	0.782609	1	XP_030501610.1
GO:0010450_BP_inflorescence meristem growth	0.782609	1	XP_030501610.1
GO:0048448_BP_stamen morphogenesis	0.782609	1	XP_030501610.1
GO:0048833_BP_specification of floral organ number	0.782609	1	XP_030501610.1
GO:0009682_BP_induced systemic resistance	0.784615	5	XP_030486055.1, XP_030510235.1, XP_030510258.1, XP_030481578.1, XP_030494014.1
GO:0009789_BP_positive regulation of abscisic acid-activated signaling pathway	0.784615	5	XP_030496022.1, XP_030501271.1, XP_030510258.1, XP_030491677.1, XP_030494014.1
GO:0052544_BP_defense response by callose deposition in cell wall	0.784615	5	XP_030499669.1, XP_030486055.1, XP_030510258.1, XP_030481578.1, XP_030494014.1
GO:0071281_BP_cellular response to iron ion	0.784615	5	XP_030510235.1, XP_030482663.1, XP_030510258.1, XP_030481578.1, XP_030494014.1
GO:0071732_BP_cellular response to nitric oxide	0.784615	5	XP_030510235.1, XP_030482663.1, XP_030510258.1, XP_030481578.1, XP_030494014.1
GO:0004321_MF_fatty-acyl-CoA synthase activity	0.784679	1	XP_030498352.1
GO:0006744_BP_ubiquinone biosynthetic process	0.784679	1	XP_030498352.1
GO:0006954_BP_inflammatory response	0.784679	1	XP_030510963.1
GO:0010584_BP_pollen exine formation	0.784679	1	XP_030498352.1
GO:0016207_MF_4-coumarate-CoA ligase activity	0.784679	1	XP_030498352.1
GO:0016405_MF_CoA-ligase activity	0.784679	1	XP_030498352.1
GO:0005983_BP_starch catabolic process	0.784748	4	XP_030493308.1, XP_030497372.1, XP_030484332.1
GO:0016671_MF_oxidoreductase activity, acting on a sulfur group of donors, disulfide as acceptor	0.784748	4	XP_030505644.1, XP_030480232.1, XP_030481481.1
GO:0070417_BP_cellular response to cold	0.784748	4	XP_030489172.1, XP_030494014.1, XP_030481578.1, XP_030510258.1
GO:0004427_MF_inorganic diphosphatase activity	0.785441	1	XP_030489153.1
GO:0006796_BP_phosphate-containing compound metabolic process	0.785441	1	XP_030489153.1
GO:0019915_BP_lipid storage	0.785441	1	XP_030489153.1
GO:0009055_MF_electron transfer activity	0.78556	7	XP_030499446.1, XP_030510336.1, XP_030493507.1, XP_030498855.1
GO:0016829_MF_lyase activity	0.785978	4	XP_030504457.1, XP_030491851.1, XP_030489927.1, XP_030492362.1
GO:0004729_MF_oxygen-dependent protoporphyrinogen oxidase activity	0.787293	2	XP_030493944.1, XP_030498286.1
GO:0006614_BP_SRP-dependent cotranslational protein targeting to membrane	0.790055	2	XP_030482411.1, XP_030490105.1
GO:0009651_BP_response to salt stress	0.79021	35	XP_030493646.1, XP_030496970.1, XP_030481214.1, XP_030490067.1, XP_030480659.1, XP_030490249.1, XP_030477771.1, XP_030498884.1
GO:0010029_BP_regulation of seed germination	0.790604	3	XP_030477771.1, XP_030501271.1, XP_030510537.1
GO:0009694_BP_jasmonic acid metabolic process	0.792961	1	XP_030491463.1
GO:0010112_BP_regulation of systemic acquired resistance	0.792961	1	XP_030491463.1
GO:0010178_MF_IAA-amino acid conjugate hydrolase activity	0.792961	1	XP_030491463.1
GO:0010179_MF_IAA-Ala conjugate hydrolase activity	0.792961	1	XP_030491463.1
GO:0010210_MF_IAA-Phe conjugate hydrolase activity	0.792961	1	XP_030491463.1
GO:0010211_MF_IAA-Leu conjugate hydrolase activity	0.792961	1	XP_030491463.1
GO:1990206_MF_jasmonyl-Ile conjugate hydrolase activity	0.792961	1	XP_030491463.1
GO:0009617_BP_response to bacterium	0.79338	19	XP_030504579.1, XP_030486057.1, XP_030497350.1, XP_030509816.1, XP_030486078.1, XP_030497097.1, XP_030494299.1, XP_030494014.1
GO:0042127_BP_regulation of cell population proliferation	0.793774	3	XP_030490411.1, XP_030496022.1, XP_030500851.1
GO:0005777_CC_peroxisome	0.794	29	XP_030493646.1, XP_030494434.1, XP_030504457.1, XP_030490249.1, XP_030497220.1, XP_030493443.1, XP_030481394.1, XP_030488937.1, XP_030488794.1, XP_030491851.1, XP_030486922.1
GO:0009826_BP_unidimensional cell growth	0.794181	7	XP_030482685.1, XP_030508621.1, XP_030486074.1, XP_030481302.1, XP_030499738.1, XP_030498920.1, XP_030496022.1
GO:0043874_MF_acireductone synthase activity	0.795019	1	XP_030489752.1
GO:0046570_MF_methylthioribulose 1-phosphate dehydratase activity	0.795019	1	XP_030489752.1
GO:0010227_BP_floral organ abscission	0.795031	1	XP_030500794.1
GO:0030140_CC_trans-Golgi network transport vesicle	0.795031	1	XP_030500794.1
GO:0030308_BP_negative regulation of cell growth	0.795031	1	XP_030500794.1
GO:0035618_CC_root hair	0.795031	1	XP_030500794.1
GO:0050829_BP_defense response to Gram-negative bacterium	0.795031	1	XP_030500794.1
GO:0060858_BP_vesicle-mediated transport involved in floral organ abscission	0.795031	1	XP_030500794.1
GO:0060866_BP_leaf abscission	0.795031	1	XP_030500794.1
GO:0090630_BP_activation of GTPase activity	0.795031	1	XP_030500794.1
GO:0016491_MF_oxidoreductase activity	0.795205	27	XP_030489666.1, XP_030488140.1, XP_030491424.1, XP_030492093.1, XP_030480120.1, XP_030508047.1, XP_030487316.1, XP_030486922.1, XP_030504055.1, XP_030505622.1, XP_030511151.1, XP_030500851.1, XP_030507329.1, XP_030494090.1, XP_030491195.1, XP_030498267.1, XP_030506020.1
GO:0008219_BP_cell death	0.796875	2	XP_030499933.1, XP_030504445.1
GO:0009642_BP_response to light intensity	0.797048	4	XP_030505644.1, XP_030480232.1, XP_030481481.1
GO:0000740_BP_nuclear membrane fusion	0.8	2	XP_030511151.1, XP_030494090.1
GO:0009558_BP_embryo sac cellularization	0.8	2	XP_030511151.1, XP_030494090.1
GO:0010198_BP_synergid death	0.8	2	XP_030511151.1, XP_030494090.1
GO:0043462_BP_regulation of ATPase activity	0.8	2	XP_030511151.1, XP_030494090.1
GO:0034605_BP_cellular response to heat	0.800885	6	XP_030489172.1, XP_030487316.1, XP_030511151.1, XP_030494090.1
GO:0004075_MF_biotin carboxylase activity	0.801242	1	XP_030486268.1
GO:0006552_BP_leucine catabolic process	0.801242	1	XP_030486268.1
GO:0004722_MF_protein serine/threonine phosphatase activity	0.804233	4	XP_030491415.1, XP_030482728.1, XP_030491677.1, XP_030488709.1
GO:0009631_BP_cold acclimation	0.804957	7	XP_030493443.1, XP_030477771.1, XP_030486074.1, XP_030504445.1
GO:0010214_BP_seed coat development	0.805369	3	XP_030490013.1, XP_030500851.1
GO:0000289_BP_nuclear-transcribed mRNA poly(A) tail shortening	0.806513	1	XP_030499948.1
GO:0048317_BP_seed morphogenesis	0.806513	1	XP_030499948.1
GO:0000911_BP_cytokinesis by cell plate formation	0.809524	4	XP_030501209.1, XP_030506181.1, XP_030498592.1, XP_030500703.1
GO:0072583_BP_clathrin-dependent endocytosis	0.809524	4	XP_030479858.1, XP_030498592.1, XP_030489841.1, XP_030500703.1
GO:0009396_BP_folic acid-containing compound biosynthetic process	0.811594	1	XP_030490086.1
GO:0043023_MF_ribosomal large subunit binding	0.811594	1	XP_030485006.1
GO:0046653_BP_tetrahydrofolate metabolic process	0.811594	1	XP_030490086.1
GO:0005635_CC_nuclear envelope	0.814159	6	XP_030490690.1, XP_030507265.1, XP_030482728.1, XP_030494065.1
GO:0006631_BP_fatty acid metabolic process	0.814268	4	XP_030492063.1, XP_030491195.1, XP_030482476.1, XP_030491189.1
GO:1900367_BP_positive regulation of defense response to insect	0.814765	3	XP_030499182.1, XP_030504055.1, XP_030500200.1
GO:0071555_BP_cell wall organization	0.816946	9	XP_030481214.1, XP_030494299.1, XP_030500851.1
GO:0045116_BP_protein neddylation	0.817187	2	XP_030499044.1, XP_030507599.1
GO:0006071_BP_glycerol metabolic process	0.81768	2	XP_030490725.1, XP_030490294.1
GO:0008299_BP_isoprenoid biosynthetic process	0.819923	1	XP_030493317.1
GO:0019288_BP_isopentenyl diphosphate biosynthetic process, methylerythritol 4-phosphate pathway	0.819923	1	XP_030493317.1
GO:0030604_MF_1-deoxy-D-xylulose-5-phosphate reductoisomerase activity	0.819923	1	XP_030493317.1
GO:0004519_MF_endonuclease activity	0.820312	2	XP_030486715.1, XP_030493513.1
GO:0016002_MF_sulfite reductase activity	0.821946	1	XP_030503475.1
GO:0050311_MF_sulfite reductase (ferredoxin) activity	0.821946	1	XP_030503475.1
GO:0048046_CC_apoplast	0.822178	28	XP_030494434.1, XP_030490249.1, XP_030505644.1, XP_030499182.1, XP_030483179.1, XP_030499446.1, XP_030509816.1, XP_030483808.1, XP_030490013.1
GO:0002213_BP_defense response to insect	0.822248	5	XP_030492063.1, XP_030494014.1, XP_030505622.1
GO:0000103_BP_sulfate assimilation	0.822819	3	XP_030498884.1, XP_030481481.1
GO:0004518_MF_nuclease activity	0.823755	1	XP_030505593.1
GO:0006289_BP_nucleotide-excision repair	0.823755	1	XP_030505593.1
GO:0030131_CC_clathrin adaptor complex	0.824017	1	XP_030500892.1
GO:0008483_MF_transaminase activity	0.824108	4	XP_030480290.1, XP_030482232.1
GO:0006418_BP_tRNA aminoacylation for protein translation	0.824115	6	XP_030504804.1, XP_030488847.1
GO:0004190_MF_aspartic-type endopeptidase activity	0.825	2	XP_030488653.1, XP_030491617.1
GO:0080022_BP_primary root development	0.825397	4	XP_030491303.1, XP_030501271.1, XP_030482728.1, XP_030494410.1
GO:0030371_MF_translation repressor activity	0.82567	1	XP_030494275.1
GO:0031597_CC_cytosolic proteasome complex	0.82567	1	XP_030494275.1
GO:0005819_CC_spindle	0.825688	5	XP_030507265.1, XP_030506181.1, XP_030495991.1, XP_030501209.1, XP_030504698.1
GO:0010026_BP_trichome differentiation	0.829502	1	XP_030510537.1
GO:0010482_BP_regulation of epidermal cell division	0.829502	1	XP_030510537.1
GO:0048765_BP_root hair cell differentiation	0.829502	1	XP_030510537.1
GO:0051567_BP_histone H3-K9 methylation	0.829502	1	XP_030510537.1
GO:0098755_BP_maintenance of seed dormancy by absisic acid	0.829502	1	XP_030510537.1
GO:0002215_BP_defense response to nematode	0.82953	3	XP_030494299.1, XP_030508621.1, XP_030481302.1
GO:0006555_BP_methionine metabolic process	0.82953	3	XP_030480290.1, XP_030482232.1
GO:0051213_MF_dioxygenase activity	0.831422	5	XP_030492734.1, XP_030488794.1, XP_030501512.1, XP_030482663.1
GO:0051259_BP_protein complex oligomerization	0.832812	2	XP_030480232.1, XP_030481481.1
GO:0003006_BP_developmental process involved in reproduction	0.833333	1	XP_030501271.1
GO:0006814_BP_sodium ion transport	0.833333	1	XP_030501271.1
GO:0007584_BP_response to nutrient	0.833333	1	XP_030501271.1
GO:0009268_BP_response to pH	0.833333	1	XP_030501271.1
GO:0009594_BP_detection of nutrient	0.833333	1	XP_030501271.1
GO:0010508_BP_positive regulation of autophagy	0.833333	1	XP_030501271.1
GO:0019902_MF_phosphatase binding	0.833333	1	XP_030501271.1
GO:0043266_BP_regulation of potassium ion transport	0.833333	1	XP_030501271.1
GO:0071244_BP_cellular response to carbon dioxide	0.833333	1	XP_030501271.1
GO:0071470_BP_cellular response to osmotic stress	0.833333	1	XP_030501271.1
GO:0071485_BP_cellular response to absence of light	0.833333	1	XP_030501271.1
GO:1900055_BP_regulation of leaf senescence	0.833333	1	XP_030501271.1
GO:2000377_BP_regulation of reactive oxygen species metabolic process	0.833333	1	XP_030501271.1
GO:0004022_MF_alcohol dehydrogenase (NAD) activity	0.835938	2	XP_030505622.1, XP_030506020.1
GO:0004853_MF_uroporphyrinogen decarboxylase activity	0.836439	1	XP_030489547.1
GO:0005802_CC_trans-Golgi network	0.837186	16	XP_030481214.1, XP_030504457.1, XP_030499182.1, XP_030491851.1, XP_030506614.1, XP_030500794.1
GO:0031965_CC_nuclear membrane	0.838462	5	XP_030488658.1, XP_030496317.1, XP_030490210.1, XP_030482728.1, XP_030507265.1
GO:0004818_MF_glutamate-tRNA ligase activity	0.83908	1	XP_030503543.1
GO:0009610_BP_response to symbiotic fungus	0.840268	3	XP_030488937.1, XP_030494014.1, XP_030510258.1
GO:0008380_BP_RNA splicing	0.840517	7	XP_030477771.1, XP_030504132.1
GO:0031348_BP_negative regulation of defense response	0.841328	4	XP_030488336.1, XP_030494014.1, XP_030510258.1
GO:2000028_BP_regulation of photoperiodism, flowering	0.84265	1	XP_030505599.1
GO:0017137_MF_Rab GTPase binding	0.842912	1	XP_030505605.1
GO:0008270_MF_zinc ion binding	0.843	29	XP_030499543.1, XP_030496287.1, XP_030504457.1, XP_030508141.1, XP_030481394.1, XP_030487316.1, XP_030501534.1, XP_030491851.1, XP_030486922.1, XP_030507920.1
GO:0003756_MF_protein disulfide isomerase activity	0.845304	2	XP_030487791.1, XP_030481481.1
GO:0010188_BP_response to microbial phytotoxin	0.845304	2	XP_030491830.1, XP_030481481.1
GO:0032502_BP_developmental process	0.84633	5	XP_030481118.1, XP_030501610.1
GO:0010277_MF_chlorophyllide a oxygenase [overall] activity	0.846743	1	XP_030510764.1
GO:0005770_CC_late endosome	0.854406	1	XP_030486432.1
GO:0005887_CC_integral component of plasma membrane	0.854406	1	XP_030486432.1
GO:0006623_BP_protein targeting to vacuole	0.854406	1	XP_030486432.1
GO:0006896_BP_Golgi to vacuole transport	0.854406	1	XP_030486432.1
GO:0007034_BP_vacuolar transport	0.854406	1	XP_030486432.1
GO:0009940_MF_amino-terminal vacuolar sorting propeptide binding	0.854406	1	XP_030486432.1
GO:0010209_MF_vacuolar sorting signal binding	0.854406	1	XP_030486432.1
GO:0017119_CC_Golgi transport complex	0.854406	1	XP_030486432.1
GO:0046872_MF_metal ion binding	0.855145	69	XP_030502962.1, XP_030510788.1, XP_030481704.1, XP_030504579.1, XP_030486104.1, XP_030502103.1, XP_030506586.1, XP_030492063.1, XP_030492734.1, XP_030493308.1, XP_030507368.1, XP_030495826.1, XP_030493443.1, XP_030495611.1, XP_030499446.1, XP_030510336.1
GO:0009911_BP_positive regulation of flower development	0.856031	3	XP_030503638.1, XP_030494090.1, XP_030511151.1
GO:0000159_CC_protein phosphatase type 2A complex	0.856322	1	XP_030482728.1
GO:0000164_CC_protein phosphatase type 1 complex	0.856322	1	XP_030482728.1
GO:0004475_MF_mannose-1-phosphate guanylyltransferase activity	0.856322	1	XP_030487792.1
GO:0010017_BP_red or far-red light signaling pathway	0.856322	1	XP_030482728.1
GO:0032000_BP_positive regulation of fatty acid beta-oxidation	0.856322	1	XP_030482728.1
GO:0032880_BP_regulation of protein localization	0.856322	1	XP_030482728.1
GO:0034613_BP_cellular protein localization	0.856322	1	XP_030482728.1
GO:0046906_MF_tetrapyrrole binding	0.856322	1	XP_030482728.1
GO:0048863_BP_stem cell differentiation	0.856322	1	XP_030482728.1
GO:0060359_BP_response to ammonium ion	0.856322	1	XP_030487792.1
GO:1902325_BP_negative regulation of chlorophyll biosynthetic process	0.856322	1	XP_030482728.1
GO:2000012_BP_regulation of auxin polar transport	0.856322	1	XP_030482728.1
GO:0019760_BP_glucosinolate metabolic process	0.857143	4	XP_030486055.1, XP_030510258.1, XP_030481578.1, XP_030494014.1
GO:0071369_BP_cellular response to ethylene stimulus	0.857143	4	XP_030510235.1, XP_030510258.1, XP_030481578.1, XP_030494014.1
GO:0004175_MF_endopeptidase activity	0.859116	2	XP_030498514.1, XP_030491617.1
GO:0004185_MF_serine-type carboxypeptidase activity	0.862239	4	XP_030497220.1, XP_030506560.1, XP_030479798.1
GO:0004812_MF_aminoacyl-tRNA ligase activity	0.863147	7	XP_030504804.1, XP_030488847.1, XP_030501551.1, XP_030508446.1, XP_030496956.1, XP_030485370.1, XP_030491521.1
GO:0016310_BP_phosphorylation	0.863544	11	XP_030481147.1, XP_030480659.1, XP_030490294.1, XP_030486820.1, XP_030494033.1, XP_030507361.1, XP_030483044.1, XP_030496022.1
GO:0007338_BP_single fertilization	0.863813	3	XP_030497410.1, XP_030496022.1, XP_030501284.1
GO:0016874_MF_ligase activity	0.864062	2	XP_030498352.1, XP_030503831.1
GO:0006970_BP_response to osmotic stress	0.864322	15	XP_030486057.1, XP_030490249.1, XP_030486078.1, XP_030487019.1, XP_030479005.1, XP_030494014.1, XP_030485032.1, XP_030481578.1
GO:0051085_BP_chaperone cofactor-dependent protein refolding	0.865044	6	XP_030487316.1, XP_030480232.1, XP_030511151.1, XP_030494090.1
GO:0005794_CC_Golgi apparatus	0.866	24	XP_030494434.1, XP_030481214.1, XP_030504457.1, XP_030490249.1, XP_030499182.1, XP_030491851.1, XP_030507265.1, XP_030506614.1, XP_030500794.1, XP_030500892.1
GO:0005793_CC_endoplasmic reticulum-Golgi intermediate compartment	0.867816	1	XP_030478609.1
GO:0007030_BP_Golgi organization	0.867816	1	XP_030478609.1
GO:0008320_MF_protein transmembrane transporter activity	0.867816	1	XP_030478609.1
GO:0030134_CC_COPII-coated ER to Golgi transport vesicle	0.867816	1	XP_030478609.1
GO:0032580_CC_Golgi cisterna membrane	0.867816	1	XP_030478609.1
GO:0035252_MF_UDP-xylosyltransferase activity	0.869732	1	XP_030510211.1
GO:0042732_BP_D-xylose metabolic process	0.869732	1	XP_030510211.1
GO:0071368_BP_cellular response to cytokinin stimulus	0.869732	1	XP_030510211.1
GO:0071395_BP_cellular response to jasmonic acid stimulus	0.869732	1	XP_030510211.1
GO:1901038_BP_cyanidin 3-O-glucoside metabolic process	0.869732	1	XP_030510211.1
GO:0009814_BP_defense response, incompatible interaction	0.871141	3	XP_030509816.1, XP_030491189.1, XP_030483923.1
GO:0005886_CC_plasma membrane	0.872128	57	XP_030478541.1, XP_030494434.1, XP_030496287.1, XP_030504579.1, XP_030481214.1, XP_030490067.1, XP_030498951.1, XP_030481147.1, XP_030509410.1, XP_030478624.1, XP_030490249.1, XP_030499182.1, XP_030510958.1
GO:0030246_MF_carbohydrate binding	0.873853	5	XP_030483808.1, XP_030493560.1, XP_030499738.1, XP_030496022.1
GO:0009751_BP_response to salicylic acid	0.876999	4	XP_030509816.1, XP_030491677.1
GO:0009969_BP_xyloglucan biosynthetic process	0.877847	1	XP_030503953.1
GO:0010228_BP_vegetative to reproductive phase transition of meristem	0.878307	8	XP_030486104.1, XP_030487316.1, XP_030511151.1, XP_030481302.1
GO:0030544_MF_Hsp70 protein binding	0.87844	5	XP_030487316.1, XP_030480232.1, XP_030511151.1
GO:0000025_BP_maltose catabolic process	0.878453	2	XP_030484115.1, XP_030497372.1
GO:0004134_MF_4-alpha-glucanotransferase activity	0.878453	2	XP_030484115.1, XP_030497372.1
GO:0006006_BP_glucose metabolic process	0.878453	2	XP_030504197.1, XP_030497372.1
GO:0102500_MF_beta-maltose 4-alpha-glucanotransferase activity	0.878453	2	XP_030484115.1, XP_030497372.1
GO:0008837_MF_diaminopimelate epimerase activity	0.87931	1	XP_030493288.1
GO:0012505_CC_endomembrane system	0.879425	6	XP_030499182.1, XP_030504557.1, XP_030497245.1, XP_030500200.1
GO:0016616_MF_oxidoreductase activity, acting on the CH-OH group of donors, NAD or NADP as acceptor	0.880531	6	XP_030497350.1, XP_030497097.1, XP_030500851.1, XP_030506020.1, XP_030510933.1
GO:0000024_BP_maltose biosynthetic process	0.881226	1	XP_030484332.1
GO:0000272_BP_polysaccharide catabolic process	0.881226	1	XP_030484332.1
GO:0016161_MF_beta-amylase activity	0.881226	1	XP_030484332.1
GO:0048831_BP_regulation of shoot system development	0.881226	1	XP_030484332.1
GO:0102229_MF_amylopectin maltohydrolase activity	0.881226	1	XP_030484332.1
GO:0009955_BP_adaxial/abaxial pattern specification	0.882812	2	XP_030480359.1, XP_030483923.1
GO:0008422_MF_beta-glucosidase activity	0.884379	4	XP_030494014.1, XP_030503953.1, XP_030481578.1, XP_030510258.1
GO:0009524_CC_phragmoplast	0.885427	15	XP_030482685.1, XP_030507265.1, XP_030500703.1
GO:0006974_BP_cellular response to DNA damage stimulus	0.885609	4	XP_030493507.1, XP_030502265.1, XP_030496317.1, XP_030485298.1
GO:0046983_MF_protein dimerization activity	0.885714	8	XP_030501009.1, XP_030507166.1, XP_030507834.1, XP_030477625.1
GO:0002098_BP_tRNA wobble uridine modification	0.885938	2	XP_030487316.1, XP_030497344.1
GO:0017183_BP_peptidyl-diphthamide biosynthetic process from peptidyl-histidine	0.885938	2	XP_030487316.1, XP_030497344.1
GO:0043130_MF_ubiquitin binding	0.885938	2	XP_030486525.1, XP_030500719.1
GO:0042744_BP_hydrogen peroxide catabolic process	0.888069	4	XP_030493443.1, XP_030508621.1, XP_030481302.1
GO:0009236_BP_cobalamin biosynthetic process	0.888889	1	XP_030483973.1
GO:0016852_MF_sirohydrochlorin cobaltochelatase activity	0.888889	1	XP_030483973.1
GO:0019354_BP_siroheme biosynthetic process	0.888889	1	XP_030483973.1
GO:0051266_MF_sirohydrochlorin ferrochelatase activity	0.888889	1	XP_030483973.1
GO:0051536_MF_iron-sulfur cluster binding	0.888889	1	XP_030483973.1
GO:0051301_BP_cell division	0.890086	7	XP_030484266.1, XP_030485653.1, XP_030500703.1, XP_030484754.1, XP_030498592.1
GO:0004588_MF_orotate phosphoribosyltransferase activity	0.890269	1	XP_030493545.1
GO:0004590_MF_orotidine-5'-phosphate decarboxylase activity	0.890269	1	XP_030493545.1
GO:0009220_BP_pyrimidine ribonucleotide biosynthetic process	0.890269	1	XP_030493545.1
GO:0009808_BP_lignin metabolic process	0.890625	2	XP_030508621.1, XP_030481302.1
GO:0009827_BP_plant-type cell wall modification	0.890625	2	XP_030490013.1, XP_030481302.1
GO:0045730_BP_respiratory burst	0.890625	2	XP_030508621.1, XP_030481302.1
GO:0080001_BP_mucilage extrusion from seed coat	0.890625	2	XP_030490013.1, XP_030481302.1
GO:0003924_MF_GTPase activity	0.891975	10	XP_030500895.1, XP_030495611.1, XP_030497839.1, XP_030500703.1, XP_030479980.1, XP_030480849.1, XP_030482411.1
GO:0006605_BP_protein targeting	0.892617	3	XP_030509464.1, XP_030490105.1
GO:0008615_BP_pyridoxine biosynthetic process	0.896644	3	XP_030504557.1, XP_030507361.1, XP_030510814.1
GO:0009908_BP_flower development	0.89749	9	XP_030486057.1, XP_030486078.1, XP_030508621.1
GO:0005618_CC_cell wall	0.897566	12	XP_030481214.1, XP_030490013.1, XP_030494299.1, XP_030508621.1
GO:0004650_MF_polygalacturonase activity	0.900383	1	XP_030489927.1
GO:0004856_MF_xylulokinase activity	0.900383	1	XP_030494033.1
GO:0005997_BP_xylulose metabolic process	0.900383	1	XP_030494033.1
GO:0016773_MF_phosphotransferase activity, alcohol group as acceptor	0.900383	1	XP_030494033.1
GO:0015629_CC_actin cytoskeleton	0.901563	2	XP_030488905.1, XP_030478896.1
GO:0015994_BP_chlorophyll metabolic process	0.901563	2	XP_030504557.1, XP_030482476.1
GO:0019761_BP_glucosinolate biosynthetic process	0.901563	2	XP_030501460.1, XP_030494065.1
GO:0051015_MF_actin filament binding	0.901563	2	XP_030488905.1, XP_030478896.1
GO:0051017_BP_actin filament bundle assembly	0.901563	2	XP_030488905.1, XP_030478896.1
GO:0001671_MF_ATPase activator activity	0.902692	1	XP_030482563.1
GO:0051879_MF_Hsp90 protein binding	0.902692	1	XP_030482563.1
GO:0009931_MF_calcium-dependent protein serine/threonine kinase activity	0.903315	2	XP_030501271.1, XP_030491677.1
GO:0019722_BP_calcium-mediated signaling	0.903315	2	XP_030496022.1, XP_030491677.1
GO:0080092_BP_regulation of pollen tube growth	0.903315	2	XP_030496022.1, XP_030491677.1
GO:1900425_BP_negative regulation of defense response to bacterium	0.903315	2	XP_030504019.1, XP_030491677.1
GO:1902456_BP_regulation of stomatal opening	0.903315	2	XP_030501271.1, XP_030491677.1
GO:0042973_MF_glucan endo-1,3-beta-D-glucosidase activity	0.904687	2	XP_030494299.1, XP_030498289.1
GO:0046658_CC_anchored component of plasma membrane	0.904687	2	XP_030494299.1, XP_030498289.1
GO:0004683_MF_calmodulin-dependent protein kinase activity	0.904762	1	XP_030491677.1
GO:0004698_MF_calcium-dependent protein kinase C activity	0.904762	1	XP_030491677.1
GO:0005513_BP_detection of calcium ion	0.904762	1	XP_030491677.1
GO:0010099_BP_regulation of photomorphogenesis	0.904762	1	XP_030491677.1
GO:0010359_BP_regulation of anion channel activity	0.904762	1	XP_030491677.1
GO:0010857_MF_calcium-dependent protein kinase activity	0.904762	1	XP_030491677.1
GO:0019903_MF_protein phosphatase binding	0.904762	1	XP_030491677.1
GO:1901979_BP_regulation of inward rectifier potassium channel activity	0.904762	1	XP_030491677.1
GO:2000032_BP_regulation of secondary shoot formation	0.904762	1	XP_030491677.1
GO:0009809_BP_lignin biosynthetic process	0.906155	14	XP_030497350.1, XP_030501009.1, XP_030497097.1, XP_030507834.1, XP_030508621.1, XP_030494014.1, XP_030481578.1, XP_030506020.1, XP_030481302.1, XP_030496955.1, XP_030510258.1, XP_030510933.1
GO:0080024_BP_indolebutyric acid metabolic process	0.906832	1	XP_030491195.1
GO:0080026_BP_response to indolebutyric acid	0.906832	1	XP_030491195.1
GO:0004370_MF_glycerol kinase activity	0.908046	1	XP_030491830.1
GO:0006072_BP_glycerol-3-phosphate metabolic process	0.908046	1	XP_030491830.1
GO:0019200_MF_carbohydrate kinase activity	0.908046	1	XP_030491830.1
GO:0019563_BP_glycerol catabolic process	0.908046	1	XP_030491830.1
GO:0048768_BP_root hair cell tip growth	0.910506	3	XP_030496022.1, XP_030482728.1, XP_030500794.1
GO:0001778_BP_plasma membrane repair	0.911877	1	XP_030481494.1
GO:0007029_BP_endoplasmic reticulum organization	0.911877	1	XP_030481494.1
GO:0009612_BP_response to mechanical stimulus	0.911877	1	XP_030481494.1
GO:0032456_BP_endocytic recycling	0.911877	1	XP_030481494.1
GO:0032541_CC_cortical endoplasmic reticulum	0.911877	1	XP_030481494.1
GO:0046740_BP_transport of virus in host, cell to cell	0.911877	1	XP_030481494.1
GO:0061817_BP_endoplasmic reticulum-plasma membrane tethering	0.911877	1	XP_030481494.1
GO:0140268_CC_endoplasmic reticulum-plasma membrane contact site	0.911877	1	XP_030481494.1
GO:1901981_MF_phosphatidylinositol phosphate binding	0.911877	1	XP_030481494.1
GO:0003824_MF_catalytic activity	0.91221	14	XP_030487400.1, XP_030481394.1, XP_030501064.1, XP_030493448.1, XP_030490086.1, XP_030500851.1, XP_030506020.1
GO:0040008_BP_regulation of growth	0.9125	2	XP_030481794.1, XP_030482728.1
GO:0005768_CC_endosome	0.913568	16	XP_030481214.1, XP_030504457.1, XP_030499182.1, XP_030491851.1, XP_030506614.1, XP_030500794.1
GO:0002020_MF_protease binding	0.914094	3	XP_030494014.1, XP_030485653.1, XP_030510258.1
GO:0009411_BP_response to UV	0.914397	3	XP_030498879.1, XP_030511190.1, XP_030498352.1
GO:0042343_BP_indole glucosinolate metabolic process	0.914823	6	XP_030501009.1, XP_030494014.1, XP_030510258.1
GO:0034663_CC_endoplasmic reticulum chaperone complex	0.915114	1	XP_030482042.1
GO:1903298_BP_negative regulation of hypoxia-induced intrinsic apoptotic signaling pathway	0.915114	1	XP_030482042.1
GO:0051082_MF_unfolded protein binding	0.915948	7	XP_030487316.1, XP_030501610.1, XP_030511151.1, XP_030494090.1
GO:0003697_MF_single-stranded DNA binding	0.916284	5	XP_030477771.1, XP_030486074.1, XP_030504132.1
GO:0009965_BP_leaf morphogenesis	0.916284	5	XP_030501610.1, XP_030500794.1, XP_030483923.1
GO:0003678_MF_DNA helicase activity	0.917625	1	XP_030497336.1
GO:0043139_MF_5'-3' DNA helicase activity	0.917625	1	XP_030497336.1
GO:0048507_BP_meristem development	0.917625	1	XP_030497336.1
GO:2000072_BP_regulation of defense response to fungus, incompatible interaction	0.917625	1	XP_030497336.1
GO:0004567_MF_beta-mannosidase activity	0.918121	3	XP_030494014.1, XP_030481578.1, XP_030510258.1
GO:0009804_BP_coumarin metabolic process	0.918121	3	XP_030494014.1, XP_030481578.1, XP_030510258.1
GO:0009866_BP_induced systemic resistance, ethylene mediated signaling pathway	0.918121	3	XP_030494014.1, XP_030481578.1, XP_030510258.1
GO:0019137_MF_thioglucosidase activity	0.918121	3	XP_030494014.1, XP_030481578.1, XP_030510258.1
GO:0019748_BP_secondary metabolic process	0.918121	3	XP_030494014.1, XP_030481578.1, XP_030510258.1
GO:0019762_BP_glucosinolate catabolic process	0.918121	3	XP_030494014.1, XP_030481578.1, XP_030510258.1
GO:0031349_BP_positive regulation of defense response	0.918121	3	XP_030494014.1, XP_030481578.1, XP_030510258.1
GO:0042344_BP_indole glucosinolate catabolic process	0.918121	3	XP_030494014.1, XP_030481578.1, XP_030510258.1
GO:0047668_MF_amygdalin beta-glucosidase activity	0.918121	3	XP_030494014.1, XP_030481578.1, XP_030510258.1
GO:0047782_MF_coniferin beta-glucosidase activity	0.918121	3	XP_030494014.1, XP_030481578.1, XP_030510258.1
GO:0080079_MF_cellobiose glucosidase activity	0.918121	3	XP_030494014.1, XP_030481578.1, XP_030510258.1
GO:0080081_MF_4-methylumbelliferyl-beta-D-glucopyranoside beta-glucosidase activity	0.918121	3	XP_030494014.1, XP_030481578.1, XP_030510258.1
GO:0080082_MF_esculin beta-glucosidase activity	0.918121	3	XP_030494014.1, XP_030481578.1, XP_030510258.1
GO:0080083_MF_beta-gentiobiose beta-glucosidase activity	0.918121	3	XP_030494014.1, XP_030481578.1, XP_030510258.1
GO:1990641_BP_response to iron ion starvation	0.918121	3	XP_030494014.1, XP_030481578.1, XP_030510258.1
GO:0071456_BP_cellular response to hypoxia	0.918142	6	XP_030499933.1, XP_030508621.1, XP_030482042.1, XP_030481302.1
GO:0006541_BP_glutamine metabolic process	0.91875	2	XP_030505607.1, XP_030511116.1
GO:0019419_BP_sulfate reduction	0.91875	2	XP_030503475.1, XP_030491654.1
GO:0009850_BP_auxin metabolic process	0.920805	3	XP_030498352.1, XP_030491463.1, XP_030483923.1
GO:0009693_BP_ethylene biosynthetic process	0.921279	4	XP_030480290.1, XP_030482232.1, XP_030504445.1, XP_030482663.1
GO:0009044_MF_xylan 1,4-beta-xylosidase activity	0.922652	2	XP_030498920.1, XP_030503953.1
GO:0009505_CC_plant-type cell wall	0.923	22	XP_030494434.1, XP_030481214.1, XP_030490249.1, XP_030508621.1, XP_030494014.1, XP_030485032.1, XP_030503953.1, XP_030481578.1, XP_030496532.1, XP_030481302.1, XP_030488459.1
GO:0010258_BP_NADH dehydrogenase complex (plastoquinone) assembly	0.923372	1	XP_030498886.1
GO:0016655_MF_oxidoreductase activity, acting on NAD(P)H, quinone or similar compound as acceptor	0.923372	1	XP_030498886.1
GO:0046283_BP_anthocyanin-containing compound metabolic process	0.924969	4	XP_030494014.1, XP_030481578.1, XP_030510258.1
GO:0005854_CC_nascent polypeptide-associated complex	0.925287	1	XP_030500613.1
GO:0008641_MF_ubiquitin-like modifier activating enzyme activity	0.925466	1	XP_030507599.1
GO:0016925_BP_protein sumoylation	0.925466	1	XP_030507599.1
GO:0019781_MF_NEDD8 activating enzyme activity	0.925466	1	XP_030507599.1
GO:0019948_MF_SUMO activating enzyme activity	0.925466	1	XP_030507599.1
GO:0005788_CC_endoplasmic reticulum lumen	0.926337	14	XP_030487316.1, XP_030479005.1, XP_030494014.1, XP_030481609.1, XP_030491463.1, XP_030511151.1, XP_030494090.1, XP_030481578.1
GO:0015079_MF_potassium ion transmembrane transporter activity	0.927203	1	XP_030490080.1
GO:0015386_MF_potassium:proton antiporter activity	0.927203	1	XP_030490080.1
GO:0006457_BP_protein folding	0.927638	16	XP_030486104.1, XP_030483958.1, XP_030487316.1, XP_030480232.1, XP_030493316.1, XP_030501610.1, XP_030511151.1, XP_030494090.1, XP_030481481.1
GO:0007275_BP_multicellular organism development	0.929961	3	XP_030504698.1, XP_030483923.1, XP_030501610.1
GO:0008460_MF_dTDP-glucose 4,6-dehydratase activity	0.930939	2	XP_030490411.1, XP_030500851.1
GO:0008830_MF_dTDP-4-dehydrorhamnose 3,5-epimerase activity	0.930939	2	XP_030490411.1, XP_030500851.1
GO:0008831_MF_dTDP-4-dehydrorhamnose reductase activity	0.930939	2	XP_030490411.1, XP_030500851.1
GO:0009225_BP_nucleotide-sugar metabolic process	0.930939	2	XP_030490411.1, XP_030500851.1
GO:0010192_BP_mucilage biosynthetic process	0.930939	2	XP_030490411.1, XP_030500851.1
GO:0010253_BP_UDP-rhamnose biosynthetic process	0.930939	2	XP_030490411.1, XP_030500851.1
GO:0010280_MF_UDP-L-rhamnose synthase activity	0.930939	2	XP_030490411.1, XP_030500851.1
GO:0010315_BP_auxin efflux	0.930939	2	XP_030490411.1, XP_030500851.1
GO:0010489_MF_UDP-4-keto-6-deoxy-glucose-3,5-epimerase activity	0.930939	2	XP_030490411.1, XP_030500851.1
GO:0010490_MF_UDP-4-keto-rhamnose-4-keto-reductase activity	0.930939	2	XP_030490411.1, XP_030500851.1
GO:0019305_BP_dTDP-rhamnose biosynthetic process	0.930939	2	XP_030490411.1, XP_030500851.1
GO:0050377_MF_UDP-glucose 4,6-dehydratase activity	0.930939	2	XP_030490411.1, XP_030500851.1
GO:0008216_BP_spermidine metabolic process	0.93295	1	XP_030496955.1
GO:0009805_BP_coumarin biosynthetic process	0.93295	1	XP_030496955.1
GO:0046409_MF_p-coumarate 3-hydroxylase activity	0.93295	1	XP_030496955.1
GO:0072532_MF_tri-(feruloyl or hydroxyferuloyl) spermidine meta-hydroxylase activity	0.93295	1	XP_030496955.1
GO:0072547_MF_tricoumaroylspermidine meta-hydroxylase activity	0.93295	1	XP_030496955.1
GO:0072548_MF_dicoumaroyl monocaffeoyl spermidine meta-hydroxylase activity	0.93295	1	XP_030496955.1
GO:0072549_MF_monocoumaroyl dicaffeoyl spermidine meta-hydroxylase activity	0.93295	1	XP_030496955.1
GO:0072550_MF_triferuloylspermidine meta-hydroxylase activity	0.93295	1	XP_030496955.1
GO:0072551_MF_diferuloyl mono-(hydroxyferuloyl) spermidine meta-hydroxylase activity	0.93295	1	XP_030496955.1
GO:0072552_MF_monoferuloyl di-(hydroxyferuloyl) spermidine meta-hydroxylase activity	0.93295	1	XP_030496955.1
GO:0080088_BP_spermidine hydroxycinnamate conjugate biosynthetic process	0.93295	1	XP_030496955.1
GO:0009089_BP_lysine biosynthetic process via diaminopimelate	0.934228	3	XP_030490317.1, XP_030493288.1, XP_030498617.1
GO:0015031_BP_protein transport	0.936235	13	XP_030490690.1, XP_030504173.1, XP_030494196.1, XP_030508506.1, XP_030500719.1, XP_030500613.1, XP_030510811.1, XP_030510764.1
GO:0035556_BP_intracellular signal transduction	0.936508	4	XP_030503213.1, XP_030496022.1, XP_030501271.1, XP_030488336.1
GO:0016788_MF_hydrolase activity, acting on ester bonds	0.937743	3	XP_030484941.1, XP_030480887.1, XP_030488709.1
GO:0018454_MF_acetoacetyl-CoA reductase activity	0.937888	1	XP_030498267.1
GO:0042761_BP_very long-chain fatty acid biosynthetic process	0.937888	1	XP_030498267.1
GO:0045703_MF_ketoreductase activity	0.937888	1	XP_030498267.1
GO:0102339_MF_3-oxo-arachidoyl-CoA reductase activity	0.937888	1	XP_030498267.1
GO:0102340_MF_3-oxo-behenoyl-CoA reductase activity	0.937888	1	XP_030498267.1
GO:0102341_MF_3-oxo-lignoceroyl-CoA reductase activity	0.937888	1	XP_030498267.1
GO:0102342_MF_3-oxo-cerotoyl-CoA reductase activity	0.937888	1	XP_030498267.1
GO:0030176_CC_integral component of endoplasmic reticulum membrane	0.938776	6	XP_030491811.1, XP_030497344.1, XP_030482728.1, XP_030494090.1, XP_030511151.1, XP_030487316.1
GO:0080156_BP_mitochondrial mRNA modification	0.941372	6	XP_030507166.1, XP_030477625.1, XP_030504445.1, XP_030504132.1
GO:0007005_BP_mitochondrion organization	0.941634	3	XP_030510264.1, XP_030498592.1, XP_030500703.1
GO:0009920_BP_cell plate formation involved in plant-type cell wall biogenesis	0.941634	3	XP_030501209.1, XP_030498592.1, XP_030500703.1
GO:0010091_BP_trichome branching	0.941634	3	XP_030504698.1, XP_030498592.1, XP_030500703.1
GO:0010152_BP_pollen maturation	0.941634	3	XP_030506529.1, XP_030498592.1, XP_030500703.1
GO:0043424_MF_protein histidine kinase binding	0.941634	3	XP_030504708.1, XP_030498592.1, XP_030500703.1
GO:0007154_BP_cell communication	0.942029	1	XP_030481481.1
GO:0080058_BP_protein deglutathionylation	0.942029	1	XP_030481481.1
GO:0030276_MF_clathrin binding	0.942189	4	XP_030500703.1, XP_030500892.1, XP_030498592.1
GO:0005773_CC_vacuole	0.943515	9	XP_030490249.1, XP_030499446.1, XP_030508621.1, XP_030485032.1, XP_030481302.1
GO:0016887_MF_ATPase activity	0.943915	8	XP_030480207.1, XP_030506614.1, XP_030503291.1, XP_030506529.1, XP_030490571.1, XP_030504708.1, XP_030482716.1
GO:0004521_MF_endoribonuclease activity	0.945525	3	XP_030506859.1, XP_030483923.1, XP_030486715.1
GO:0005227_MF_calcium activated cation channel activity	0.94636	1	XP_030481347.1
GO:0045551_MF_cinnamyl-alcohol dehydrogenase activity	0.947248	5	XP_030497350.1, XP_030497097.1, XP_030506020.1, XP_030510933.1
GO:0007010_BP_cytoskeleton organization	0.947651	3	XP_030500794.1, XP_030478896.1, XP_030495991.1
GO:0005975_BP_carbohydrate metabolic process	0.947739	17	XP_030495483.1, XP_030493308.1, XP_030488794.1, XP_030494299.1, XP_030507927.1, XP_030494014.1, XP_030503953.1, XP_030481578.1, XP_030484885.1, XP_030491830.1, XP_030494033.1, XP_030489927.1, XP_030510258.1
GO:0016621_MF_cinnamoyl-CoA reductase activity	0.94824	1	XP_030506020.1
GO:0042754_BP_negative regulation of circadian rhythm	0.94824	1	XP_030506020.1
GO:0002221_BP_pattern recognition receptor signaling pathway	0.950431	7	XP_030487316.1, XP_030508621.1, XP_030511151.1, XP_030494090.1, XP_030481302.1, XP_030498920.1, XP_030496022.1
GO:0008092_MF_cytoskeletal protein binding	0.950688	5	XP_030487316.1, XP_030511151.1, XP_030494090.1, XP_030497344.1, XP_030491811.1
GO:0009638_BP_phototropism	0.950688	5	XP_030487316.1, XP_030511151.1, XP_030494090.1, XP_030497344.1, XP_030491811.1
GO:0044794_BP_positive regulation by host of viral process	0.950688	5	XP_030487316.1, XP_030511151.1, XP_030494090.1, XP_030497344.1, XP_030491811.1
GO:0010322_BP_regulation of isopentenyl diphosphate biosynthetic process, methylerythritol 4-phosphate pathway	0.95302	3	XP_030487316.1, XP_030497344.1, XP_030491811.1
GO:1902395_BP_regulation of 1-deoxy-D-xylulose-5-phosphate synthase activity	0.95302	3	XP_030487316.1, XP_030497344.1, XP_030491811.1
GO:1900057_BP_positive regulation of leaf senescence	0.953039	2	XP_030484506.1, XP_030505599.1
GO:0006897_BP_endocytosis	0.953125	2	XP_030500794.1, XP_030481494.1
GO:0009860_BP_pollen tube growth	0.953815	18	XP_030504457.1, XP_030487316.1, XP_030491851.1, XP_030494014.1, XP_030485653.1, XP_030501284.1, XP_030511151.1, XP_030507329.1, XP_030494090.1, XP_030481578.1
GO:0016787_MF_hydrolase activity	0.954	22	XP_030481147.1, XP_030495826.1, XP_030483179.1, XP_030493507.1, XP_030497839.1, XP_030491827.1, XP_030491463.1
GO:0016298_MF_lipase activity	0.954646	6	XP_030499933.1, XP_030504132.1, XP_030480887.1, XP_030499948.1
GO:0045489_BP_pectin biosynthetic process	0.955939	1	XP_030488459.1
GO:0051511_BP_negative regulation of unidimensional cell growth	0.955939	1	XP_030488459.1
GO:1902066_BP_regulation of cell wall pectin metabolic process	0.955939	1	XP_030488459.1
GO:0004371_MF_glycerone kinase activity	0.956522	1	XP_030490294.1
GO:0005543_MF_phospholipid binding	0.957812	2	XP_030500794.1, XP_030503213.1
GO:0035091_MF_phosphatidylinositol binding	0.957812	2	XP_030500794.1, XP_030503213.1
GO:0000162_BP_tryptophan biosynthetic process	0.958389	3	XP_030483141.1, XP_030492002.1, XP_030499669.1
GO:0102193_MF_protein-ribulosamine 3-kinase activity	0.95977	1	XP_030486820.1
GO:0002161_MF_aminoacyl-tRNA editing activity	0.961686	1	XP_030488847.1
GO:0006511_BP_ubiquitin-dependent protein catabolic process	0.962389	6	XP_030499044.1, XP_030486432.1, XP_030510928.1, XP_030488452.1, XP_030510166.1
GO:0030433_BP_ubiquitin-dependent ERAD pathway	0.9631	4	XP_030487316.1, XP_030511151.1, XP_030497344.1, XP_030491811.1
GO:0055122_BP_response to very low light intensity stimulus	0.9631	4	XP_030487316.1, XP_030511151.1, XP_030497344.1, XP_030491811.1
GO:0071218_BP_cellular response to misfolded protein	0.9631	4	XP_030487316.1, XP_030511151.1, XP_030497344.1, XP_030491811.1
GO:0005525_MF_GTP binding	0.963819	17	XP_030481118.1, XP_030500895.1, XP_030495611.1, XP_030497839.1, XP_030500703.1, XP_030479980.1, XP_030480849.1, XP_030490105.1, XP_030482411.1
GO:0016462_MF_pyrophosphatase activity	0.964063	2	XP_030509457.1, XP_030489153.1
GO:0030665_CC_clathrin-coated vesicle membrane	0.964088	2	XP_030486432.1, XP_030500892.1
GO:0051087_MF_chaperone binding	0.96444	7	XP_030487316.1, XP_030511151.1, XP_030494090.1, XP_030482563.1, XP_030511190.1
GO:0005575_CC_cellular_component	0.964575	13	XP_030492093.1, XP_030480120.1, XP_030505622.1, XP_030511151.1, XP_030494090.1, XP_030506020.1
GO:0050220_MF_prostaglandin-E synthase activity	0.964803	1	XP_030498855.1
GO:0004821_MF_histidine-tRNA ligase activity	0.965517	1	XP_030479786.1
GO:0006427_BP_histidyl-tRNA aminoacylation	0.965517	1	XP_030479786.1
GO:0010168_CC_ER body	0.96875	2	XP_030494014.1, XP_030510258.1
GO:0015928_MF_fucosidase activity	0.96875	2	XP_030494014.1, XP_030510258.1
GO:0030104_BP_water homeostasis	0.96875	2	XP_030494014.1, XP_030510258.1
GO:0051258_BP_protein polymerization	0.96875	2	XP_030494014.1, XP_030510258.1
GO:0051993_MF_abscisic acid glucose ester beta-glucosidase activity	0.96875	2	XP_030494014.1, XP_030510258.1
GO:0080119_BP_ER body organization	0.96875	2	XP_030494014.1, XP_030510258.1
GO:0006004_BP_fucose metabolic process	0.968944	1	XP_030496532.1
GO:0010412_BP_mannan metabolic process	0.968944	1	XP_030496532.1
GO:0051753_MF_mannan synthase activity	0.968944	1	XP_030496532.1
GO:0052325_BP_cell wall pectin biosynthetic process	0.968944	1	XP_030496532.1
GO:0097502_BP_mannosylation	0.968944	1	XP_030496532.1
GO:0035999_BP_tetrahydrofolate interconversion	0.969613	2	XP_030492130.1, XP_030490086.1
GO:0009306_BP_protein secretion	0.97047	3	XP_030509464.1, XP_030481494.1
GO:0005048_MF_signal sequence binding	0.971264	1	XP_030482411.1
GO:0006617_BP_SRP-dependent cotranslational protein targeting to membrane, signal sequence recognition	0.971264	1	XP_030482411.1
GO:0008312_MF_7S RNA binding	0.971264	1	XP_030482411.1
GO:0009625_BP_response to insect	0.972763	3	XP_030496022.1, XP_030510258.1, XP_030494014.1
GO:0009687_BP_abscisic acid metabolic process	0.972763	3	XP_030483000.1, XP_030510258.1, XP_030494014.1
GO:0009738_BP_abscisic acid-activated signaling pathway	0.973631	12	XP_030499182.1, XP_030498884.1, XP_030494014.1, XP_030491677.1, XP_030504445.1, XP_030500200.1, XP_030510258.1, XP_030482728.1, XP_030501271.1, XP_030491303.1, XP_030496022.1
GO:0016301_MF_kinase activity	0.974645	12	XP_030481147.1, XP_030508141.1, XP_030501534.1, XP_030491677.1, XP_030486820.1, XP_030494033.1, XP_030501271.1, XP_030507361.1, XP_030483044.1, XP_030496022.1
GO:0009958_BP_positive gravitropism	0.97677	6	XP_030487316.1, XP_030511151.1, XP_030494090.1, XP_030497344.1, XP_030491811.1, XP_030490210.1
GO:0016627_MF_oxidoreductase activity, acting on the CH-CH group of donors	0.977226	1	XP_030492934.1
GO:0035925_MF_mRNA 3'-UTR AU-rich region binding	0.977226	1	XP_030504445.1
GO:0045550_MF_geranylgeranyl reductase activity	0.977226	1	XP_030492934.1
GO:0048255_BP_mRNA stabilization	0.977226	1	XP_030504445.1
GO:0102067_MF_geranylgeranyl diphosphate reductase activity	0.977226	1	XP_030492934.1
GO:0030139_CC_endocytic vesicle	0.980663	2	XP_030496022.1, XP_030500794.1
GO:0009915_BP_phloem sucrose loading	0.980843	1	XP_030482476.1
GO:0009976_MF_tocopherol cyclase activity	0.980843	1	XP_030482476.1
GO:0016122_BP_xanthophyll metabolic process	0.980843	1	XP_030482476.1
GO:0016554_BP_cytidine to uridine editing	0.981651	5	XP_030507166.1, XP_030477625.1, XP_030504132.1
GO:0006913_BP_nucleocytoplasmic transport	0.982812	2	XP_030507265.1, XP_030482728.1
GO:0009840_CC_chloroplastic endopeptidase Clp complex	0.982812	2	XP_030504720.1, XP_030505593.1
GO:0070300_MF_phosphatidic acid binding	0.982812	2	XP_030497839.1, XP_030501271.1
GO:1901703_BP_protein localization involved in auxin polar transport	0.982812	2	XP_030485653.1, XP_030488594.1
GO:0009772_BP_photosynthetic electron transport in photosystem II	0.983437	1	XP_030490105.1
GO:0005783_CC_endoplasmic reticulum	0.985015	53	XP_030496970.1, XP_030478541.1, XP_030494434.1, XP_030509410.1, XP_030478624.1, XP_030490690.1, XP_030490249.1, XP_030499182.1, XP_030510958.1, XP_030499446.1, XP_030487316.1, XP_030479005.1, XP_030494299.1, XP_030507265.1, XP_030508621.1, XP_030494014.1, XP_030481609.1
GO:0042803_MF_protein homodimerization activity	0.985743	11	XP_030504557.1, XP_030507166.1, XP_030494014.1, XP_030477625.1, XP_030511190.1, XP_030510258.1
GO:0009664_BP_plant-type cell wall organization	0.986577	3	XP_030508621.1, XP_030481302.1, XP_030498289.1
GO:0004180_MF_carboxypeptidase activity	0.98659	1	XP_030479798.1
GO:0034051_BP_negative regulation of plant-type hypersensitive response	0.98659	1	XP_030497245.1
GO:0004587_MF_ornithine-oxo-acid transaminase activity	0.987578	1	XP_030480755.1
GO:0006593_BP_ornithine catabolic process	0.987578	1	XP_030480755.1
GO:0019544_BP_arginine catabolic process to glutamate	0.987578	1	XP_030480755.1
GO:0051646_BP_mitochondrion localization	0.987578	1	XP_030480755.1
GO:0008150_BP_biological_process	0.988012	45	XP_030486415.1, XP_030503597.1, XP_030488876.1, XP_030490067.1, XP_030506586.1, XP_030479003.1, XP_030509816.1, XP_030510937.1, XP_030481723.1, XP_030479831.1, XP_030490671.1, XP_030507265.1, XP_030481980.1, XP_030501610.1, XP_030479721.1, XP_030488219.1, XP_030503163.1
GO:0003676_MF_nucleic acid binding	0.988989	25	XP_030500855.1, XP_030481147.1, XP_030477771.1, XP_030487316.1, XP_030493448.1, XP_030486715.1, XP_030486074.1, XP_030511151.1, XP_030505599.1, XP_030494090.1, XP_030504445.1, XP_030507480.1, XP_030504132.1
GO:0019900_MF_kinase binding	0.989062	2	XP_030488336.1, XP_030501271.1
GO:0034220_BP_ion transmembrane transport	0.989062	2	XP_030508506.1, XP_030497410.1
GO:0044419_BP_interspecies interaction between organisms	0.989062	2	XP_030494410.1, XP_030491415.1
GO:0048527_BP_lateral root development	0.989062	2	XP_030507265.1, XP_030501271.1
GO:0005576_CC_extracellular region	0.99001	26	XP_030497220.1, XP_030509816.1, XP_030490013.1, XP_030494299.1, XP_030508621.1, XP_030504055.1, XP_030494014.1, XP_030488709.1, XP_030506560.1, XP_030481578.1, XP_030491617.1, XP_030481302.1, XP_030489927.1, XP_030480887.1, XP_030510258.1
GO:0004750_MF_ribulose-phosphate 3-epimerase activity	0.990421	1	XP_030484885.1
GO:0048511_BP_rhythmic process	0.990604	3	XP_030508621.1, XP_030481302.1, XP_030498920.1
GO:0016021_CC_integral component of membrane	0.993007	76	XP_030510788.1, XP_030486664.1, XP_030493816.1, XP_030501300.1, XP_030498411.1, XP_030501548.1, XP_030502502.1, XP_030502103.1, XP_030503622.1, XP_030493443.1, XP_030480883.1, XP_030499446.1, XP_030490013.1, XP_030498930.1
GO:0044347_BP_cell wall polysaccharide catabolic process	0.994253	1	XP_030481302.1
GO:0045926_BP_negative regulation of growth	0.994253	1	XP_030481302.1
GO:1901430_BP_positive regulation of syringal lignin biosynthetic process	0.994253	1	XP_030481302.1
GO:0000266_BP_mitochondrial fission	0.994475	2	XP_030498592.1, XP_030500703.1
GO:0005938_CC_cell cortex	0.994475	2	XP_030498592.1, XP_030500703.1
GO:0048766_BP_root hair initiation	0.994475	2	XP_030498592.1, XP_030500703.1
GO:2000114_BP_regulation of establishment of cell polarity	0.994475	2	XP_030498592.1, XP_030500703.1
GO:0006886_BP_intracellular protein transport	0.995885	10	XP_030490690.1, XP_030500794.1, XP_030500719.1, XP_030478609.1, XP_030486432.1, XP_030489841.1, XP_030479858.1
GO:0006397_BP_mRNA processing	0.995943	12	XP_030477771.1, XP_030507166.1, XP_030477625.1, XP_030504445.1, XP_030504132.1, XP_030499948.1
GO:0020037_MF_heme binding	0.996945	11	XP_030493443.1, XP_030508621.1, XP_030503475.1, XP_030481302.1, XP_030496955.1, XP_030498920.1, XP_030486258.1, XP_030510235.1, XP_030486055.1
GO:0016020_CC_membrane	0.998002	36	XP_030500855.1, XP_030484904.1, XP_030499933.1, XP_030487316.1, XP_030494014.1, XP_030485653.1, XP_030500794.1, XP_030511151.1, XP_030494090.1, XP_030491677.1, XP_030481578.1, XP_030500719.1, XP_030497245.1, XP_030507480.1, XP_030496955.1, XP_030490080.1, XP_030510258.1, XP_030478609.1, XP_030486432.1, XP_030501271.1, XP_030489153.1, XP_030494065.1, XP_030496022.1, XP_030497344.1, XP_030490004.1
GO:0045087_BP_innate immune response	0.998971	10	XP_030477771.1, XP_030504445.1, XP_030499948.1, XP_030483923.1, XP_030496022.1
GO:0005524_MF_ATP binding	1	55	XP_030495483.1, XP_030480659.1, XP_030504804.1, XP_030508141.1, XP_030499044.1, XP_030501534.1, XP_030480207.1, XP_030506614.1, XP_030498352.1, XP_030486268.1, XP_030511151.1, XP_030494090.1, XP_030491677.1, XP_030507599.1, XP_030490294.1
GO:0006891_BP_intra-Golgi vesicle-mediated transport	1	1
GO:0031901_CC_early endosome membrane	1	1
GO:0043328_BP_protein transport to vacuole involved in ubiquitin-dependent protein catabolic process via the multivesicular body sorting pathway	1	1

## Sheet: 4 GO_enrichment_head
pathway	pval	size	leadingEdge
GO:0003674_MF_molecular_function	0.0233266	13	XP_030478880.1, XP_030490698.1, XP_030479832.1, XP_030480517.1, XP_030491083.1, XP_030492417.1, XP_030500943.1, XP_030487534.1
GO:0016887_MF_ATPase activity	0.0185185	8	XP_030510031.1, XP_030477717.1, XP_030505527.1, XP_030486595.1, XP_030481438.1, XP_030488382.1, XP_030488377.1, XP_030490949.1
GO:1902600_BP_proton transmembrane transport	0.0222222	6	XP_030510031.1, XP_030477717.1, XP_030505527.1, XP_030481438.1, XP_030506304.1, XP_030490949.1
GO:0009793_BP_embryo development ending in seed dormancy	0.0416667	6	XP_030479832.1, XP_030496352.1
GO:0009926_BP_auxin polar transport	0.01359	5	XP_030478880.1, XP_030488377.1
GO:0007035_BP_vacuolar acidification	0.0330579	5	XP_030510031.1, XP_030477717.1, XP_030505527.1, XP_030481438.1, XP_030490949.1
GO:0008553_MF_proton-exporting ATPase activity, phosphorylative mechanism	0.0330579	5	XP_030510031.1, XP_030477717.1, XP_030505527.1, XP_030481438.1, XP_030490949.1
GO:0010023_BP_proanthocyanidin biosynthetic process	0.0330579	5	XP_030510031.1, XP_030477717.1, XP_030505527.1, XP_030481438.1, XP_030490949.1
GO:0010214_BP_seed coat development	0.0330579	5	XP_030510031.1, XP_030477717.1, XP_030505527.1, XP_030481438.1, XP_030490949.1
GO:0015662_MF_ion transmembrane transporter activity, phosphorylative mechanism	0.0330579	5	XP_030510031.1, XP_030477717.1, XP_030505527.1, XP_030481438.1, XP_030490949.1
GO:0019829_MF_ATPase-coupled cation transmembrane transporter activity	0.0330579	5	XP_030510031.1, XP_030477717.1, XP_030505527.1, XP_030481438.1, XP_030490949.1
GO:0034220_BP_ion transmembrane transport	0.0330579	5	XP_030510031.1, XP_030477717.1, XP_030505527.1, XP_030481438.1, XP_030490949.1
GO:0098655_BP_cation transmembrane transport	0.0330579	5	XP_030510031.1, XP_030477717.1, XP_030505527.1, XP_030481438.1, XP_030490949.1
GO:0120029_BP_proton export across plasma membrane	0.0330579	5	XP_030510031.1, XP_030477717.1, XP_030505527.1, XP_030481438.1, XP_030490949.1
GO:1990069_BP_stomatal opening	0.0330579	5	XP_030510031.1, XP_030477717.1, XP_030505527.1, XP_030481438.1, XP_030490949.1
GO:0005740_CC_mitochondrial envelope	0.0201207	1	XP_030495732.1
GO:0006122_BP_mitochondrial electron transport, ubiquinol to cytochrome c	0.0201207	1	XP_030495732.1
GO:0008121_MF_ubiquinol-cytochrome-c reductase activity	0.0201207	1	XP_030495732.1
GO:0000281_BP_mitotic cytokinesis	0.0415842	1	XP_030486595.1
GO:0000914_BP_phragmoplast assembly	0.0415842	1	XP_030486595.1
GO:0003777_MF_microtubule motor activity	0.0415842	1	XP_030486595.1
GO:0005819_CC_spindle	0.0415842	1	XP_030486595.1
GO:0005871_CC_kinesin complex	0.0415842	1	XP_030486595.1
GO:0005874_CC_microtubule	0.0415842	1	XP_030486595.1
GO:0007018_BP_microtubule-based movement	0.0415842	1	XP_030486595.1
GO:0007112_BP_male meiosis cytokinesis	0.0415842	1	XP_030486595.1
GO:0008017_MF_microtubule binding	0.0415842	1	XP_030486595.1
GO:0008574_MF_ATP-dependent microtubule motor activity, plus-end-directed	0.0415842	1	XP_030486595.1
GO:0009524_CC_phragmoplast	0.0415842	1	XP_030486595.1
GO:0009845_BP_seed germination	0.0415842	1	XP_030486595.1
GO:0032153_CC_cell division site	0.0415842	1	XP_030486595.1
GO:0055046_BP_microgametogenesis	0.0415842	1	XP_030486595.1
GO:0080175_BP_phragmoplast microtubule organization	0.0415842	1	XP_030486595.1
GO:0009737_BP_response to abscisic acid	0.0503018	15	XP_030479832.1, XP_030496860.1, XP_030510064.1, XP_030504584.1
GO:0045551_MF_cinnamyl-alcohol dehydrogenase activity	0.0526316	2	XP_030481213.1, XP_030510333.1
GO:0009982_MF_pseudouridine synthase activity	0.0554455	1	XP_030507320.1
GO:0004129_MF_cytochrome-c oxidase activity	0.0684105	1	XP_030490698.1
GO:0005746_CC_mitochondrial respirasome	0.0684105	1	XP_030490698.1
GO:0009733_BP_response to auxin	0.0701754	4	XP_030478880.1, XP_030500803.1
GO:0048316_BP_seed development	0.0703812	2	XP_030479832.1, XP_030510333.1
GO:0046686_BP_response to cadmium ion	0.0790816	3	XP_030488508.1, XP_030494491.1
GO:0016491_MF_oxidoreductase activity	0.0909091	5	XP_030481213.1, XP_030510333.1, XP_030480087.1, XP_030498210.1, XP_030490535.1
GO:0055085_BP_transmembrane transport	0.0909091	5	XP_030500887.1, XP_030482591.1, XP_030488382.1, XP_030488377.1, XP_030493261.1
GO:0009742_BP_brassinosteroid mediated signaling pathway	0.0923754	2	XP_030496860.1, XP_030493368.1
GO:0010197_BP_polar nucleus fusion	0.0950495	1	XP_030481213.1
GO:0010729_BP_positive regulation of hydrogen peroxide biosynthetic process	0.0950495	1	XP_030481213.1
GO:0016899_MF_oxidoreductase activity, acting on the CH-OH group of donors, oxygen as acceptor	0.0950495	1	XP_030481213.1
GO:0050268_MF_coniferyl-alcohol dehydrogenase activity	0.0950495	1	XP_030481213.1
GO:0052747_MF_sinapyl alcohol dehydrogenase activity	0.0950495	1	XP_030481213.1
GO:0071456_BP_cellular response to hypoxia	0.0950495	1	XP_030481213.1
GO:0071949_MF_FAD binding	0.0950495	1	XP_030481213.1
GO:0042626_MF_ATPase-coupled transmembrane transporter activity	0.0958904	3	XP_030500887.1, XP_030488382.1, XP_030488377.1
GO:0009555_BP_pollen development	0.0959752	2	XP_030510333.1, XP_030500887.1
GO:0043481_BP_anthocyanin accumulation in tissues in response to UV light	0.0959752	2	XP_030501681.1, XP_030500887.1
GO:0048700_BP_acquisition of desiccation tolerance in seed	0.0985915	1	XP_030479832.1
GO:0010152_BP_pollen maturation	0.102167	2	XP_030493368.1, XP_030482591.1
GO:0009409_BP_response to cold	0.10307	6	XP_030496860.1, XP_030487272.1
GO:0004470_MF_malic enzyme activity	0.110891	1	XP_030491388.1
GO:0004471_MF_malate dehydrogenase (decarboxylating) (NAD+) activity	0.110891	1	XP_030491388.1
GO:0004473_MF_malate dehydrogenase (decarboxylating) (NADP+) activity	0.110891	1	XP_030491388.1
GO:0008948_MF_oxaloacetate decarboxylase activity	0.110891	1	XP_030491388.1
GO:0009051_BP_pentose-phosphate shunt, oxidative branch	0.110891	1	XP_030491388.1
GO:0016652_MF_oxidoreductase activity, acting on NAD(P)H, NAD(P) as acceptor	0.110891	1	XP_030491388.1
GO:0051260_BP_protein homooligomerization	0.110891	1	XP_030491388.1
GO:0051287_MF_NAD binding	0.110891	1	XP_030491388.1
GO:0051289_BP_protein homotetramerization	0.110891	1	XP_030491388.1
GO:0005635_CC_nuclear envelope	0.112676	1	XP_030496860.1
GO:0006995_BP_cellular response to nitrogen starvation	0.112676	1	XP_030496860.1
GO:0009631_BP_cold acclimation	0.112676	1	XP_030496860.1
GO:0009873_BP_ethylene-activated signaling pathway	0.112676	1	XP_030496860.1
GO:0016597_MF_amino acid binding	0.112676	1	XP_030496860.1
GO:0019222_BP_regulation of metabolic process	0.112676	1	XP_030496860.1
GO:0019904_MF_protein domain specific binding	0.112676	1	XP_030496860.1
GO:0045309_MF_protein phosphorylated amino acid binding	0.112676	1	XP_030496860.1
GO:0045732_BP_positive regulation of protein catabolic process	0.112676	1	XP_030496860.1
GO:0050826_BP_response to freezing	0.112676	1	XP_030496860.1
GO:0051365_BP_cellular response to potassium ion starvation	0.112676	1	XP_030496860.1
GO:0004427_MF_inorganic diphosphatase activity	0.124752	1	XP_030506304.1
GO:0008194_MF_UDP-glycosyltransferase activity	0.124752	1	XP_030478125.1
GO:0009678_MF_pyrophosphate hydrolysis-driven proton transmembrane transporter activity	0.124752	1	XP_030506304.1
GO:0009718_BP_anthocyanin-containing compound biosynthetic process	0.124752	1	XP_030478125.1
GO:0010248_BP_establishment or maintenance of transmembrane electrochemical gradient	0.124752	1	XP_030506304.1
GO:0016757_MF_transferase activity, transferring glycosyl groups	0.124752	1	XP_030478125.1
GO:0035251_MF_UDP-glucosyltransferase activity	0.124752	1	XP_030478125.1
GO:0035252_MF_UDP-xylosyltransferase activity	0.124752	1	XP_030478125.1
GO:0042732_BP_D-xylose metabolic process	0.124752	1	XP_030478125.1
GO:0043231_CC_intracellular membrane-bounded organelle	0.124752	1	XP_030478125.1
GO:0071368_BP_cellular response to cytokinin stimulus	0.124752	1	XP_030478125.1
GO:0071395_BP_cellular response to jasmonic acid stimulus	0.124752	1	XP_030478125.1
GO:0080043_MF_quercetin 3-O-glucosyltransferase activity	0.124752	1	XP_030478125.1
GO:0080044_MF_quercetin 7-O-glucosyltransferase activity	0.124752	1	XP_030478125.1
GO:1901038_BP_cyanidin 3-O-glucoside metabolic process	0.124752	1	XP_030478125.1
GO:0008150_BP_biological_process	0.125127	11	XP_030478880.1, XP_030490698.1, XP_030500224.1, XP_030492417.1, XP_030500943.1, XP_030487534.1, XP_030501643.1
GO:0000151_CC_ubiquitin ligase complex	0.136821	1	XP_030500224.1
GO:0005747_CC_mitochondrial respiratory chain complex I	0.136842	4	XP_030491083.1, XP_030482939.1, XP_030498644.1
GO:0005739_CC_mitochondrion	0.142142	31	XP_030495732.1, XP_030490698.1, XP_030503924.1, XP_030491083.1, XP_030482939.1, XP_030492417.1, XP_030498644.1, XP_030500943.1, XP_030485668.1
GO:0005750_CC_mitochondrial respiratory chain complex III	0.143695	2	XP_030495732.1, XP_030492417.1
GO:0008270_MF_zinc ion binding	0.173554	5	XP_030491388.1, XP_030492425.1, XP_030511044.1, XP_030480087.1, XP_030507248.1
GO:0002215_BP_defense response to nematode	0.180198	1	XP_030494293.1
GO:0004338_MF_glucan exo-1,3-beta-glucosidase activity	0.180198	1	XP_030494293.1
GO:0008810_MF_cellulase activity	0.180198	1	XP_030494293.1
GO:0042973_MF_glucan endo-1,3-beta-D-glucosidase activity	0.180198	1	XP_030494293.1
GO:0016021_CC_integral component of membrane	0.191191	32	XP_030478880.1, XP_030490698.1, XP_030503924.1, XP_030492417.1, XP_030482867.1, XP_030497988.1, XP_030499135.1, XP_030504584.1, XP_030500943.1, XP_030510873.1
GO:0004301_MF_epoxide hydrolase activity	0.19802	1	XP_030510078.1
GO:0010143_BP_cutin biosynthetic process	0.19802	1	XP_030510078.1
GO:0033961_MF_cis-stilbene-oxide hydrolase activity	0.19802	1	XP_030510078.1
GO:0000272_BP_polysaccharide catabolic process	0.199195	1	XP_030510064.1
GO:0004568_MF_chitinase activity	0.199195	1	XP_030510064.1
GO:0006032_BP_chitin catabolic process	0.199195	1	XP_030510064.1
GO:0008843_MF_endochitinase activity	0.199195	1	XP_030510064.1
GO:0035885_MF_exochitinase activity	0.199195	1	XP_030510064.1
GO:0045271_CC_respiratory chain complex I	0.215543	2	XP_030491083.1, XP_030511044.1
GO:0009853_BP_photorespiration	0.231388	1	XP_030491083.1
GO:0031966_CC_mitochondrial membrane	0.231388	1	XP_030491083.1
GO:0000302_BP_response to reactive oxygen species	0.244582	2	XP_030488382.1, XP_030488377.1
GO:0002229_BP_defense response to oomycetes	0.244582	2	XP_030488382.1, XP_030488377.1
GO:0006855_BP_drug transmembrane transport	0.244582	2	XP_030488382.1, XP_030488377.1
GO:0010193_BP_response to ozone	0.244582	2	XP_030488382.1, XP_030488377.1
GO:0015086_MF_cadmium ion transmembrane transporter activity	0.244582	2	XP_030488382.1, XP_030488377.1
GO:0015691_BP_cadmium ion transport	0.244582	2	XP_030488382.1, XP_030488377.1
GO:0015692_BP_lead ion transport	0.244582	2	XP_030488382.1, XP_030488377.1
GO:0015850_BP_organic hydroxy compound transport	0.244582	2	XP_030488382.1, XP_030488377.1
GO:0033231_BP_carbohydrate export	0.244582	2	XP_030488382.1, XP_030488377.1
GO:0046865_BP_terpenoid transport	0.244582	2	XP_030488382.1, XP_030488377.1
GO:0071366_BP_cellular response to indolebutyric acid stimulus	0.244582	2	XP_030488382.1, XP_030488377.1
GO:0080051_BP_cutin transport	0.244582	2	XP_030488382.1, XP_030488377.1
GO:0080168_BP_abscisic acid transport	0.244582	2	XP_030488382.1, XP_030488377.1
GO:0080172_BP_petal epidermis patterning	0.244582	2	XP_030488382.1, XP_030488377.1
GO:1901140_BP_p-coumaryl alcohol transport	0.244582	2	XP_030488382.1, XP_030488377.1
GO:1901141_BP_regulation of lignin biosynthetic process	0.244582	2	XP_030488382.1, XP_030488377.1
GO:0005744_CC_TIM23 mitochondrial import inner membrane translocase complex	0.251509	1	XP_030482939.1
GO:0008320_MF_protein transmembrane transporter activity	0.251509	1	XP_030482939.1
GO:0009527_CC_plastid outer membrane	0.251509	1	XP_030482939.1
GO:0030943_MF_mitochondrion targeting sequence binding	0.251509	1	XP_030482939.1
GO:0042721_CC_TIM22 mitochondrial import inner membrane insertion complex	0.251509	1	XP_030482939.1
GO:0045039_BP_protein insertion into mitochondrial inner membrane	0.251509	1	XP_030482939.1
GO:0006176_BP_dATP biosynthetic process from ADP	0.255446	1	XP_030492425.1
GO:0009544_CC_chloroplast ATP synthase complex	0.255446	1	XP_030492425.1
GO:0045261_CC_proton-transporting ATP synthase complex, catalytic core F(1)	0.255446	1	XP_030492425.1
GO:0016788_MF_hydrolase activity, acting on ester bonds	0.258065	2	XP_030504798.1, XP_030499486.1
GO:0006952_BP_defense response	0.267591	7	XP_030509873.1, XP_030482867.1, XP_030499135.1, XP_030487534.1
GO:0005102_MF_signaling receptor binding	0.271287	1	XP_030493368.1
GO:0008289_MF_lipid binding	0.271287	1	XP_030493368.1
GO:0009556_BP_microsporogenesis	0.271287	1	XP_030493368.1
GO:0009927_MF_histidine phosphotransfer kinase activity	0.271287	1	XP_030493368.1
GO:0010054_BP_trichoblast differentiation	0.271287	1	XP_030493368.1
GO:0033612_MF_receptor serine/threonine kinase binding	0.271287	1	XP_030493368.1
GO:0044403_BP_symbiotic process	0.271287	1	XP_030493368.1
GO:0009058_BP_biosynthetic process	0.272446	2	XP_030494491.1, XP_030489142.1
GO:0009073_BP_aromatic amino acid family biosynthetic process	0.272446	2	XP_030498420.1, XP_030489142.1
GO:0005524_MF_ATP binding	0.272727	14	XP_030510031.1, XP_030477717.1, XP_030505527.1, XP_030481438.1, XP_030493368.1, XP_030500887.1, XP_030488382.1, XP_030488377.1, XP_030496520.1, XP_030490949.1, XP_030478997.1, XP_030498210.1, XP_030494940.1, XP_030488312.1
GO:0005634_CC_nucleus	0.280402	16	XP_030488508.1, XP_030496860.1, XP_030487272.1, XP_030509873.1, XP_030485668.1
GO:0004553_MF_hydrolase activity, hydrolyzing O-glycosyl compounds	0.283041	4	XP_030510064.1, XP_030504584.1
GO:0004022_MF_alcohol dehydrogenase (NAD) activity	0.285149	1	XP_030510333.1
GO:0010584_BP_pollen exine formation	0.285149	1	XP_030510333.1
GO:0016616_MF_oxidoreductase activity, acting on the CH-OH group of donors, NAD or NADP as acceptor	0.285149	1	XP_030510333.1
GO:0016621_MF_cinnamoyl-CoA reductase activity	0.285149	1	XP_030510333.1
GO:0042754_BP_negative regulation of circadian rhythm	0.285149	1	XP_030510333.1
GO:0050662_MF_coenzyme binding	0.285149	1	XP_030510333.1
GO:0080110_BP_sporopollenin biosynthetic process	0.285149	1	XP_030510333.1
GO:0010226_BP_response to lithium ion	0.287726	1	XP_030504798.1
GO:0016042_BP_lipid catabolic process	0.287726	1	XP_030504798.1
GO:0042538_BP_hyperosmotic salinity response	0.287726	1	XP_030504798.1
GO:0003824_MF_catalytic activity	0.292237	3	XP_030510333.1, XP_030501882.1, XP_030498210.1
GO:0052689_MF_carboxylic ester hydrolase activity	0.294721	2	XP_030504798.1, XP_030507571.1
GO:0009060_BP_aerobic respiration	0.299745	3	XP_030498644.1, XP_030511044.1
GO:0000287_MF_magnesium ion binding	0.3	6	XP_030510031.1, XP_030477717.1, XP_030505527.1, XP_030481438.1, XP_030490949.1, XP_030507932.1
GO:0005737_CC_cytoplasm	0.301829	12	XP_030496860.1, XP_030487272.1, XP_030509873.1, XP_030497988.1
GO:0005975_BP_carbohydrate metabolic process	0.307018	6	XP_030510064.1, XP_030504584.1, XP_030485668.1
GO:0004018_MF_N6-(1,2-dicarboxyethyl)AMP AMP-lyase (fumarate-forming) activity	0.308911	1	XP_030493534.1
GO:0006189_BP_'de novo' IMP biosynthetic process	0.308911	1	XP_030493534.1
GO:0044208_BP_'de novo' AMP biosynthetic process	0.308911	1	XP_030493534.1
GO:0070626_MF_(S)-2-(5-amino-1-(5-phospho-D-ribosyl)imidazole-4-carboxamido)succinate AMP-lyase (fumarate-forming) activity	0.308911	1	XP_030493534.1
GO:0004601_MF_peroxidase activity	0.309384	2	XP_030487272.1, XP_030501681.1
GO:0042631_BP_cellular response to water deprivation	0.309384	2	XP_030487272.1, XP_030501681.1
GO:0016036_BP_cellular response to phosphate starvation	0.309949	3	XP_030496860.1, XP_030504584.1
GO:0048528_BP_post-embryonic root development	0.31085	2	XP_030496860.1, XP_030500803.1
GO:0051117_MF_ATPase binding	0.31085	2	XP_030496860.1, XP_030501673.1
GO:0008757_MF_S-adenosylmethionine-dependent methyltransferase activity	0.321932	1	XP_030509873.1
GO:0009072_BP_aromatic amino acid family metabolic process	0.321932	1	XP_030487272.1
GO:0009629_BP_response to gravity	0.321932	1	XP_030487272.1
GO:0009635_BP_response to herbicide	0.321932	1	XP_030487272.1
GO:0009694_BP_jasmonic acid metabolic process	0.321932	1	XP_030509873.1
GO:0009695_BP_jasmonic acid biosynthetic process	0.321932	1	XP_030509873.1
GO:0009867_BP_jasmonic acid mediated signaling pathway	0.321932	1	XP_030509873.1
GO:0016034_MF_maleylacetoacetate isomerase activity	0.321932	1	XP_030487272.1
GO:0019899_MF_enzyme binding	0.321932	1	XP_030487272.1
GO:0030795_MF_jasmonate O-methyltransferase activity	0.321932	1	XP_030509873.1
GO:0043295_MF_glutathione binding	0.321932	1	XP_030487272.1
GO:0046256_BP_2,4,6-trinitrotoluene catabolic process	0.321932	1	XP_030487272.1
GO:0052624_MF_2-phytyl-1,4-naphthoquinone methyltransferase activity	0.321932	1	XP_030509873.1
GO:0080150_MF_S-adenosyl-L-methionine:benzoic acid carboxyl methyl transferase activity	0.321932	1	XP_030509873.1
GO:1901847_BP_nicotinate metabolic process	0.321932	1	XP_030509873.1
GO:2000030_BP_regulation of response to red or far red light	0.321932	1	XP_030487272.1
GO:0031969_CC_chloroplast membrane	0.324201	3	XP_030500887.1, XP_030482591.1, XP_030493261.1
GO:0006108_BP_malate metabolic process	0.325077	2	XP_030491388.1, XP_030496352.1
GO:0010319_CC_stromule	0.325077	2	XP_030492425.1, XP_030496352.1
GO:0016787_MF_hydrolase activity	0.326531	3	XP_030480517.1, XP_030504105.1
GO:0005851_CC_eukaryotic translation initiation factor 2B complex	0.326733	1	XP_030482657.1
GO:0044237_BP_cellular metabolic process	0.326733	1	XP_030482657.1
GO:1902000_BP_homogentisate catabolic process	0.332845	2	XP_030487272.1, XP_030481138.1
GO:0009620_BP_response to fungus	0.336016	1	XP_030482867.1
GO:0009827_BP_plant-type cell wall modification	0.336016	1	XP_030482867.1
GO:0016413_MF_O-acetyltransferase activity	0.336016	1	XP_030482867.1
GO:0030244_BP_cellulose biosynthetic process	0.336016	1	XP_030482867.1
GO:0045489_BP_pectin biosynthetic process	0.336016	1	XP_030482867.1
GO:0015031_BP_protein transport	0.340176	2	XP_030482939.1, XP_030479728.1
GO:0015450_MF_P-P-bond-hydrolysis-driven protein transmembrane transporter activity	0.340176	2	XP_030482939.1, XP_030479728.1
GO:0003700_MF_DNA-binding transcription factor activity	0.340594	1	XP_030501681.1
GO:0004602_MF_glutathione peroxidase activity	0.340594	1	XP_030501681.1
GO:0009910_BP_negative regulation of flower development	0.340594	1	XP_030501681.1
GO:0012505_CC_endomembrane system	0.340594	1	XP_030501681.1
GO:0030154_BP_cell differentiation	0.340594	1	XP_030501681.1
GO:0047066_MF_phospholipid-hydroperoxide glutathione peroxidase activity	0.340594	1	XP_030501681.1
GO:0048497_BP_maintenance of floral organ identity	0.340594	1	XP_030501681.1
GO:0098869_BP_cellular oxidant detoxification	0.340594	1	XP_030501681.1
GO:1900367_BP_positive regulation of defense response to insect	0.340594	1	XP_030501681.1
GO:0042335_BP_cuticle development	0.341837	3	XP_030504798.1, XP_030488377.1, XP_030488382.1
GO:0051707_BP_response to other organism	0.341837	3	XP_030509873.1, XP_030504584.1
GO:0004298_MF_threonine-type endopeptidase activity	0.347507	2	XP_030488508.1, XP_030498605.1
GO:0005839_CC_proteasome core complex	0.347507	2	XP_030488508.1, XP_030498605.1
GO:0051603_BP_proteolysis involved in cellular protein catabolic process	0.347507	2	XP_030488508.1, XP_030498605.1
GO:0015990_BP_electron transport coupled proton transport	0.356436	1	XP_030511044.1
GO:0030095_CC_chloroplast photosystem II	0.356436	1	XP_030511044.1
GO:0045272_CC_plasma membrane respiratory chain complex I	0.356436	1	XP_030511044.1
GO:0048038_MF_quinone binding	0.356436	1	XP_030511044.1
GO:0006120_BP_mitochondrial electron transport, NADH to ubiquinone	0.360704	2	XP_030498644.1, XP_030511044.1
GO:0008137_MF_NADH dehydrogenase (ubiquinone) activity	0.360704	2	XP_030498644.1, XP_030511044.1
GO:0032981_BP_mitochondrial respiratory chain complex I assembly	0.360704	2	XP_030498644.1, XP_030511044.1
GO:0051539_MF_4 iron, 4 sulfur cluster binding	0.360704	2	XP_030498644.1, XP_030511044.1
GO:0006629_BP_lipid metabolic process	0.364185	1	XP_030499486.1
GO:0016295_MF_myristoyl-[acyl-carrier-protein] hydrolase activity	0.364185	1	XP_030499486.1
GO:0016296_MF_palmitoyl-[acyl-carrier-protein] hydrolase activity	0.364185	1	XP_030499486.1
GO:0016297_MF_acyl-[acyl-carrier-protein] hydrolase activity	0.364185	1	XP_030499486.1
GO:0047381_MF_dodecanoyl-[acyl-carrier-protein] hydrolase activity	0.364185	1	XP_030499486.1
GO:0047617_MF_acyl-CoA hydrolase activity	0.364185	1	XP_030499486.1
GO:0005516_MF_calmodulin binding	0.370297	1	XP_030500887.1
GO:0006777_BP_Mo-molybdopterin cofactor biosynthetic process	0.370297	1	XP_030500887.1
GO:0006811_BP_ion transport	0.370297	1	XP_030500887.1
GO:0006879_BP_cellular iron ion homeostasis	0.370297	1	XP_030500887.1
GO:0008361_BP_regulation of cell size	0.370297	1	XP_030500887.1
GO:0008559_MF_ATPase-coupled xenobiotic transmembrane transporter activity	0.370297	1	XP_030500887.1
GO:0009630_BP_gravitropism	0.370297	1	XP_030500887.1
GO:0009637_BP_response to blue light	0.370297	1	XP_030500887.1
GO:0009639_BP_response to red or far red light	0.370297	1	XP_030500887.1
GO:0009640_BP_photomorphogenesis	0.370297	1	XP_030500887.1
GO:0009734_BP_auxin-activated signaling pathway	0.370297	1	XP_030500887.1
GO:0009958_BP_positive gravitropism	0.370297	1	XP_030500887.1
GO:0010218_BP_response to far red light	0.370297	1	XP_030500887.1
GO:0010288_BP_response to lead ion	0.370297	1	XP_030500887.1
GO:0010315_BP_auxin efflux	0.370297	1	XP_030500887.1
GO:0010328_MF_auxin influx transmembrane transporter activity	0.370297	1	XP_030500887.1
GO:0010329_MF_auxin efflux transmembrane transporter activity	0.370297	1	XP_030500887.1
GO:0010380_BP_regulation of chlorophyll biosynthetic process	0.370297	1	XP_030500887.1
GO:0010540_BP_basipetal auxin transport	0.370297	1	XP_030500887.1
GO:0010541_BP_acropetal auxin transport	0.370297	1	XP_030500887.1
GO:0040014_BP_regulation of multicellular organism growth	0.370297	1	XP_030500887.1
GO:0048443_BP_stamen development	0.370297	1	XP_030500887.1
GO:0050790_BP_regulation of catalytic activity	0.370297	1	XP_030500887.1
GO:0051276_BP_chromosome organization	0.370297	1	XP_030500887.1
GO:0060918_BP_auxin transport	0.370297	1	XP_030500887.1
GO:0060919_BP_auxin influx	0.370297	1	XP_030500887.1
GO:0090691_BP_formation of plant organ boundary	0.370297	1	XP_030500887.1
GO:0005509_MF_calcium ion binding	0.37076	4	XP_030496860.1, XP_030479631.1
GO:0007623_BP_circadian rhythm	0.385204	3	XP_030497988.1, XP_030485668.1
GO:0003723_MF_RNA binding	0.390093	2	XP_030507320.1, XP_030478997.1
GO:0003743_MF_translation initiation factor activity	0.390093	2	XP_030482657.1, XP_030478997.1
GO:0006397_BP_mRNA processing	0.390093	2	XP_030501681.1, XP_030478997.1
GO:0006413_BP_translational initiation	0.390093	2	XP_030482657.1, XP_030478997.1
GO:0003999_MF_adenine phosphoribosyltransferase activity	0.39839	1	XP_030497988.1
GO:0006166_BP_purine ribonucleoside salvage	0.39839	1	XP_030497988.1
GO:0006168_BP_adenine salvage	0.39839	1	XP_030497988.1
GO:0009116_BP_nucleoside metabolic process	0.39839	1	XP_030497988.1
GO:0009690_BP_cytokinin metabolic process	0.39839	1	XP_030497988.1
GO:0015114_MF_phosphate ion transmembrane transporter activity	0.39839	1	XP_030497988.1
GO:0035435_BP_phosphate ion transmembrane transport	0.39839	1	XP_030497988.1
GO:0044209_BP_AMP salvage	0.39839	1	XP_030497988.1
GO:0005315_MF_inorganic phosphate transmembrane transporter activity	0.4	1	XP_030482591.1
GO:0005355_MF_glucose transmembrane transporter activity	0.4	1	XP_030482591.1
GO:0009553_BP_embryo sac development	0.4	1	XP_030482591.1
GO:0009643_BP_photosynthetic acclimation	0.4	1	XP_030482591.1
GO:0015152_MF_glucose-6-phosphate transmembrane transporter activity	0.4	1	XP_030482591.1
GO:0015712_BP_hexose phosphate transport	0.4	1	XP_030482591.1
GO:0015717_BP_triose phosphate transport	0.4	1	XP_030482591.1
GO:0015760_BP_glucose-6-phosphate transport	0.4	1	XP_030482591.1
GO:0034389_BP_lipid droplet organization	0.4	1	XP_030482591.1
GO:0035436_BP_triose phosphate transmembrane transport	0.4	1	XP_030482591.1
GO:0005575_CC_cellular_component	0.419355	2	XP_030499135.1, XP_030510333.1
GO:0009269_BP_response to desiccation	0.419802	1	XP_030480026.1
GO:0045735_MF_nutrient reservoir activity	0.419802	1	XP_030480026.1
GO:0010345_BP_suberin biosynthetic process	0.424547	1	XP_030499135.1
GO:0018685_MF_alkane 1-monooxygenase activity	0.424547	1	XP_030499135.1
GO:0042761_BP_very long-chain fatty acid biosynthetic process	0.424547	1	XP_030499135.1
GO:0070330_MF_aromatase activity	0.424547	1	XP_030499135.1
GO:0023014_BP_signal transduction by protein phosphorylation	0.429703	1	XP_030491122.1
GO:0046872_MF_metal ion binding	0.441057	12	XP_030500224.1, XP_030494252.1, XP_030505650.1
GO:0007033_BP_vacuole organization	0.444444	8	XP_030510031.1, XP_030477717.1, XP_030505527.1, XP_030481438.1, XP_030482591.1, XP_030490949.1, XP_030496545.1, XP_030491792.1
GO:0009705_CC_plant-type vacuole membrane	0.444444	8	XP_030510031.1, XP_030477717.1, XP_030505527.1, XP_030481438.1, XP_030506304.1, XP_030490949.1, XP_030496545.1, XP_030491792.1
GO:0005802_CC_trans-Golgi network	0.446784	4	XP_030482867.1, XP_030480026.1, XP_030501681.1, XP_030493368.1
GO:0016779_MF_nucleotidyltransferase activity	0.455446	1	XP_030494491.1
GO:0043565_MF_sequence-specific DNA binding	0.455446	1	XP_030494491.1
GO:2000082_BP_regulation of L-ascorbic acid biosynthetic process	0.455446	1	XP_030494491.1
GO:0003855_MF_3-dehydroquinate dehydratase activity	0.473267	1	XP_030498420.1
GO:0004764_MF_shikimate 3-dehydrogenase (NADP+) activity	0.473267	1	XP_030498420.1
GO:0009423_BP_chorismate biosynthetic process	0.473267	1	XP_030498420.1
GO:0019632_BP_shikimate metabolic process	0.473267	1	XP_030498420.1
GO:0050661_MF_NADP binding	0.473267	1	XP_030498420.1
GO:0008233_MF_peptidase activity	0.484694	3	XP_030488508.1, XP_030498605.1, XP_030500803.1
GO:0080030_MF_methyl indole-3-acetate esterase activity	0.487129	1	XP_030507571.1
GO:0006097_BP_glyoxylate cycle	0.49226	2	XP_030496352.1, XP_030498210.1
GO:0019761_BP_glucosinolate biosynthetic process	0.49226	2	XP_030501882.1, XP_030498210.1
GO:0004564_MF_beta-fructofuranosidase activity	0.49497	1	XP_030485668.1
GO:0004575_MF_sucrose alpha-glucosidase activity	0.49497	1	XP_030485668.1
GO:0005982_BP_starch metabolic process	0.49497	1	XP_030485668.1
GO:0005987_BP_sucrose catabolic process	0.49497	1	XP_030485668.1
GO:0006520_BP_cellular amino acid metabolic process	0.49497	1	XP_030485668.1
GO:0010029_BP_regulation of seed germination	0.49497	1	XP_030485668.1
GO:0004190_MF_aspartic-type endopeptidase activity	0.502933	2	XP_030508261.1, XP_030508570.1
GO:0010266_BP_response to vitamin B1	0.507042	1	XP_030487534.1
GO:0009570_CC_chloroplast stroma	0.510759	5	XP_030496860.1, XP_030501673.1, XP_030494940.1, XP_030489906.1, XP_030486816.1
GO:0002020_MF_protease binding	0.51173	2	XP_030504584.1, XP_030504583.1
GO:0004567_MF_beta-mannosidase activity	0.51173	2	XP_030504584.1, XP_030504583.1
GO:0005788_CC_endoplasmic reticulum lumen	0.51173	2	XP_030504584.1, XP_030504583.1
GO:0006970_BP_response to osmotic stress	0.51173	2	XP_030504584.1, XP_030504583.1
GO:0007568_BP_aging	0.51173	2	XP_030504584.1, XP_030504583.1
GO:0008422_MF_beta-glucosidase activity	0.51173	2	XP_030504584.1, XP_030504583.1
GO:0009682_BP_induced systemic resistance	0.51173	2	XP_030504584.1, XP_030504583.1
GO:0009687_BP_abscisic acid metabolic process	0.51173	2	XP_030504584.1, XP_030504583.1
GO:0009789_BP_positive regulation of abscisic acid-activated signaling pathway	0.51173	2	XP_030504584.1, XP_030504583.1
GO:0009804_BP_coumarin metabolic process	0.51173	2	XP_030504584.1, XP_030504583.1
GO:0009866_BP_induced systemic resistance, ethylene mediated signaling pathway	0.51173	2	XP_030504584.1, XP_030504583.1
GO:0010168_CC_ER body	0.51173	2	XP_030504584.1, XP_030504583.1
GO:0015928_MF_fucosidase activity	0.51173	2	XP_030504584.1, XP_030504583.1
GO:0019137_MF_thioglucosidase activity	0.51173	2	XP_030504584.1, XP_030504583.1
GO:0019748_BP_secondary metabolic process	0.51173	2	XP_030504584.1, XP_030504583.1
GO:0019760_BP_glucosinolate metabolic process	0.51173	2	XP_030504584.1, XP_030504583.1
GO:0019762_BP_glucosinolate catabolic process	0.51173	2	XP_030504584.1, XP_030504583.1
GO:0030104_BP_water homeostasis	0.51173	2	XP_030504584.1, XP_030504583.1
GO:0031349_BP_positive regulation of defense response	0.51173	2	XP_030504584.1, XP_030504583.1
GO:0042802_MF_identical protein binding	0.51173	2	XP_030504584.1, XP_030504583.1
GO:0046283_BP_anthocyanin-containing compound metabolic process	0.51173	2	XP_030504584.1, XP_030504583.1
GO:0047668_MF_amygdalin beta-glucosidase activity	0.51173	2	XP_030504584.1, XP_030504583.1
GO:0047782_MF_coniferin beta-glucosidase activity	0.51173	2	XP_030504584.1, XP_030504583.1
GO:0051258_BP_protein polymerization	0.51173	2	XP_030504584.1, XP_030504583.1
GO:0051993_MF_abscisic acid glucose ester beta-glucosidase activity	0.51173	2	XP_030504584.1, XP_030504583.1
GO:0070417_BP_cellular response to cold	0.51173	2	XP_030504584.1, XP_030504583.1
GO:0071281_BP_cellular response to iron ion	0.51173	2	XP_030504584.1, XP_030504583.1
GO:0071369_BP_cellular response to ethylene stimulus	0.51173	2	XP_030504584.1, XP_030504583.1
GO:0071732_BP_cellular response to nitric oxide	0.51173	2	XP_030504584.1, XP_030504583.1
GO:0080079_MF_cellobiose glucosidase activity	0.51173	2	XP_030504584.1, XP_030504583.1
GO:0080081_MF_4-methylumbelliferyl-beta-D-glucopyranoside beta-glucosidase activity	0.51173	2	XP_030504584.1, XP_030504583.1
GO:0080082_MF_esculin beta-glucosidase activity	0.51173	2	XP_030504584.1, XP_030504583.1
GO:0080083_MF_beta-gentiobiose beta-glucosidase activity	0.51173	2	XP_030504584.1, XP_030504583.1
GO:0080119_BP_ER body organization	0.51173	2	XP_030504584.1, XP_030504583.1
GO:1990641_BP_response to iron ion starvation	0.51173	2	XP_030504584.1, XP_030504583.1
GO:0004411_MF_homogentisate 1,2-dioxygenase activity	0.516832	1	XP_030481138.1
GO:0006559_BP_L-phenylalanine catabolic process	0.516832	1	XP_030481138.1
GO:0006572_BP_tyrosine catabolic process	0.516832	1	XP_030481138.1
GO:0003677_MF_DNA binding	0.523139	1	XP_030501643.1
GO:0010555_BP_response to mannitol	0.523139	1	XP_030501643.1
GO:0009670_MF_triose-phosphate:phosphate antiporter activity	0.52322	2	XP_030482591.1, XP_030493261.1
GO:0015120_MF_phosphoglycerate transmembrane transporter activity	0.52322	2	XP_030482591.1, XP_030493261.1
GO:0015121_MF_phosphoenolpyruvate:phosphate antiporter activity	0.52322	2	XP_030482591.1, XP_030493261.1
GO:0015297_MF_antiporter activity	0.52322	2	XP_030482591.1, XP_030493261.1
GO:0015713_BP_phosphoglycerate transmembrane transport	0.52322	2	XP_030482591.1, XP_030493261.1
GO:0015714_BP_phosphoenolpyruvate transport	0.52322	2	XP_030482591.1, XP_030493261.1
GO:0022857_MF_transmembrane transporter activity	0.52322	2	XP_030482591.1, XP_030493261.1
GO:0071917_MF_triose-phosphate transmembrane transporter activity	0.52322	2	XP_030482591.1, XP_030493261.1
GO:0009505_CC_plant-type cell wall	0.529046	9	XP_030496860.1, XP_030497988.1, XP_030504584.1, XP_030488312.1
GO:0042803_MF_protein homodimerization activity	0.529337	3	XP_030504584.1, XP_030504583.1
GO:0009963_BP_positive regulation of flavonoid biosynthetic process	0.530693	1	XP_030491941.1
GO:0010252_BP_auxin homeostasis	0.530693	1	XP_030491941.1
GO:0047172_MF_shikimate O-hydroxycinnamoyltransferase activity	0.530693	1	XP_030491941.1
GO:0047205_MF_quinate O-hydroxycinnamoyltransferase activity	0.530693	1	XP_030491941.1
GO:0000502_CC_proteasome complex	0.534503	4	XP_030488508.1, XP_030498605.1, XP_030500803.1, XP_030500952.1
GO:0006511_BP_ubiquitin-dependent protein catabolic process	0.534503	4	XP_030488508.1, XP_030498605.1, XP_030500803.1, XP_030500952.1
GO:0042542_BP_response to hydrogen peroxide	0.536657	2	XP_030485668.1, XP_030501681.1
GO:0048510_BP_regulation of timing of transition from vegetative to reproductive phase	0.536657	2	XP_030485668.1, XP_030501681.1
GO:0003682_MF_chromatin binding	0.540594	1	XP_030479647.1
GO:0010468_BP_regulation of gene expression	0.540594	1	XP_030479647.1
GO:0006850_BP_mitochondrial pyruvate transmembrane transport	0.547284	1	XP_030489391.1
GO:0010360_BP_negative regulation of anion channel activity	0.547284	1	XP_030489391.1
GO:1901017_BP_negative regulation of potassium ion transmembrane transporter activity	0.547284	1	XP_030489391.1
GO:2000070_BP_regulation of response to water deprivation	0.547284	1	XP_030489391.1
GO:0009814_BP_defense response, incompatible interaction	0.561584	2	XP_030487534.1, XP_030499404.1
GO:1901001_BP_negative regulation of response to salt stress	0.561584	2	XP_030487534.1, XP_030499404.1
GO:0003954_MF_NADH dehydrogenase activity	0.565051	3	XP_030498644.1, XP_030490535.1
GO:0009610_BP_response to symbiotic fungus	0.565051	3	XP_030504584.1, XP_030504583.1
GO:0008168_MF_methyltransferase activity	0.565982	2	XP_030509873.1, XP_030505650.1
GO:0032259_BP_methylation	0.565982	2	XP_030509873.1, XP_030505650.1
GO:0006508_BP_proteolysis	0.567251	4	XP_030508261.1, XP_030508570.1, XP_030500803.1, XP_030501673.1
GO:0004084_MF_branched-chain-amino-acid transaminase activity	0.576238	1	XP_030501882.1
GO:0009416_BP_response to light stimulus	0.576238	1	XP_030501882.1
GO:0010326_MF_methionine-oxo-acid transaminase activity	0.576238	1	XP_030501882.1
GO:0033506_BP_glucosinolate biosynthetic process from homomethionine	0.576238	1	XP_030501882.1
GO:0052654_MF_L-leucine transaminase activity	0.576238	1	XP_030501882.1
GO:0052655_MF_L-valine transaminase activity	0.576238	1	XP_030501882.1
GO:0052656_MF_L-isoleucine transaminase activity	0.576238	1	XP_030501882.1
GO:0071267_BP_L-methionine salvage	0.576238	1	XP_030501882.1
GO:0071669_BP_plant-type cell wall organization or biogenesis	0.576238	1	XP_030501882.1
GO:0009738_BP_abscisic acid-activated signaling pathway	0.585459	3	XP_030504584.1, XP_030504583.1
GO:0004175_MF_endopeptidase activity	0.587525	1	XP_030498605.1
GO:0000162_BP_tryptophan biosynthetic process	0.59604	1	XP_030489142.1
GO:0004049_MF_anthranilate synthase activity	0.59604	1	XP_030489142.1
GO:0005950_CC_anthranilate synthase complex	0.59604	1	XP_030489142.1
GO:0009851_BP_auxin biosynthetic process	0.59604	1	XP_030489142.1
GO:0010600_BP_regulation of auxin biosynthetic process	0.59604	1	XP_030489142.1
GO:0009751_BP_response to salicylic acid	0.600227	5	XP_030504798.1, XP_030487534.1, XP_030499404.1
GO:0050897_MF_cobalt ion binding	0.609907	2	XP_030491388.1, XP_030489906.1
GO:0004364_MF_glutathione transferase activity	0.615836	2	XP_030487272.1, XP_030499531.1
GO:0006749_BP_glutathione metabolic process	0.615836	2	XP_030487272.1, XP_030499531.1
GO:0009407_BP_toxin catabolic process	0.615836	2	XP_030487272.1, XP_030499531.1
GO:0040008_BP_regulation of growth	0.615836	2	XP_030487272.1, XP_030499531.1
GO:0006457_BP_protein folding	0.621782	1	XP_030496520.1
GO:0051082_MF_unfolded protein binding	0.621782	1	XP_030496520.1
GO:0004497_MF_monooxygenase activity	0.628827	3	XP_030499135.1, XP_030510873.1, XP_030510546.1
GO:0005506_MF_iron ion binding	0.628827	3	XP_030499135.1, XP_030510873.1, XP_030510546.1
GO:0016705_MF_oxidoreductase activity, acting on paired donors, with incorporation or reduction of molecular oxygen	0.628827	3	XP_030499135.1, XP_030510873.1, XP_030510546.1
GO:0019825_MF_oxygen binding	0.628827	3	XP_030499135.1, XP_030510873.1, XP_030510546.1
GO:0020037_MF_heme binding	0.628827	3	XP_030499135.1, XP_030510873.1, XP_030510546.1
GO:0005886_CC_plasma membrane	0.630631	22	XP_030496860.1, XP_030480517.1, XP_030508261.1, XP_030501643.1, XP_030508570.1, XP_030488312.1, XP_030491792.1, XP_030479631.1
GO:0005576_CC_extracellular region	0.633774	11	XP_030504798.1, XP_030504584.1, XP_030487534.1, XP_030488312.1, XP_030499404.1
GO:0006099_BP_tricarboxylic acid cycle	0.643564	1	XP_030496352.1
GO:0008746_MF_NAD(P)+ transhydrogenase activity	0.643564	1	XP_030496352.1
GO:0009532_CC_plastid stroma	0.643564	1	XP_030496352.1
GO:0016464_MF_chloroplast protein-transporting ATPase activity	0.643564	1	XP_030496352.1
GO:0016615_MF_malate dehydrogenase activity	0.643564	1	XP_030496352.1
GO:0030060_MF_L-malate dehydrogenase activity	0.643564	1	XP_030496352.1
GO:0031998_BP_regulation of fatty acid beta-oxidation	0.643564	1	XP_030496352.1
GO:0042579_CC_microbody	0.643564	1	XP_030496352.1
GO:0045037_BP_protein import into chloroplast stroma	0.643564	1	XP_030496352.1
GO:0062091_CC_Ycf2/FtsHi complex	0.643564	1	XP_030496352.1
GO:0080093_BP_regulation of photorespiration	0.643564	1	XP_030496352.1
GO:0005789_CC_endoplasmic reticulum membrane	0.643695	2	XP_030499135.1, XP_030479728.1
GO:0009860_BP_pollen tube growth	0.648924	5	XP_030504584.1, XP_030488312.1, XP_030491792.1
GO:0009826_BP_unidimensional cell growth	0.656347	2	XP_030493368.1, XP_030481299.1
GO:0010311_BP_lateral root formation	0.656347	2	XP_030489142.1, XP_030481299.1
GO:0048767_BP_root hair elongation	0.656347	2	XP_030500887.1, XP_030481299.1
GO:0005829_CC_cytosol	0.657286	18	XP_030479832.1, XP_030496860.1, XP_030487272.1, XP_030497988.1, XP_030485668.1, XP_030491792.1, XP_030499531.1, XP_030500803.1
GO:0048825_BP_cotyledon development	0.658358	2	XP_030485668.1, XP_030500803.1
GO:0009617_BP_response to bacterium	0.661184	6	XP_030504584.1, XP_030487534.1, XP_030499404.1
GO:0009735_BP_response to cytokinin	0.667763	6	XP_030487272.1, XP_030504584.1, XP_030500803.1
GO:0004672_MF_protein kinase activity	0.676056	1	XP_030488312.1
GO:0006468_BP_protein phosphorylation	0.676056	1	XP_030488312.1
GO:0007169_BP_transmembrane receptor protein tyrosine kinase signaling pathway	0.676056	1	XP_030488312.1
GO:0009506_CC_plasmodesma	0.676056	1	XP_030488312.1
GO:0046777_BP_protein autophosphorylation	0.676056	1	XP_030488312.1
GO:0009699_BP_phenylpropanoid biosynthetic process	0.681115	2	XP_030510333.1, XP_030488560.1
GO:0071555_BP_cell wall organization	0.681767	5	XP_030499135.1, XP_030488312.1
GO:0009809_BP_lignin biosynthetic process	0.683041	4	XP_030504584.1, XP_030504583.1, XP_030491941.1
GO:0048046_CC_apoplast	0.685307	6	XP_030504584.1, XP_030487534.1, XP_030478997.1, XP_030496352.1, XP_030504583.1
GO:0006552_BP_leucine catabolic process	0.688129	1	XP_030503930.1
GO:0008470_MF_isovaleryl-CoA dehydrogenase activity	0.688129	1	XP_030503930.1
GO:0009083_BP_branched-chain amino acid catabolic process	0.688129	1	XP_030503930.1
GO:0050660_MF_flavin adenine dinucleotide binding	0.688129	1	XP_030503930.1
GO:0042742_BP_defense response to bacterium	0.692982	6	XP_030504584.1, XP_030487534.1, XP_030499404.1
GO:0016709_MF_oxidoreductase activity, acting on paired donors, with incorporation or reduction of molecular oxygen, NAD(P)H as one donor, and incorporation of one atom of oxygen	0.696481	2	XP_030510873.1, XP_030510546.1
GO:0080027_BP_response to herbivore	0.707908	3	XP_030487534.1, XP_030499404.1, XP_030507932.1
GO:0000184_BP_nuclear-transcribed mRNA catabolic process, nonsense-mediated decay	0.716832	1	XP_030478997.1
GO:0001666_BP_response to hypoxia	0.716832	1	XP_030478997.1
GO:0003676_MF_nucleic acid binding	0.716832	1	XP_030478997.1
GO:0003729_MF_mRNA binding	0.716832	1	XP_030478997.1
GO:0004386_MF_helicase activity	0.716832	1	XP_030478997.1
GO:0005654_CC_nucleoplasm	0.716832	1	XP_030478997.1
GO:0005730_CC_nucleolus	0.716832	1	XP_030478997.1
GO:0006364_BP_rRNA processing	0.716832	1	XP_030478997.1
GO:0006417_BP_regulation of translation	0.716832	1	XP_030478997.1
GO:0008380_BP_RNA splicing	0.716832	1	XP_030478997.1
GO:0016607_CC_nuclear speck	0.716832	1	XP_030478997.1
GO:0035145_CC_exon-exon junction complex	0.716832	1	XP_030478997.1
GO:0051028_BP_mRNA transport	0.716832	1	XP_030478997.1
GO:0005783_CC_endoplasmic reticulum	0.720244	11	XP_030482867.1, XP_030499135.1, XP_030504584.1, XP_030510546.1, XP_030505662.1
GO:0030163_BP_protein catabolic process	0.721637	4	XP_030508261.1, XP_030508570.1, XP_030500803.1, XP_030500952.1
GO:0004315_MF_3-oxoacyl-[acyl-carrier-protein] synthase activity	0.724346	1	XP_030501916.1
GO:0033818_MF_beta-ketoacyl-acyl-carrier-protein synthase III activity	0.724346	1	XP_030501916.1
GO:0009753_BP_response to jasmonic acid	0.724947	7	XP_030510064.1, XP_030487534.1, XP_030499404.1, XP_030507932.1
GO:0031348_BP_negative regulation of defense response	0.727485	4	XP_030504584.1, XP_030488377.1, XP_030504583.1, XP_030488382.1
GO:0052544_BP_defense response by callose deposition in cell wall	0.727485	4	XP_030504584.1, XP_030488377.1, XP_030504583.1, XP_030488382.1
GO:0071472_BP_cellular response to salt stress	0.728316	3	XP_030504584.1, XP_030479631.1
GO:0019900_MF_kinase binding	0.734406	1	XP_030491792.1
GO:0030659_CC_cytoplasmic vesicle membrane	0.734406	1	XP_030491792.1
GO:0045177_CC_apical part of cell	0.734406	1	XP_030491792.1
GO:0048868_BP_pollen tube development	0.734406	1	XP_030491792.1
GO:0070382_CC_exocytic vesicle	0.734406	1	XP_030491792.1
GO:0080092_BP_regulation of pollen tube growth	0.734406	1	XP_030491792.1
GO:0090404_CC_pollen tube tip	0.734406	1	XP_030491792.1
GO:0009704_BP_de-etiolation	0.744467	1	XP_030499531.1
GO:0045087_BP_innate immune response	0.744467	1	XP_030499531.1
GO:0052542_BP_defense response by callose deposition	0.744467	1	XP_030499531.1
GO:0060416_BP_response to growth hormone	0.744467	1	XP_030499531.1
GO:0080148_BP_negative regulation of response to water deprivation	0.744467	1	XP_030499531.1
GO:0006979_BP_response to oxidative stress	0.746319	5	XP_030487272.1, XP_030491792.1
GO:0000904_BP_cell morphogenesis involved in differentiation	0.753666	2	XP_030488312.1, XP_030493368.1
GO:0007165_BP_signal transduction	0.753666	2	XP_030488312.1, XP_030493368.1
GO:0016301_MF_kinase activity	0.753666	2	XP_030488312.1, XP_030493368.1
GO:0005504_MF_fatty acid binding	0.764356	1	XP_030486816.1
GO:0016872_MF_intramolecular lyase activity	0.764356	1	XP_030486816.1
GO:0005432_MF_calcium:sodium antiporter activity	0.768612	1	XP_030479631.1
GO:0055074_BP_calcium ion homeostasis	0.768612	1	XP_030479631.1
GO:0009658_BP_chloroplast organization	0.777027	4	XP_030500887.1, XP_030496352.1, XP_030508231.1, XP_030501673.1
GO:0006631_BP_fatty acid metabolic process	0.779337	3	XP_030499135.1, XP_030498210.1, XP_030486816.1
GO:0080167_BP_response to karrikin	0.784648	7	XP_030487272.1, XP_030504584.1, XP_030499531.1, XP_030510546.1
GO:0002213_BP_defense response to insect	0.78699	3	XP_030504584.1, XP_030510546.1
GO:0042343_BP_indole glucosinolate metabolic process	0.78699	3	XP_030504584.1, XP_030510546.1
GO:0005838_CC_proteasome regulatory particle	0.790744	1	XP_030500803.1
GO:0009647_BP_skotomorphogenesis	0.790744	1	XP_030500803.1
GO:0009736_BP_cytokinin-activated signaling pathway	0.790744	1	XP_030500803.1
GO:0031540_BP_regulation of anthocyanin biosynthetic process	0.790744	1	XP_030500803.1
GO:0043161_BP_proteasome-mediated ubiquitin-dependent protein catabolic process	0.790744	1	XP_030500803.1
GO:0043248_BP_proteasome assembly	0.790744	1	XP_030500803.1
GO:0051788_BP_response to misfolded protein	0.790744	1	XP_030500803.1
GO:0016740_MF_transferase activity	0.792194	8	XP_030487272.1, XP_030497988.1, XP_030497357.1, XP_030503193.1, XP_030506108.1
GO:0003987_MF_acetate-CoA ligase activity	0.79802	1	XP_030498210.1
GO:0004467_MF_long-chain fatty acid-CoA ligase activity	0.79802	1	XP_030498210.1
GO:0006083_BP_acetate metabolic process	0.79802	1	XP_030498210.1
GO:0016208_MF_AMP binding	0.79802	1	XP_030498210.1
GO:0016209_MF_antioxidant activity	0.79802	1	XP_030498210.1
GO:0016874_MF_ligase activity	0.79802	1	XP_030498210.1
GO:0018858_MF_benzoate-CoA ligase activity	0.79802	1	XP_030498210.1
GO:0019605_BP_butyrate metabolic process	0.79802	1	XP_030498210.1
GO:0045454_BP_cell redox homeostasis	0.79802	1	XP_030498210.1
GO:0047760_MF_butyrate-CoA ligase activity	0.79802	1	XP_030498210.1
GO:0102391_MF_decanoate-CoA ligase activity	0.79802	1	XP_030498210.1
GO:0010119_BP_regulation of stomatal movement	0.804979	9	XP_030504584.1, XP_030489391.1, XP_030481299.1, XP_030490949.1, XP_030504583.1
GO:0009627_BP_systemic acquired resistance	0.809357	4	XP_030487534.1, XP_030488377.1, XP_030488382.1
GO:0016310_BP_phosphorylation	0.812317	2	XP_030488312.1, XP_030494940.1
GO:0009611_BP_response to wounding	0.817697	7	XP_030509873.1, XP_030487534.1, XP_030499404.1, XP_030507932.1
GO:0009414_BP_response to water deprivation	0.820122	12	XP_030504584.1, XP_030487534.1, XP_030488560.1
GO:0009528_CC_plastid inner membrane	0.821782	1	XP_030493261.1
GO:0004176_MF_ATP-dependent peptidase activity	0.82495	1	XP_030501673.1
GO:0004252_MF_serine-type endopeptidase activity	0.82495	1	XP_030501673.1
GO:0006515_BP_protein quality control for misfolded or incompletely synthesized proteins	0.82495	1	XP_030501673.1
GO:0008236_MF_serine-type peptidase activity	0.82495	1	XP_030501673.1
GO:0009368_CC_endopeptidase Clp complex	0.82495	1	XP_030501673.1
GO:0009534_CC_chloroplast thylakoid	0.82495	1	XP_030501673.1
GO:0009840_CC_chloroplastic endopeptidase Clp complex	0.82495	1	XP_030501673.1
GO:0009624_BP_response to nematode	0.826484	3	XP_030500887.1, XP_030482591.1, XP_030503498.1
GO:0006633_BP_fatty acid biosynthetic process	0.82786	5	XP_030509873.1, XP_030501916.1, XP_030498882.1, XP_030498210.1
GO:0004674_MF_protein serine/threonine kinase activity	0.831378	2	XP_030488312.1, XP_030491122.1
GO:0048366_BP_leaf development	0.834311	2	XP_030500803.1, XP_030506304.1
GO:0009535_CC_chloroplast thylakoid membrane	0.835787	5	XP_030500943.1, XP_030501673.1
GO:0008541_CC_proteasome regulatory particle, lid subcomplex	0.837243	2	XP_030500803.1, XP_030500952.1
GO:0031225_CC_anchored component of membrane	0.840183	3	XP_030494293.1, XP_030493368.1, XP_030494252.1
GO:0009055_MF_electron transfer activity	0.843109	2	XP_030494252.1, XP_030481213.1
GO:0005313_MF_L-glutamate transmembrane transporter activity	0.84507	1	XP_030503498.1
GO:0009856_BP_pollination	0.84507	1	XP_030494252.1
GO:0015131_MF_oxaloacetate transmembrane transporter activity	0.84507	1	XP_030503498.1
GO:0015139_MF_alpha-ketoglutarate transmembrane transporter activity	0.84507	1	XP_030503498.1
GO:0015140_MF_malate transmembrane transporter activity	0.84507	1	XP_030503498.1
GO:0015367_MF_oxoglutarate:malate antiporter activity	0.84507	1	XP_030503498.1
GO:0015729_BP_oxaloacetate transport	0.84507	1	XP_030503498.1
GO:0015742_BP_alpha-ketoglutarate transport	0.84507	1	XP_030503498.1
GO:0015743_BP_malate transport	0.84507	1	XP_030503498.1
GO:0015813_BP_L-glutamate transmembrane transport	0.84507	1	XP_030503498.1
GO:0019676_BP_ammonia assimilation cycle	0.84507	1	XP_030503498.1
GO:0031012_CC_extracellular matrix	0.84507	1	XP_030494252.1
GO:0048653_BP_anther development	0.84507	1	XP_030494252.1
GO:0071423_BP_malate transmembrane transport	0.84507	1	XP_030503498.1
GO:0005768_CC_endosome	0.847588	6	XP_030482867.1, XP_030491792.1
GO:0005773_CC_vacuole	0.854592	3	XP_030479631.1, XP_030506304.1, XP_030481213.1
GO:0015036_MF_disulfide oxidoreductase activity	0.855446	1	XP_030490535.1
GO:0031314_CC_extrinsic component of mitochondrial inner membrane	0.855446	1	XP_030490535.1
GO:0009625_BP_response to insect	0.867347	3	XP_030504584.1, XP_030507932.1
GO:0009723_BP_response to ethylene	0.867497	5	XP_030487534.1, XP_030499404.1, XP_030489142.1, XP_030488377.1, XP_030488382.1
GO:0009651_BP_response to salt stress	0.872362	18	XP_030510064.1, XP_030504584.1, XP_030501643.1, XP_030491792.1, XP_030499531.1
GO:0042344_BP_indole glucosinolate catabolic process	0.876557	5	XP_030504584.1, XP_030499531.1, XP_030488377.1, XP_030504583.1, XP_030488382.1
GO:0000050_BP_urea cycle	0.887129	1	XP_030489906.1
GO:0004053_MF_arginase activity	0.887129	1	XP_030489906.1
GO:0006527_BP_arginine catabolic process	0.887129	1	XP_030489906.1
GO:0006560_BP_proline metabolic process	0.887129	1	XP_030489906.1
GO:0006570_BP_tyrosine metabolic process	0.887129	1	XP_030489906.1
GO:0006591_BP_ornithine metabolic process	0.887129	1	XP_030489906.1
GO:0006595_BP_polyamine metabolic process	0.887129	1	XP_030489906.1
GO:0008783_MF_agmatinase activity	0.887129	1	XP_030489906.1
GO:0009445_BP_putrescine metabolic process	0.887129	1	XP_030489906.1
GO:0009446_BP_putrescine biosynthetic process	0.887129	1	XP_030489906.1
GO:0033389_BP_putrescine biosynthetic process from arginine, using agmatinase	0.887129	1	XP_030489906.1
GO:0005774_CC_vacuolar membrane	0.89128	5	XP_030491792.1, XP_030479631.1, XP_030482706.1, XP_030496545.1
GO:0016020_CC_membrane	0.895477	16	XP_030504584.1, XP_030510873.1, XP_030485668.1, XP_030489391.1, XP_030479631.1, XP_030510546.1
GO:0009408_BP_response to heat	0.897361	2	XP_030500803.1, XP_030510333.1
GO:0048527_BP_lateral root development	0.897361	2	XP_030499531.1, XP_030500887.1
GO:0005525_MF_GTP binding	0.898649	4	XP_030482657.1, XP_030496545.1, XP_030505662.1, XP_030491792.1
GO:0016836_MF_hydro-lyase activity	0.905433	1	XP_030498882.1
GO:0019171_MF_3-hydroxyacyl-[acyl-carrier-protein] dehydratase activity	0.905433	1	XP_030498882.1
GO:0047450_MF_crotonoyl-[acyl-carrier-protein] hydratase activity	0.905433	1	XP_030498882.1
GO:0005743_CC_mitochondrial inner membrane	0.909091	2	XP_030489391.1, XP_030490535.1
GO:0010287_CC_plastoglobule	0.909091	2	XP_030501673.1, XP_030492425.1
GO:0046658_CC_anchored component of plasma membrane	0.909091	2	XP_030494252.1, XP_030494293.1
GO:0046961_MF_proton-transporting ATPase activity, rotational mechanism	0.910217	2	XP_030492425.1, XP_030482706.1
GO:0033176_CC_proton-transporting V-type ATPase complex	0.919517	1	XP_030482706.1
GO:0006949_BP_syncytium formation	0.920792	1	XP_030481299.1
GO:0009664_BP_plant-type cell wall organization	0.920792	1	XP_030481299.1
GO:0009739_BP_response to gibberellin	0.920792	1	XP_030481299.1
GO:0009828_BP_plant-type cell wall loosening	0.920792	1	XP_030481299.1
GO:0009831_BP_plant-type cell wall modification involved in multidimensional cell growth	0.920792	1	XP_030481299.1
GO:0010114_BP_response to red light	0.920792	1	XP_030481299.1
GO:0080022_BP_primary root development	0.920792	1	XP_030481299.1
GO:0009507_CC_chloroplast	0.922691	17	XP_030482939.1, XP_030499486.1, XP_030497988.1, XP_030485668.1, XP_030501916.1, XP_030507932.1, XP_030494940.1, XP_030508231.1
GO:0010333_MF_terpene synthase activity	0.93159	1	XP_030507932.1
GO:0010334_MF_sesquiterpene synthase activity	0.93159	1	XP_030507932.1
GO:0016099_BP_monoterpenoid biosynthetic process	0.93159	1	XP_030507932.1
GO:0016106_BP_sesquiterpenoid biosynthetic process	0.93159	1	XP_030507932.1
GO:0016114_BP_terpenoid biosynthetic process	0.93159	1	XP_030507932.1
GO:0034002_MF_(R)-limonene synthase activity	0.93159	1	XP_030507932.1
GO:0034768_MF_(E)-beta-ocimene synthase activity	0.93159	1	XP_030507932.1
GO:0043693_BP_monoterpene biosynthetic process	0.93159	1	XP_030507932.1
GO:0050550_MF_pinene synthase activity	0.93159	1	XP_030507932.1
GO:0050551_MF_myrcene synthase activity	0.93159	1	XP_030507932.1
GO:0050552_MF_(4S)-limonene synthase activity	0.93159	1	XP_030507932.1
GO:0052578_MF_alpha-farnesene synthase activity	0.93159	1	XP_030507932.1
GO:0080015_MF_sabinene synthase activity	0.93159	1	XP_030507932.1
GO:0102701_MF_tricyclene synthase activity	0.93159	1	XP_030507932.1
GO:0009908_BP_flower development	0.932551	2	XP_030500803.1, XP_030501681.1
GO:0004028_MF_3-chloroallyl aldehyde dehydrogenase activity	0.936634	1	XP_030488560.1
GO:0004029_MF_aldehyde dehydrogenase (NAD) activity	0.936634	1	XP_030488560.1
GO:0008802_MF_betaine-aldehyde dehydrogenase activity	0.936634	1	XP_030488560.1
GO:0009516_CC_leucoplast	0.936634	1	XP_030488560.1
GO:0016620_MF_oxidoreductase activity, acting on the aldehyde or oxo group of donors, NAD or NADP as acceptor	0.936634	1	XP_030488560.1
GO:0019285_BP_glycine betaine biosynthetic process from choline	0.936634	1	XP_030488560.1
GO:0050269_MF_coniferyl-aldehyde dehydrogenase activity	0.936634	1	XP_030488560.1
GO:0050832_BP_defense response to fungus	0.941886	6	XP_030504584.1, XP_030499531.1, XP_030507932.1, XP_030489906.1
GO:0003991_MF_acetylglutamate kinase activity	0.943662	1	XP_030494940.1
GO:0006526_BP_arginine biosynthetic process	0.943662	1	XP_030494940.1
GO:0034618_MF_arginine binding	0.943662	1	XP_030494940.1
GO:0042450_BP_arginine biosynthetic process via ornithine	0.943662	1	XP_030494940.1
GO:0003826_MF_alpha-ketoacid dehydrogenase activity	0.950495	1	XP_030507248.1
GO:0004147_MF_dihydrolipoamide branched chain acyltransferase activity	0.950495	1	XP_030507248.1
GO:0009646_BP_response to absence of light	0.950495	1	XP_030507248.1
GO:0009744_BP_response to sucrose	0.950495	1	XP_030507248.1
GO:0016407_MF_acetyltransferase activity	0.950495	1	XP_030507248.1
GO:0043617_BP_cellular response to sucrose starvation	0.950495	1	XP_030507248.1
GO:0043754_MF_dihydrolipoyllysine-residue (2-methylpropanoyl)transferase activity	0.950495	1	XP_030507248.1
GO:0055114_BP_oxidation-reduction process	0.955779	16	XP_030487272.1, XP_030499135.1, XP_030510873.1, XP_030503930.1, XP_030510546.1
GO:0000911_BP_cytokinesis by cell plate formation	0.956633	3	XP_030491792.1, XP_030496545.1
GO:0008428_MF_ribonuclease inhibitor activity	0.965795	1	XP_030505650.1
GO:0047443_MF_4-hydroxy-4-methyl-2-oxoglutarate aldolase activity	0.965795	1	XP_030505650.1
GO:0051252_BP_regulation of RNA metabolic process	0.965795	1	XP_030505650.1
GO:0005618_CC_cell wall	0.966216	4	XP_030494293.1, XP_030493368.1, XP_030481299.1, XP_030488312.1
GO:0003400_BP_regulation of COPII vesicle coating	0.971831	1	XP_030505662.1
GO:0005795_CC_Golgi stack	0.971831	1	XP_030505662.1
GO:0006888_BP_endoplasmic reticulum to Golgi vesicle-mediated transport	0.971831	1	XP_030505662.1
GO:0016050_BP_vesicle organization	0.971831	1	XP_030505662.1
GO:0016192_BP_vesicle-mediated transport	0.971831	1	XP_030505662.1
GO:0019898_CC_extrinsic component of membrane	0.971831	1	XP_030505662.1
GO:0030127_CC_COPII vesicle coat	0.971831	1	XP_030505662.1
GO:0061024_BP_membrane organization	0.971831	1	XP_030505662.1
GO:0070863_BP_positive regulation of protein exit from endoplasmic reticulum	0.971831	1	XP_030505662.1
GO:0070971_CC_endoplasmic reticulum exit site	0.971831	1	XP_030505662.1
GO:0000139_CC_Golgi membrane	0.972603	3	XP_030506304.1, XP_030496545.1, XP_030491792.1
GO:0003924_MF_GTPase activity	0.972603	3	XP_030496545.1, XP_030505662.1, XP_030491792.1
GO:0005623_CC_cell	0.972603	3	XP_030500887.1, XP_030496545.1, XP_030491792.1
GO:0006886_BP_intracellular protein transport	0.972603	3	XP_030496545.1, XP_030505662.1, XP_030491792.1
GO:0009306_BP_protein secretion	0.972603	3	XP_030496545.1, XP_030479728.1, XP_030491792.1
GO:0010008_CC_endosome membrane	0.972603	3	XP_030506304.1, XP_030496545.1, XP_030491792.1
GO:0005507_MF_copper ion binding	0.975232	2	XP_030496352.1, XP_030494252.1
GO:0009817_BP_defense response to fungus, incompatible interaction	0.975877	6	XP_030504584.1, XP_030498882.1, XP_030488377.1, XP_030504583.1, XP_030488382.1
GO:0016747_MF_transferase activity, transferring acyl groups other than amino-acyl groups	0.976608	4	XP_030497357.1, XP_030503193.1, XP_030506108.1, XP_030504386.1
GO:0005199_MF_structural constituent of cell wall	0.977041	3	XP_030488312.1, XP_030481299.1
GO:0009536_CC_plastid	0.97762	11	XP_030500943.1, XP_030503498.1, XP_030508231.1, XP_030504443.1, XP_030490535.1, XP_030493261.1, XP_030498210.1, XP_030486816.1, XP_030489689.1, XP_030496352.1
GO:0007275_BP_multicellular organism development	0.979592	3	XP_030488312.1, XP_030504443.1
GO:0006904_BP_vesicle docking involved in exocytosis	0.983871	2	XP_030491792.1, XP_030496545.1
GO:0009504_CC_cell plate	0.983871	2	XP_030491792.1, XP_030496545.1
GO:0010089_BP_xylem development	0.983871	2	XP_030491792.1, XP_030496545.1
GO:0010508_BP_positive regulation of autophagy	0.983871	2	XP_030491792.1, XP_030496545.1
GO:0010623_BP_programmed cell death involved in cell development	0.983871	2	XP_030491792.1, XP_030496545.1
GO:0017157_BP_regulation of exocytosis	0.983871	2	XP_030491792.1, XP_030496545.1
GO:0031902_CC_late endosome membrane	0.983871	2	XP_030491792.1, XP_030496545.1
GO:0032482_BP_Rab protein signal transduction	0.983871	2	XP_030491792.1, XP_030496545.1
GO:0042546_BP_cell wall biogenesis	0.983871	2	XP_030491792.1, XP_030496545.1
GO:0045324_BP_late endosome to vacuole transport	0.983871	2	XP_030491792.1, XP_030496545.1
GO:1905177_BP_tracheary element differentiation	0.983871	2	XP_030491792.1, XP_030496545.1
GO:0009706_CC_chloroplast inner membrane	0.984145	5	XP_030500943.1, XP_030503498.1, XP_030504443.1, XP_030489689.1, XP_030496352.1
GO:0005759_CC_mitochondrial matrix	0.989474	4	XP_030503930.1, XP_030507248.1, XP_030488560.1, XP_030496352.1
GO:0009941_CC_chloroplast envelope	0.98994	1	XP_030508231.1
GO:0048364_BP_root development	0.99094	5	XP_030485668.1, XP_030507932.1, XP_030488377.1, XP_030488382.1, XP_030500887.1
GO:0005515_MF_protein binding	0.991	36	XP_030496860.1, XP_030504798.1, XP_030499135.1, XP_030504584.1, XP_030485668.1, XP_030501643.1, XP_030489391.1, XP_030488312.1, XP_030491792.1, XP_030500803.1
GO:0005794_CC_Golgi apparatus	0.995851	9	XP_030482867.1, XP_030491792.1, XP_030505662.1, XP_030493261.1, XP_030496545.1
GO:0005777_CC_peroxisome	0.997868	7	XP_030504584.1, XP_030488560.1, XP_030490535.1, XP_030498210.1, XP_030496352.1, XP_030504583.1
