# Supplementary material for: Characterization of the Cannabis sativa glandular trichome proteome
Source: PLoS One. 2021 Apr 1;16(4):e0242633. doi: 10.1371/journal.pone.0242633 (PMC8016307; doi:10.1371/journal.pone.0242633)
Supplement: S3 Table — Overly abundant proteins in head vs late flowers [1], in late flowers vs head [2], in stalk vs late flowers [3], in late flowers vs stalk [4], in head vs stalk [5] and in stalk vs head [6]. In addition to providing protein accession ID, protein name, p-value and log2 fold change, proteins were categorized according to main metabolic function (category). (XLSX) [file pone.0242633.s003.xlsx]

## Sheet: S3 caption
S3 Table [1-6] List of proteins found in relative abundance in pairwise comparisons of all tissues Overly abundant proteins in head vs late flowers [1], in late flowers vs head [2], in stalk vs late flowers [3], in late flowers vs stalk [4], in head vs stalk [5] and in stalk vs head [6]. In addition to providing protein accession ID, protein name, p-value and log2 fold change, proteins were categ…

## Sheet: 1 High head vs late Flowers
Accession	Protein Name	p-Value	Log2 (fold change)	Category
ALF04040.1	ATPase subunit 4 (mitochondrion)	0.00120882	10	energy metabolism
ALF04049.1	cytochrome c oxidase subunit 2 (mitochondrion)	0.00051694	10	energy metabolism
ALF04055.1	ATPase subunit 8 (mitochondrion)	0.00015659	10	energy metabolism
ARE72260.1	terpene synthase alloromadendrene	0.00017713	10	secondary metabolism
DAC76710.1	TPA_exp: prenyltransferase 4	0.00218327	10	secondary metabolism
DAC76713.1	TPA_exp: prenyltransferase 3	0.0002412	10	secondary metabolism
XP_030482574.1	protein STRICTOSIDINE SYNTHASE-LIKE 10-like	0.00030421	10	secondary metabolism
XP_030489906.1	arginase 1, mitochondrial	0.00218715	10	AA metabolism
XP_030496860.1	14-3-3 protein 1 isoform X1	0.00160635	10	other
XP_030497560.1	2-acylphloroglucinol 4-prenyltransferase-like	0.00064003	10	secondary metabolism
XP_030500803.1	26S proteasome non-ATPase regulatory subunit 8 homolog A	0.00165468	10	Protein metabolism
XP_030500887.1	ABC transporter B family member 2-like	0.00024327	10	Transport
XP_030505717.1	uncharacterized protein LOC115720692	0.00017713	10	other
XP_030502137.1	methionine gamma-lyase	1.3318e-05	7.07876	AA metabolism
XP_030488808.1	aspartyl protease family protein 2	0.00222333	6.94942	AA metabolism
XP_030510920.1	uncharacterized protein LOC115725510	0.00067612	6.26325	other
XP_030499793.1	peroxidase 72	0.001883	5.83193	Detoxification
XP_030481782.1	serine/threonine-protein phosphatase 2A 65 kDa regulatory subunit A beta isoform	0.0007849	5.3862	other
XP_030494807.1	ADP-ribosylation factor-like	0.000215	4.75939	other
XP_030494561.1	nucleoside diphosphate kinase 2, chloroplastic	0.00025903	4.53941	other
AFN42529.1	chalcone isomerase-like protein	0.00011823	4.363	secondary metabolism
XP_030485614.1	BURP domain protein RD22-like	0.0007935	3.88188	other
XP_030508321.1	desiccation-related protein PCC13-62-like isoform X1	0.00121159	3.85547	other
ARE72265.1	IDI, partial	0.00014302	3.6949	other
XP_030490488.1	pectinesterase-like	0.00151665	3.5232	other
AFN42527.1	olivetolic acid cyclase	1.4711e-05	3.46462	secondary metabolism
XP_030496959.1	ATP-citrate synthase alpha chain protein 1 #	0.00055569	3.19091	Secondary metabolism
XP_030496648.1	fructose-bisphosphate aldolase 3, chloroplastic	0.00151655	3.1419	sugar metabolism
XP_030494188.1	aspartic proteinase-like protein 2	0.00154794	3.05197	AA metabolism
XP_030500751.1	6-phosphogluconate dehydrogenase, decarboxylating 3, chloroplastic	0.00046043	3.00527	sugar metabolism
XP_030490877.1	40S ribosomal protein SA-like isoform X1	0.00238675	2.9301	Protein metabolism
XP_030493130.1	60S ribosomal protein L24	0.00175365	2.90071	Protein metabolism
XP_030480704.1	phosphoenolpyruvate carboxylase	0.00152856	2.86957	sugar metabolism
XP_030500605.1	uncharacterized protein LOC115716048	0.00167294	2.73296	other
XP_030507801.1	desiccation-related protein PCC13-62-like	0.0007628	2.65137	other
XP_030493857.1	peroxiredoxin-2E-2, chloroplastic	0.00077275	2.6358	Detoxification
XP_030481657.1	14-3-3-like protein A	5.5942e-06	2.5785	other
XP_030482241.1	acetyl-CoA acetyltransferase, cytosolic 1	0.0021814	2.52792	lipid metabolism
XP_030504574.1	linoleate 13S-lipoxygenase 2-1, chloroplastic-like isoform X1	0.00031274	2.26513	lipid metabolism
XP_030480650.1	non-specific lipid-transfer protein 1-like	0.0013341	2.26183	lipid metabolism
XP_030510626.1	thioredoxin H1-like isoform X1	0.00228228	2.25775	Detoxification
XP_030501489.1	acyl-CoA-binding protein isoform X2	0.00015212	2.2561	lipid metabolism
XP_030481956.1	mitochondrial phosphate carrier protein 3, mitochondrial-like	0.00015297	2.16095	energy metabolism
XP_030494289.1	glucan endo-1,3-beta-glucosidase, basic isoform-like isoform X1	0.0022863	2.06254	other
XP_030509401.1	ATP-citrate synthase beta chain protein 2	0.00129404	1.92969	energy metabolism
ALF04039.1	ATP synthase F1 subunit 1 (mitochondrion)	0.00051386	1.81819	ATPase
XP_030497048.1	biotin carboxylase 2, chloroplastic	0.00060147	1.80895	other
XP_030496730.1	uncharacterized protein LOC115712571	0.00242053	1.75946	other
XP_030500783.1	nucleoside diphosphate kinase 3-like	0.00090562	1.63604	other
XP_030507062.1	isocitrate dehydrogenase [NADP]	0.00099261	1.62003	energy metabolism
XP_030483244.1	aspartate aminotransferase P2, mitochondrial	0.00106971	1.40912	AA metabolism
XP_030504263.1	L-ascorbate peroxidase, cytosolic-like	0.00027678	1.14872	Detoxification
XP_030479992.1	ferredoxin-NADP reductase, root isozyme	0.0054	2.802	reducing power

## Sheet: 2 High late Flowers vs head
Accession	Protein Name	p-Value	Log2 (fold change)	Category
ADL63790.1	ribosomal protein S3, partial (mitochondrion)	0.000357354	10	Protein metabolism
XP_030481704.1	uncharacterized protein LOC115698700	0.000321486	10	other
XP_030481731.1	glutathione S-transferase DHAR2-like isoform X2	0.000994032	10	Detoxification
XP_030486758.1	chloroplast stem-loop binding protein of 41 kDa a, chloroplastic	9.98907e-06	10	Photosynthesis
XP_030488359.1	nucleosome assembly protein 1;2	3.29226e-05	10	other
XP_030489920.1	50S ribosomal protein L5, chloroplastic	0.00126885	10	Protein metabolism
XP_030490690.1	protein transport protein SEC13 homolog B	0.00126885	10	Transport
XP_030493290.1	protein MODIFIER OF SNC1 11	0.000321486	10	other
XP_030493365.1	carotenoid 9,10(9',10')-cleavage dioxygenase 1-like	0.000835466	10	Photosynthesis
XP_030493816.1	calcium sensing receptor, chloroplastic	0.00173871	10	other
XP_030500790.1	ribosome-binding factor PSRP1, chloroplastic	0.000478189	10	Protein metabolism
XP_030500895.1	elongation factor G-2, chloroplastic	4.0474e-05	10	other
XP_030502962.1	CDGSH iron-sulfur domain-containing protein NEET	0.000888269	10	other
XP_030508121.1	uncharacterized protein LOC115722900 isoform X1	0.000805652	10	other
XP_030511151.1	chaperone protein dnaJ 10	0.000321486	10	Protein metabolism
XP_030487371.1	uncharacterized protein LOC115704298	0.00141643	6.03569	other
XP_030482585.1	ferredoxin-dependent glutamate synthase, chloroplastic	2.90647e-05	5.82724	other
XP_030505672.1	chloroplast stem-loop binding protein of 41 kDa b, chloroplastic	0.000197392	5.62733	Photosynthesis
XP_030493923.1	LOW QUALITY PROTEIN: glutamate-1-semialdehyde 2,1-aminomutase 2, chloroplastic-like	7.17062e-05	5.58915	other
XP_030498323.1	ATP-dependent zinc metalloprotease FTSH, chloroplastic	0.00011858	5.37329	Photosynthesis
XP_030489368.1	malate dehydrogenase [NADP], chloroplastic	0.000185496	5.27769	Photosynthesis
XP_030482790.1	protein disulfide isomerase-like 2-3	0.000550925	5.08524	Protein metabolism
XP_030510850.1	histone H2A.6	0.000475651	4.77966	other
XP_030482903.1	glucose-1-phosphate adenylyltransferase small subunit 2, chloroplastic	0.000435558	4.52	Sugar metabolism
XP_030481141.1	fructose-1,6-bisphosphatase, chloroplastic	0.000324688	4.01601	Photosynthesis
XP_030491785.1	photosystem I reaction center subunit VI, chloroplastic-like	0.000259018	4.01381	Photosynthesis
XP_030485133.1	soluble inorganic pyrophosphatase 6, chloroplastic	0.00122151	3.66376	other
XP_030478538.1	peptidyl-prolyl cis-trans isomerase FKBP12	0.00168418	3.63003	AA metabolism
XP_030492794.1	elongation factor Tu, chloroplastic	0.000426101	3.45956	other
XP_030483081.1	2-methylene-furan-3-one reductase-like	0.0013082	3.38224	other
XP_030499017.1	putative glucose-6-phosphate 1-epimerase	0.000854847	3.20226	Sugar metabolism
XP_030496367.1	oxygen-evolving enhancer protein 1, chloroplastic	0.00200675	3.07367	Photosynthesis
XP_030488248.1	cysteine proteinase inhibitor 12-like	0.00052277	2.27728	other
XP_030482568.1	oxygen-evolving enhancer protein 2, chloroplastic	0.00175428	2.11727	Photosynthesis
XP_030486208.1	glutathione S-transferase DHAR2-like	0.000613038	2.04972	Detoxification
XP_030496506.1	calnexin homolog	0.000158272	1.87061	other
XP_030491635.1	aminomethyltransferase, mitochondrial	0.000157505	1.34822	AA metabolism
XP_030505180.1	probable UDP-arabinopyranose mutase 1	0.00155443	1.16981	other
XP_030503400.1	UTP--glucose-1-phosphate uridylyltransferase	0.00107096	1.09868	Lipid metabolism
XP_030491649.1	protein disulfide-isomerase-like	0.00217635	1.08756	Protein metabolism

## Sheet: 3 High stalk vs late Flowers
Accession	Protein Name	p-Value	Log2 (fold change)	Category
AJK91402.1	photosystem II protein D1 (chloroplast)	0.00178217	10	Photosynthesis
AKC34410.1	cannabidiolic acid synthase	0.00063643	10	secondary metabolism
XP_030496238.1	calmodulin-7	0.00777506	10	other
XP_030499793.1	peroxidase 72	0.00180129	5.98255	Detoxification
XP_030485614.1	BURP domain protein RD22-like	3.8621e-05	5.52418	other
XP_030502093.1	V-type proton ATPase subunit F	0.0156998	5.49333	Transport
AFN42527.1	olivetolic acid cyclase	0.00101778	5.02027	secondary metabolism
XP_030493688.1	uncharacterized protein LOC115709668	3.0404e-05	4.61169	other
XP_030480650.1	non-specific lipid-transfer protein 1-like	0.00501469	4.09012	Lipid metabolism
XP_030496648.1	fructose-bisphosphate aldolase 3, chloroplastic	0.00083798	4.00373	sugar metabolism
XP_030493857.1	peroxiredoxin-2E-2, chloroplastic	0.00029502	3.97798	Detoxification
XP_030507801.1	desiccation-related protein PCC13-62-like	0.00079548	3.92474	other
XP_030504034.1	probable histone H2B.1	0.00258331	3.76461	other
ALF04039.1	ATP synthase F1 subunit 1 (mitochondrion)	1.0403e-05	2.87723	Energy metabolism
XP_030497123.1	MLP-like protein 423	0.0097063	2.7064	other
XP_030481652.1	histone H4	0.003236	2.70031	other
XP_030507170.1	cytochrome c oxidase subunit 6b-1-like	0.00664721	2.65228	Energy metabolism
ARE72266.1	HDS, partial	0.017957	2.30648	other
XP_030498910.1	ATP synthase subunit beta, mitochondrial	0.00025539	1.96246	Energy metabolism
XP_030504263.1	L-ascorbate peroxidase, cytosolic-like	0.00824086	1.94234	Detoxification
XP_030500783.1	nucleoside diphosphate kinase 3-like	0.0148394	1.84483	energy metabolism
XP_030503529.1	aquaporin PIP2-2-like	0.00979141	1.79511	other
XP_030485469.1	peroxiredoxin-2B-like	0.0039935	1.67472	Detoxification
XP_030508797.1	malate dehydrogenase	0.00476094	1.35936	energy metabolism

## Sheet: 4 High Flowers vs Stalks
Accession	Protein Name	p-value	Log2(fold change)	Category
XP_030477674.1	60S acidic ribosomal protein P3	1.1547e-06	10	Protein turnover
XP_030488248.1	cysteine proteinase inhibitor 12-like	1.2375e-06	10	Protein turnover
XP_030496506.1	calnexin homolog	3.6523e-06	10	other
XP_030503400.1	UTP--glucose-1-phosphate uridylyltransferase	5.7069e-06	10	sugar metabolism
XP_030486758.1	chloroplast stem-loop binding protein of 41 kDa a, chloroplastic	9.9891e-06	10	Photosynthesis
XP_030498952.1	succinate dehydrogenase [ubiquinone] flavoprotein subunit 1, mitochondrial	1.1764e-05	10	energy metabolism
XP_030491635.1	aminomethyltransferase, mitochondrial	1.4599e-05	10	AA metabolism
XP_030480103.1	glutathione reductase, chloroplastic	1.5861e-05	10	Detoxification
XP_030482585.1	ferredoxin-dependent glutamate synthase, chloroplastic	1.9841e-05	10	AA metabolism
XP_030494094.1	probable aspartyl aminopeptidase	2.0484e-05	10	AA metabolism
XP_030484297.1	mitochondrial outer membrane protein porin of 36 kDa	2.2408e-05	10	other
XP_030490006.1	aquaporin PIP1-3	3.1397e-05	10	Transport
XP_030488359.1	nucleosome assembly protein 1;2	3.2923e-05	10	other
XP_030500895.1	elongation factor G-2, chloroplastic	4.0474e-05	10	other
XP_030481141.1	fructose-1,6-bisphosphatase, chloroplastic	4.6729e-05	10	Photosynthesis
XP_030510621.1	ornithine carbamoyltransferase, chloroplastic	4.7984e-05	10	other
XP_030483167.1	succinate--CoA ligase [ADP-forming] subunit alpha, mitochondrial	5.7807e-05	10	Sugar metabolism
XP_030493923.1	LOW QUALITY PROTEIN: glutamate-1-semialdehyde 2,1-aminomutase 2, chloroplastic-like	6.1848e-05	10	other
XP_030489728.1	uncharacterized protein LOC115706278	7.6789e-05	10	other
XP_030487681.1	ATP synthase gamma chain, chloroplastic	7.6818e-05	10	Photosynthesis
XP_030498323.1	ATP-dependent zinc metalloprotease FTSH, chloroplastic	8.0807e-05	10	photosynthesis
XP_030492155.1	ribulose bisphosphate carboxylase/oxygenase activase, chloroplastic isoform X1	8.5011e-05	10	photosynthesis
XP_030486208.1	glutathione S-transferase DHAR2-like	8.9526e-05	10	Detoxification
XP_030505180.1	probable UDP-arabinopyranose mutase 1	9.1764e-05	10	other
XP_030491785.1	photosystem I reaction center subunit VI, chloroplastic-like	0.00012618	10	Photosynthesis
XP_030489368.1	malate dehydrogenase [NADP], chloroplastic	0.00012915	10	sugar metabolism
XP_030498826.1	probable glucan endo-1,3-beta-glucosidase A6	0.0001347	10	other
XP_030503049.1	histone H2B-like	0.0001347	10	other
XP_030484852.1	carbonic anhydrase 2 isoform X1	0.00016423	10	other
XP_030486307.1	D-3-phosphoglycerate dehydrogenase 1, chloroplastic-like	0.00017181	10	AA metabolism
XP_030505672.1	chloroplast stem-loop binding protein of 41 kDa b, chloroplastic	0.00017458	10	other
XP_030488073.1	mitochondrial-processing peptidase subunit alpha-like	0.00018646	10	Protein turnover
XP_030491192.1	40S ribosomal protein S27-2	0.00019049	10	Protein turnover
XP_030493268.1	monodehydroascorbate reductase	0.00019094	10	Detoxification
XP_030482903.1	glucose-1-phosphate adenylyltransferase small subunit 2, chloroplastic	0.00021593	10	Sugar metabolism
XP_030499072.1	HMG-Y-related protein B-like	0.00021903	10	other
XP_030496986.1	phosphoglucomutase, cytoplasmic	0.000221	10	sugar metabolism
XP_030502233.1	probable phospholipid hydroperoxide glutathione peroxidase isoform X1	0.00023636	10	Detoxification
XP_030494861.1	alcohol dehydrogenase 1	0.00025467	10	Detoxification
XP_030492794.1	elongation factor Tu, chloroplastic	0.00026338	10	other
XP_030499017.1	putative glucose-6-phosphate 1-epimerase	0.00026817	10	sugar metabolism
XP_030510850.1	histone H2A.6	0.00029617	10	other
XP_030495540.1	S-adenosylmethionine synthase 3	0.00031393	10	AA metabolism
XP_030481704.1	uncharacterized protein LOC115698700	0.00032149	10	other
XP_030493290.1	protein MODIFIER OF SNC1 11	0.00032149	10	other
XP_030491964.1	glutamine--tRNA ligase	0.00032149	10	Protein turnover
XP_030511151.1	chaperone protein dnaJ 10	0.00032149	10	Protein turnover
XP_030480009.1	60S acidic ribosomal protein P2A-like	0.0003412	10	Protein turnover
ADL63790.1	ribosomal protein S3, partial (mitochondrion)	0.00035735	10	Protein turnover
XP_030481474.1	mitochondrial outer membrane protein porin of 34 kDa-like	0.00035936	10	Energy metabolism
XP_030483275.1	serpin-ZX	0.0003888	10	other
XP_030510413.1	40S ribosomal protein S2-4-like	0.00039786	10	Protein turnover
XP_030482790.1	protein disulfide isomerase-like 2-3	0.00040582	10	Protein turnover
XP_030478538.1	peptidyl-prolyl cis-trans isomerase FKBP12	0.00040686	10	other
XP_030500908.1	FAM10 family protein At4g22670 isoform X1	0.00041769	10	other
XP_030496922.1	nuclear transport factor 2B	0.00044176	10	Transport
XP_030500790.1	ribosome-binding factor PSRP1, chloroplastic	0.00047819	10	Protein turnover
XP_030485133.1	soluble inorganic pyrophosphatase 6, chloroplastic	0.00049433	10	Protein turnover
XP_030496730.1	uncharacterized protein LOC115712571	0.00050787	10	other
XP_030483081.1	2-methylene-furan-3-one reductase-like	0.00063016	10	Sec metabolism
XP_030495432.1	40S ribosomal protein S13	0.00063934	10	Protein turnover
XP_030484605.1	ketol-acid reductoisomerase, chloroplastic	0.00068771	10	AA metabolism
XP_030489231.1	protein CURVATURE THYLAKOID 1A, chloroplastic	0.00071147	10	photosynthesis
XP_030488611.1	adenosine kinase 2	0.00074897	10	other
XP_030497048.1	biotin carboxylase 2, chloroplastic	0.00077981	10	lipid metabolism
XP_030508121.1	uncharacterized protein LOC115722900 isoform X1	0.00080565	10	other
XP_030507107.1	stem-specific protein TSJT1	0.00083547	10	other
XP_030493365.1	carotenoid 9,10(9',10')-cleavage dioxygenase 1-like	0.00083547	10	Sec metabolism
XP_030497012.1	basic transcription factor 3	0.00085887	10	other
XP_030502962.1	CDGSH iron-sulfur domain-containing protein NEET	0.00088827	10	other
XP_030498670.1	60S ribosomal protein L27a-3	0.00089399	10	Protein turnover
XP_030479907.1	uncharacterized protein Os08g0359500	0.00090826	10	other
XP_030499096.1	histone H1-like	0.00094804	10	other
XP_030490052.1	eukaryotic translation initiation factor 3 subunit A	0.00096233	10	other
XP_030496954.1	chloroplast envelope quinone oxidoreductase homolog	0.00098988	10	other
XP_030481731.1	glutathione S-transferase DHAR2-like isoform X2	0.00099403	10	Detoxification
AJK91435.1	cytochrome f (chloroplast)	0.00099629	10	Photosynthesis
XP_030486574.1	elongation factor Tu, mitochondrial	0.00103782	10	other
XP_030485570.1	probable histone H2A variant 3	0.00108836	10	other
XP_030500363.1	primary amine oxidase-like	0.00109268	10	other
XP_030492067.1	cysteine synthase	0.00113551	10	AA metabolism
XP_030510561.1	stromal 70 kDa heat shock-related protein, chloroplastic	0.00121841	10	other
XP_030490597.1	ferritin-3, chloroplastic-like	0.00123281	10	Photosynthesis
XP_030485535.1	pyruvate dehydrogenase E1 component subunit beta-1, mitochondrial	0.00123424	10	energy metabolism
XP_030489920.1	50S ribosomal protein L5, chloroplastic	0.00126885	10	Protein turnover
XP_030490690.1	protein transport protein SEC13 homolog B	0.00126885	10	Transport
XP_030485037.1	ubiquitin-conjugating enzyme E2 variant 1C	0.00128421	10	other
XP_030487371.1	uncharacterized protein LOC115704298	0.00129877	10	other
XP_030480291.1	auxin-repressed 12.5 kDa protein	0.00131953	10	other
XP_030479817.1	protein IN2-1 homolog B-like isoform X1	0.00139832	10	other
XP_030490191.1	aminopeptidase M1-like	0.00140456	10	Protein turnover
XP_030500766.1	reticulon-like protein B4	0.00140709	10	other
XP_030478854.1	proteasome subunit alpha type-5	0.00140709	10	Protein turnover
XP_030502075.1	glycine cleavage system H protein, mitochondrial-like	0.00144552	10	aa metabolism
XP_030494030.1	60S ribosomal protein L27a-3	0.00147047	10	Protein turnover
XP_030505773.1	peptidyl-prolyl cis-trans isomerase CYP19-3	0.00150752	10	aa metabolism
XP_030500810.1	phosphoribulokinase, chloroplastic-like	0.00153908	10	photosynthesis
XP_030488269.1	metacaspase-4	0.00157986	10	other
XP_030483898.1	proteasome subunit beta type-3-A	0.00157986	10	Protein turnover
XP_030488392.1	N-terminal acetyltransferase A complex auxiliary subunit NAA15	0.00168733	10	protein turnover
XP_030489288.1	serine carboxypeptidase-like	0.00170236	10	Protein turnover
XP_030493816.1	calcium sensing receptor, chloroplastic	0.00173871	10	other
XP_030486143.1	60S ribosomal protein L36-2-like	0.00182485	10	Protein turnover
XP_030501090.1	proteasome subunit beta type-4	0.00186172	10	protein turnover
XP_030490783.1	glycine dehydrogenase (decarboxylating), mitochondrial	0.00215398	10	AA metabolism
XP_030488031.1	LOW QUALITY PROTEIN: ATP synthase delta chain, chloroplastic-like	0.00225432	10	other
XP_030478651.1	NHP2-like protein 1	0.00230624	10	other
XP_030497077.1	inositol-3-phosphate synthase	0.00248424	10	other
XP_030506150.1	peptide methionine sulfoxide reductase B5-like	0.00249616	10	detoxification
XP_030477762.1	aspartic proteinase A1-like	0.00249769	10	Protein turnover
XP_030477698.1	60S acidic ribosomal protein P2-2-like	0.00250664	10	Protein turnover
XP_030499928.1	peroxidase 17	0.00253605	10	Detoxification
XP_030499543.1	2-methylene-furan-3-one reductase	0.00254995	10	sec metabolism
XP_030477635.1	40S ribosomal protein S11	0.00259014	10	Protein turnover
XP_030494025.1	ribulose-phosphate 3-epimerase, chloroplastic	0.00268025	10	photosynthesis
XP_030505753.1	elongation factor 1-gamma-like	0.00268326	10	other
XP_030491423.1	acid phosphatase 1-like	0.00271218	10	other
XP_030485615.1	kinesin-like protein KIF20B	0.00274639	10	other
XP_030491228.1	plastid-lipid-associated protein, chloroplastic-like	0.00278945	10	Lipid metabolism
XP_030487862.1	LOW QUALITY PROTEIN: aquaporin PIP1-2-like	0.00278945	10	other
XP_030492890.1	fructose-bisphosphate aldolase, cytoplasmic isozyme	0.00282152	10	sugar metabolism
XP_030507313.1	heat shock factor-binding protein	0.00285523	10	protein turnover
XP_030509889.1	phospho-2-dehydro-3-deoxyheptonate aldolase 2, chloroplastic-like	0.00291049	10	aa metabolism
XP_030484559.1	uncharacterized protein LOC115701016 isoform X1	0.00291049	10	other
XP_030485006.1	uncharacterized protein LOC115701367	0.00291049	10	other
XP_030507480.1	caldesmon	0.00291049	10	other
XP_030497204.1	26S proteasome non-ATPase regulatory subunit 12 homolog A	0.00291049	10	Protein turnover
XP_030483150.1	elongation factor 1-gamma-like	0.00296664	10	other
XP_030498132.1	catalase-2	0.00302591	10	detoxification
XP_030500172.1	remorin-like	0.00303059	10	other
XP_030483203.1	uncharacterized protein LOC115699796	0.00304461	10	other
XP_030504184.1	probable linoleate 9S-lipoxygenase 5	0.00321087	10	lipid metabolism
XP_030492041.1	40S ribosomal protein S19-3-like	0.00321366	10	Protein turnover
XP_030510347.1	putative glucose-6-phosphate 1-epimerase	0.00321366	10	sugar metabolism
XP_030511006.1	NADP-dependent D-sorbitol-6-phosphate dehydrogenase-like	0.00334687	10	sugar metabolism
XP_030483057.1	probable mediator of RNA polymerase II transcription subunit 36b	0.00339989	10	other
XP_030484531.1	allene oxide cyclase, chloroplastic-like	0.00340959	10	Lipid metabolism
XP_030494352.1	LOW QUALITY PROTEIN: tyrosine--tRNA ligase 1, cytoplasmic-like	0.00340959	10	other
XP_030491470.1	50S ribosomal protein L31, chloroplastic	0.00341841	10	Protein turnover
XP_030506586.1	stress-response A/B barrel domain-containing protein At5g22580	0.00343912	10	other
XP_030481744.1	LOW QUALITY PROTEIN: UDP-D-apiose/UDP-D-xylose synthase 2-like	0.00343913	10	other
XP_030484209.1	enoyl-[acyl-carrier-protein] reductase [NADH], chloroplastic-like isoform X1	0.00343913	10	other
XP_030482661.1	T-complex protein 1 subunit zeta 1	0.00343913	10	Protein turnover
XP_030504068.1	protein PLASTID TRANSCRIPTIONALLY ACTIVE 16, chloroplastic	0.0034877	10	other
XP_030504809.1	ribulose bisphosphate carboxylase/oxygenase activase 2, chloroplastic-like	0.00349162	10	photosynthesis
XP_030491218.1	pyrophosphate--fructose 6-phosphate 1-phosphotransferase subunit beta	0.00363612	10	sugar metabolism
XP_030501489.1	acyl-CoA-binding protein isoform X2	0.00364107	10	other
XP_030483808.1	aldose 1-epimerase-like	0.00366517	10	other
XP_030504381.1	histone H1-like	0.00366811	10	other
XP_030489349.1	NADH dehydrogenase [ubiquinone] iron-sulfur protein 1, mitochondrial	0.00372808	10	energy metabolism
XP_030500928.1	DEAD-box ATP-dependent RNA helicase 38	0.00375481	10	other
XP_030507259.1	chaperonin CPN60-2, mitochondrial	0.00375617	10	Protein turnover
XP_030494165.1	RGG repeats nuclear RNA binding protein A-like	0.00378151	10	other
XP_030494275.1	eukaryotic translation initiation factor 3 subunit E	0.00379201	10	other
XP_030508138.1	uncharacterized protein LOC115722908	0.00379201	10	other
XP_030510034.1	zinc finger BED domain-containing protein DAYSLEEPER	0.00379201	10	other
XP_030490408.1	phosphoenolpyruvate carboxykinase (ATP)-like	0.00379201	10	Sugar metabolism
XP_030506682.1	pyruvate kinase, cytosolic isozyme	0.00379201	10	sugar metabolism
XP_030492061.1	mitochondrial pyruvate carrier 4	0.00379201	10	Transport
XP_030481578.1	beta-glucosidase 42	0.00379202	10	other
XP_030500794.1	probable ADP-ribosylation factor GTPase-activating protein AGD8	0.00379202	10	other
XP_030506249.1	LOW QUALITY PROTEIN: heat shock 70 kDa protein, mitochondrial-like	0.00382289	10	other
XP_030507596.1	stem-specific protein TSJT1	0.00384823	10	other
XP_030480996.1	cytochrome c	0.0038965	10	Energy metabolism
XP_030501074.1	aquaporin PIP1-1-like	0.0038965	10	Transport
XP_030497346.1	dihydrolipoyllysine-residue succinyltransferase component of 2-oxoglutarate dehydrogenase complex 1, mitochondrial-like	0.00394548	10	AA metabolism
XP_030485692.1	ATP synthase subunit b', chloroplastic	0.0042002	10	Photosynthesis
XP_030484972.1	heat shock protein 90-5, chloroplastic	0.00420279	10	other
XP_030478681.1	NADH-cytochrome b5 reductase-like protein	0.00429489	10	other
XP_030491734.1	enolase	0.00443464	10	sugar metabolism
XP_030485902.1	phosphoserine aminotransferase 2, chloroplastic-like	0.00445597	10	AA metabolism
XP_030504557.1	probable pyridoxal 5'-phosphate synthase subunit PDX1	0.00456636	10	other
XP_030494425.1	proteasome subunit alpha type-6	0.0046274	10	Protein turnover
XP_030492112.1	uncharacterized protein LOC115708075	0.00468101	10	other
XP_030506761.1	uncharacterized protein LOC115721821	0.00475228	10	other
XP_030503732.1	outer envelope pore protein 16, chloroplastic-like	0.00485591	10	Transport
XP_030504435.1	uncharacterized protein At5g02240-like	0.00492428	10	other
XP_030478848.1	ribosome-inactivating protein cucurmosin-like	0.00502619	10	Protein turnover
XP_030485940.1	26S proteasome non-ATPase regulatory subunit 4 homolog	0.00503943	10	Protein turnover
XP_030503251.1	probable ribose-5-phosphate isomerase 3, chloroplastic	0.0051314	10	photosynthesis
XP_030486031.1	flavanone 3-dioxygenase-like	0.00523352	10	Sec metabolism
XP_030478488.1	uncharacterized protein LOC115695570	0.00548471	10	other
XP_030500508.1	eukaryotic translation initiation factor 3 subunit C	0.00548471	10	other
XP_030484315.1	3-hydroxyisobutyryl-CoA hydrolase-like protein 5	0.00553802	10	AA metabolism
XP_030480390.1	very-long-chain enoyl-CoA reductase	0.00553802	10	Lipid metabolism
XP_030501851.1	luminal-binding protein 5 isoform X1	0.00573708	10	Photosynthesis
XP_030494554.1	V-type proton ATPase subunit G1-like	0.00576523	10	Energy metabolism
XP_030489476.1	dihydrolipoyllysine-residue acetyltransferase component 1 of pyruvate dehydrogenase complex, mitochondrial	0.00583631	10	AA metabolism
XP_030500892.1	beta-adaptin-like protein B	0.00583631	10	other
XP_030503187.1	psbP domain-containing protein 6, chloroplastic	0.00583632	10	other
XP_030479805.1	ERBB-3 BINDING PROTEIN 1	0.00584762	10	other
XP_030510025.1	glycine--tRNA ligase, mitochondrial 1-like	0.00586482	10	Protein turnover
XP_030493186.1	sedoheptulose-1,7-bisphosphatase, chloroplastic	0.0058947	10	photosynthesis
XP_030498685.1	reactive Intermediate Deaminase A, chloroplastic	0.00593582	10	AA metabolism
XP_030507181.1	thylakoid lumenal 29 kDa protein, chloroplastic	0.00600759	10	Photosynthesis
XP_030496791.1	pyruvate dehydrogenase E1 component subunit alpha-1, mitochondrial-like	0.00604067	10	energy metabolism
XP_030509562.1	histone H2A.1-like	0.00607265	10	other
XP_030507618.1	3-ketoacyl-CoA thiolase 2, peroxisomal	0.00620944	10	Detoxification
XP_030483958.1	peptidyl-prolyl cis-trans isomerase CYP38, chloroplastic	0.00630826	10	Protein turnover
XP_030481363.1	chitinase 5-like	0.00641	10	other
XP_030495685.1	60S ribosomal protein L17-2-like	0.00650519	10	Protein turnover
XP_030504560.1	peroxidase 4-like	0.00662261	10	Detoxification
XP_030501188.1	GTP-binding protein YPTM2	0.00662261	10	other
XP_030490003.1	probable signal peptidase complex subunit 2	0.00662261	10	Protein turnover
XP_030489666.1	protochlorophyllide reductase, chloroplastic	0.00662823	10	photosynthesis
XP_030505535.1	linoleate 13S-lipoxygenase 2-1, chloroplastic-like	0.00668381	10	Lipid metabolism
XP_030508653.1	peroxiredoxin-2F, mitochondrial	0.0066961	10	Detoxification
XP_030504098.1	methylmalonate-semialdehyde dehydrogenase [acylating], mitochondrial	0.00672712	10	aa metabolism
XP_030479462.1	obg-like ATPase 1	0.00672712	10	other
XP_030491995.1	photosystem II stability/assembly factor HCF136, chloroplastic	0.00675087	10	Photosynthesis
XP_030500751.1	6-phosphogluconate dehydrogenase, decarboxylating 3, chloroplastic	0.0072705	10	sugar metabolism
XP_030495591.1	S-adenosylmethionine synthase 1	0.0076868	10	AA metabolism
XP_030489764.1	photosystem II 10 kDa polypeptide, chloroplastic	0.0078936	10	Photosynthesis
XP_030487982.1	glycerate dehydrogenase	0.00792119	10	AA metabolism
XP_030493646.1	aldehyde dehydrogenase family 2 member B4, mitochondrial-like	0.00792486	10	other
XP_030507464.1	LOW QUALITY PROTEIN: serine hydroxymethyltransferase 4	0.00793768	10	other
XP_030508451.1	endo-1,3;1,4-beta-D-glucanase-like	0.00805555	10	other
XP_030494196.1	protein TIC 62, chloroplastic isoform X1	0.00819118	10	Photosynthesis
XP_030480101.1	3-oxoacyl-[acyl-carrier-protein] synthase I, chloroplastic [Cannabis sativa	0.00821914	10	other
XP_030494529.1	uncharacterized protein LOC115710301	0.00833343	10	other
XP_030483859.1	alpha-1,4 glucan phosphorylase L isozyme, chloroplastic/amyloplastic	0.00866953	10	Photosynthesis
XP_030487273.1	proline iminopeptidase-like isoform X1	0.00877002	10	AA metabolism
XP_030501326.1	chloroplastic import inner membrane translocase subunit HP30-2-like	0.00877003	10	Transport
XP_030507408.1	26S proteasome non-ATPase regulatory subunit 1 homolog A	0.0090389	10	Protein turnover
XP_030507527.1	40S ribosomal protein S8	0.00926092	10	Protein turnover
XP_030499795.1	patatin-like protein 1	0.00926986	10	lipid metabolism
XP_030490633.1	glyoxylate/succinic semialdehyde reductase 2, chloroplastic-like	0.00951731	10	other
XP_030501231.1	glucose-6-phosphate isomerase, cytosolic	0.00953969	10	sugar metabolism
XP_030484904.1	membrane-associated 30 kDa protein, chloroplastic-like	0.0095397	10	other
XP_030488586.1	dnaJ protein homolog	0.0095397	10	other
XP_030498411.1	protein MAINTENANCE OF PSII UNDER HIGH LIGHT 1	0.0100002	10	Photosynthesis
XP_030491240.1	probable NAD(P)H dehydrogenase (quinone) FQR1-like 1	0.0100091	10	sec metabolism
XP_030482887.1	ACT domain-containing protein ACR11	0.0100698	10	other
XP_030488788.1	40S ribosomal protein S3-3	0.0101422	10	Protein turnover
XP_030500856.1	BAHD acyltransferase DCR	0.0101595	10	other
AJK91431.1	acetyl-CoA carboxylase carboxyltransferase beta subunit (chloroplast)	0.0101897	10	Lipid metabolism
XP_030510375.1	fasciclin-like arabinogalactan protein 1	0.0102409	10	other
XP_030487221.1	LL-diaminopimelate aminotransferase, chloroplastic	0.0103525	10	AA metabolism
XP_030503950.1	uncharacterized protein LOC115719160	0.0104039	10	other
XP_030486268.1	methylcrotonoyl-CoA carboxylase beta chain, mitochondrial	0.0104588	10	AA metabolism
XP_030494497.1	glycine-rich RNA-binding protein blt801-like	0.0104588	10	other
XP_030500933.1	probable NADH dehydrogenase [ubiquinone] 1 alpha subcomplex subunit 5, mitochondrial	0.0106821	10	energy metabolism
XP_030477771.1	30S ribosomal protein 2, chloroplastic	0.0107507	10	Protein turnover
XP_030486238.1	probable carboxylesterase 2	0.0109292	10	other
XP_030488962.1	ribonuclease TUDOR 1	0.0113011	10	other
XP_030499182.1	probable phospholipid hydroperoxide glutathione peroxidase	0.0113987	10	detoxification
XP_030482347.1	chlorophyll a-b binding protein of LHCII type 1-like	0.0114971	10	Photosynthesis
XP_030497023.1	peptidyl-prolyl cis-trans isomerase FKBP62-like	0.0115645	10	AA metabolism
XP_030493361.1	enolase 1, chloroplastic	0.0115754	10	sugar metabolism
XP_030500001.1	coatomer subunit beta-1-like	0.0115754	10	other
XP_030486664.1	uncharacterized protein LOC115703578	0.0115754	10	other
XP_030486239.1	LOW QUALITY PROTEIN: presequence protease 2, chloroplastic/mitochondrial-like	0.0116513	10	other
XP_030509691.1	65-kDa microtubule-associated protein 1-like	0.011713	10	other
XP_030501534.1	probable fructokinase-7	0.0117366	10	sugar metabolism
XP_030511144.1	cytochrome b6-f complex iron-sulfur subunit, chloroplastic	0.0118708	10	Photosynthesis
XP_030491833.1	NADH dehydrogenase [ubiquinone] flavoprotein 2, mitochondrial	0.011883	10	other
XP_030490672.1	dihydrolipoyllysine-residue acetyltransferase component 2 of pyruvate dehydrogenase complex, mitochondrial isoform X1	0.0122537	10	AA metabolism
XP_030504090.1	probable protein disulfide-isomerase A6	0.012306	10	protein turnover
XP_030507415.1	plastocyanin	0.01238	10	other
XP_030507472.1	elongation factor 1-alpha	0.0124009	10	other
AFD33346.1	acyl-activating enzyme 2	0.0124142	10	Lipid metabolism
XP_030510845.1	xylose isomerase	0.0124179	10	other
XP_030484584.1	phosphoenolpyruvate carboxylase, housekeeping isozyme-like	0.0125074	10	Sugar metabolism
XP_030484599.1	ATP-dependent zinc metalloprotease FTSH 2, chloroplastic	0.0130195	10	Protein turnover
XP_030499959.1	peptidyl-prolyl cis-trans isomerase	0.0130511	10	aa metabolism
XP_030510788.1	protein MET1, chloroplastic	0.0132464	10	other
XP_030509823.1	chlorophyllase-1-like	0.0135	10	Photosynthesis
XP_030506778.1	proteasome subunit alpha type-2-A	0.0139614	10	Protein turnover
XP_030503771.1	cysteine synthase	0.0142287	10	AA metabolism
XP_030491831.1	pyrophosphate-energized vacuolar membrane proton pump-like	0.0143341	10	Transport
XP_030503599.1	alpha-glucan phosphorylase, H isozyme	0.01439	10	sugar metabolism
XP_030506800.1	40S ribosomal protein S15-4 isoform X1	0.0144114	10	Protein turnover
XP_030500903.1	hsp70-Hsp90 organizing protein 3	0.0144619	10	Protein turnover
XP_030478133.1	formate--tetrahydrofolate ligase	0.0145727	10	other
XP_030487316.1	dnaJ protein ERDJ3B	0.0145727	10	other
XP_030507726.1	aspartate--tRNA ligase 2, cytoplasmic	0.0147813	10	Protein turnover
XP_030491705.1	ATP-dependent Clp protease proteolytic subunit 5, chloroplastic	0.0148011	10	Protein turnover
XP_030489934.1	chlorophyll a-b binding protein CP29.3, chloroplastic	0.0150655	10	Photosynthesis
XP_030486432.1	vacuolar-sorting receptor 1-like isoform X1	0.0153279	10	other
XP_030487469.1	translocon-associated protein subunit alpha	0.0153279	10	other
XP_030505919.1	probable histone H2A.4	0.0153279	10	other
XP_030501126.1	2-C-methyl-D-erythritol 2,4-cyclodiphosphate synthase, chloroplastic	0.0153279	10	Protein turnover
XP_030498365.1	photosystem II reaction center PSB28 protein, chloroplastic-like	0.015328	10	Photosynthesis
XP_030508511.1	14 kDa zinc-binding protein	0.015375	10	other
XP_030508274.1	glutathione reductase, chloroplastic	0.0154783	10	Detoxification
XP_030491463.1	IAA-amino acid hydrolase ILR1-like 4	0.0155544	10	AA metabolism
XP_030479721.1	uncharacterized protein LOC115696964	0.0155544	10	other
XP_030503768.1	enoyl-[acyl-carrier-protein] reductase [NADH], chloroplastic-like	0.015677	10	lipid metabolism
XP_030510839.1	proteasome subunit alpha type-4	0.0157831	10	Protein turnover
XP_030508755.1	dihydrolipoyl dehydrogenase, mitochondrial-like	0.0159031	10	other
XP_030481226.1	non-specific lipid-transfer protein 1-like	0.0159903	10	Lipid metabolism
XP_030490173.1	superoxide dismutase [Mn], mitochondrial-like	0.0160019	10	Detoxification
XP_030486065.1	histone H3.2	0.0160356	10	other
XP_030496650.1	bifunctional aspartate aminotransferase and glutamate/aspartate-prephenate aminotransferase-like	0.0160357	10	AA metabolism
XP_030489743.1	early nodulin-like protein 2	0.0160357	10	other
XP_030493624.1	histone deacetylase 5	0.0160357	10	other
XP_030503770.1	GDP-mannose 3,5-epimerase 1	0.0160357	10	other
XP_030493308.1	fructose-1,6-bisphosphatase, cytosolic	0.0160357	10	photosynthesis
XP_030491175.1	fumarylacetoacetase	0.01613	10	AA metabolism
XP_030488911.1	40S ribosomal protein S4-3	0.0162912	10	Protein turnover
XP_030483019.1	argininosuccinate synthase, chloroplastic-like	0.016727	10	AA metabolism
XP_030484025.1	60S ribosomal protein L31	0.0168074	10	Protein turnover
XP_030496896.1	ultraviolet-B receptor UVR8	0.0171028	10	other
XP_030483846.1	fasciclin-like arabinogalactan protein 7	0.0172371	10	other
XP_030491424.1	probable inositol oxygenase	0.0172371	10	other
XP_030496919.1	chloroplast envelope quinone oxidoreductase homolog	0.0176523	10	other
XP_030481961.1	polygalacturonase inhibitor-like	0.0177085	10	other
XP_030493792.1	ATP synthase subunit O, mitochondrial	0.0177658	10	Energy metabolism
XP_030480995.1	60S ribosomal protein L35a-1	0.0178629	10	Protein turnover
XP_030490195.1	arginine biosynthesis bifunctional protein ArgJ, chloroplastic	0.0179319	10	AA metabolism
XP_030486258.1	ferredoxin--nitrite reductase, chloroplastic-like	0.0180379	10	other
XP_030501064.1	protein SAR DEFICIENT 4	0.0180379	10	other
XP_030480058.1	probable glutathione S-transferase	0.0180379	10	Detoxification
XP_030477625.1	DAG protein, chloroplastic	0.0180379	10	other
XP_030509816.1	pathogenesis-related protein PR-1-like	0.0180379	10	other
XP_030483137.1	isocitrate dehydrogenase [NADP]	0.0180379	10	energy metabolism
XP_030490087.1	phosphomannomutase	0.0183634	10	other
XP_030491786.1	probable L-ascorbate peroxidase 6, chloroplastic/mitochondrial isoform X1	0.0183702	10	Detoxification
XP_030483875.1	probable UDP-arabinopyranose mutase 2	0.0185547	10	other
XP_030486297.1	cysteine proteinase RD21A-like	0.0187506	10	Protein turnover
XP_030503622.1	UPF0603 protein At1g54780, chloroplastic	0.0188043	10	other
XP_030510585.1	14-3-3-like protein 16R	0.0188043	10	other
XP_030484638.1	multiprotein-bridging factor 1a	0.0188567	10	other
XP_030488794.1	probable lactoylglutathione lyase, chloroplastic	0.0189822	10	detoxification
XP_030502502.1	2-methyl-6-phytyl-1,4-hydroquinone methyltransferase, chloroplastic	0.0191484	10	other
XP_030507275.1	dihydrolipoyl dehydrogenase 2, chloroplastic	0.0195503	10	other
XP_030488150.1	threonine synthase 1, chloroplastic-like	0.019788	10	AA metabolism
XP_030493859.1	50S ribosomal protein L1, chloroplastic	0.019816	10	Protein turnover
XP_030491649.1	protein disulfide-isomerase-like	5.8869e-05	5.37263	Protein turnover
XP_030478872.1	ruBisCO large subunit-binding protein subunit beta, chloroplastic	0.00181957	4.64776	Photosynthesis
XP_030486077.1	ferredoxin--NADP reductase, leaf-type isozyme, chloroplastic	0.0121154	4.45726	Photosynthesis
XP_030510248.1	leucine aminopeptidase 1	9.3464e-05	4.15671	AA metabolism
XP_030493409.1	probable inactive purple acid phosphatase 27	0.00317395	3.92658	other
XP_030499168.1	uncharacterized protein At5g48480	0.00163748	3.92545	other
XP_030484203.1	UDP-glucose 6-dehydrogenase 1	0.018763	3.90959	sugar metabolism
XP_030508650.1	protein SIEVE ELEMENT OCCLUSION B-like	0.0008113	3.76585	other
XP_030510219.1	fructose-bisphosphate aldolase 1, chloroplastic	0.00513702	3.49638	sugar metabolism
XP_030488123.1	clathrin heavy chain 1 isoform X1	0.0102727	3.48176	other
XP_030488830.1	transketolase, chloroplastic	0.00122695	3.4592	photosynthesis
XP_030482568.1	oxygen-evolving enhancer protein 2, chloroplastic	8.727e-05	3.32786	photosynthesis
XP_030489850.1	fasciclin-like arabinogalactan protein 10	0.00772585	3.2272	other
XP_030483075.1	aconitate hydratase, cytoplasmic	0.00130936	3.21613	sugar metabolism
AJK91450.1	photosystem II phosphoprotein (chloroplast)	0.0119205	3.17417	Photosynthesis
XP_030488797.1	LOW QUALITY PROTEIN: 20 kDa chaperonin, chloroplastic	0.00546101	3.10555	other
XP_030508565.1	malate dehydrogenase, chloroplastic	0.00599606	2.91373	sugar metabolism
XP_030498579.1	mitochondrial outer membrane protein porin 2-like	0.00812062	2.90594	Energy metabolism
XP_030496367.1	oxygen-evolving enhancer protein 1, chloroplastic	0.00139206	2.82633	Photosynthesis
XP_030490921.1	alanine aminotransferase 2-like	0.00836179	2.61502	AA metabolism
XP_030481503.1	probable mitochondrial-processing peptidase subunit beta, mitochondrial isoform X1	0.0091297	2.55471	Protein turnover
XP_030485115.1	glyceraldehyde-3-phosphate dehydrogenase GAPA1, chloroplastic	0.00021563	2.30412	Sugar metabolism
XP_030507570.1	photosystem I reaction center subunit II, chloroplastic-like	0.0088826	1.93476	Photosynthesis
XP_030487564.1	germin-like protein	0.00735712	1.92421	other
XP_030496049.1	V-type proton ATPase catalytic subunit A	0.0146333	1.65043	energy metabolism

## Sheet: 5 High head vs stalk
Accession	Protein Name	p-value	Log2(fold change)	Category
AFN42529.1	chalcone isomerase-like protein	1.7484e-05	10	Secondary metabolism
AJK91431.1	acetyl-CoA carboxylase carboxyltransferase beta subunit (chloroplast)	0.00810641	10	Lipid metabolism
ALF04049.1	cytochrome c oxidase subunit 2 (mitochondrion)	0.000516938	10	Energy metabolism
ALF04055.1	ATPase subunit 8 (mitochondrion)	0.000156588	10	Energy metabolism
ARE72260.1	terpene synthase alloromadendrene	0.000177128	10	Secondary metabolism
ARE72261.1	terpene synthase α-pinene synthase	0.00263005	10	Secondary metabolism
ARE72264.1	DXR, partial	0.00679737	10	Secondary metabolism
CAI11094.1	ubiquitin-like protein SMT3, partial	0.00665955	10	Protein metabolism
DAC76713.1	TPA_exp: prenyltransferase 3	0.000241198	10	other
TPS2_CANSA	RecName: Full=(+)-alpha-pinene synthase, chloroplastic; Flags: Precursor	0.00828049	10	Secondary metabolism
XP_030477674.1	60S acidic ribosomal protein P3	0.000140784	10	Protein metabolism
XP_030478854.1	proteasome subunit alpha type-5	0.00353941	10	Protein metabolism
XP_030479462.1	obg-like ATPase 1	0.00680711	10	Protein metabolism
XP_030479773.1	coatomer subunit delta	0.00665955	10	other
XP_030479817.1	protein IN2-1 homolog B-like isoform X1	0.00294681	10	other
XP_030480101.1	3-oxoacyl-[acyl-carrier-protein] synthase I, chloroplastic	0.00263992	10	Lipid metabolism
XP_030480319.1	T-complex protein 1 subunit eta	0.000243269	10	other
XP_030480920.1	aspartate aminotransferase, cytoplasmic-like	0.00789609	10	Protein metabolism
XP_030481226.1	non-specific lipid-transfer protein 1-like	0.00242586	10	Lipid metabolism
XP_030481363.1	chitinase 5-like	0.000296783	10	other
XP_030481474.1	mitochondrial outer membrane protein porin of 34 kDa-like	0.00214033	10	Energy metabolism
XP_030481782.1	serine/threonine-protein phosphatase 2A 65 kDa regulatory subunit A beta isoform	0.000647048	10	other
XP_030482241.1	acetyl-CoA acetyltransferase, cytosolic 1	0.000241198	10	Lipid metabolism
XP_030482299.1	dihydrolipoyllysine-residue acetyltransferase component 4 of pyruvate dehydrogenase complex, chloroplastic	0.000647049	10	Energy metabolism
XP_030482574.1	protein STRICTOSIDINE SYNTHASE-LIKE 10-like	0.000304213	10	Secondary metabolism
XP_030482675.1	elongation factor Tu, chloroplastic-like	0.00539065	10	other
XP_030482886.1	28 kDa ribonucleoprotein, chloroplastic-like	0.00131213	10	other
XP_030483002.1	60S ribosomal protein L10a	7.93609e-05	10	Protein metabolism
XP_030483019.1	argininosuccinate synthase, chloroplastic-like	9.6959e-07	10	AA metabolism
XP_030483028.1	ubiquitin receptor RAD23d-like	3.01003e-06	10	other
XP_030483029.1	glucose-6-phosphate 1-dehydrogenase 6, cytoplasmic-like	0.000559405	10	Sugar metabolism
XP_030483167.1	succinate--CoA ligase [ADP-forming] subunit alpha, mitochondrial	0.000551636	10	Energy metabolism
XP_030483846.1	fasciclin-like arabinogalactan protein 7	0.00665956	10	other
XP_030484107.1	40S ribosomal protein S19-3-like	0.00072466	10	Protein metabolism
XP_030484297.1	mitochondrial outer membrane protein porin of 36 kDa	0.0013247	10	Energy metabolism
XP_030484531.1	allene oxide cyclase, chloroplastic-like	0.000516938	10	Lipid metabolism
XP_030484622.1	14-3-3-like protein B isoform X1	0.0072435	10	other
XP_030484850.1	6-phosphogluconate dehydrogenase, decarboxylating 2	0.00015806	10	Sugar metabolism
XP_030485285.1	ATP sulfurylase 2	0.00218715	10	other
XP_030485570.1	probable histone H2A variant 3	5.26615e-06	10	other
XP_030485874.1	isocitrate dehydrogenase [NAD] regulatory subunit 1, mitochondrial	0.00131634	10	Energy metabolism
XP_030485940.1	26S proteasome non-ATPase regulatory subunit 4 homolog	0.0072435	10	Protein metabolism
XP_030485948.1	proteasome subunit alpha type-7	0.000270731	10	Protein metabolism
XP_030486143.1	60S ribosomal protein L36-2-like	0.00549672	10	Protein metabolism
XP_030486208.1	glutathione S-transferase DHAR2-like	0.00623087	10	Detoxification
XP_030486307.1	D-3-phosphoglycerate dehydrogenase 1, chloroplastic-like	0.0057596	10	AA metabolism
XP_030486602.1	probable N-acetyl-gamma-glutamyl-phosphate reductase, chloroplastic	0.00183931	10	AA metabolism
XP_030487862.1	LOW QUALITY PROTEIN: aquaporin PIP1-2-like	0.00665955	10	other
XP_030488149.1	NADP-dependent malic enzyme	0.00366554	10	Energy metabolism
XP_030488394.1	heat shock 70 kDa protein 14-like	0.00371337	10	Protein metabolism
XP_030488443.1	DEAD-box ATP-dependent RNA helicase 56 isoform X1	0.00477315	10	other
XP_030488611.1	adenosine kinase 2	9.80927e-05	10	other
XP_030488760.1	hydroxyacylglutathione hydrolase cytoplasmic	0.000243269	10	Detoxification
XP_030488788.1	40S ribosomal protein S3-3	0.00562634	10	Protein metabolism
XP_030488791.1	pectinesterase 2-like	0.0039113	10	other
XP_030489476.1	dihydrolipoyllysine-residue acetyltransferase component 1 of pyruvate dehydrogenase complex, mitochondrial	0.00665955	10	Energy metabolism
XP_030489631.1	3-hydroxyisobutyryl-CoA hydrolase-like protein 3, mitochondrial isoform X1	0.000310353	10	other
XP_030489755.1	60S ribosomal protein L35	0.000586647	10	Protein metabolism
XP_030489906.1	arginase 1, mitochondrial	0.00218715	10	AA metabolism
XP_030489941.1	omega-amidase, chloroplastic	0.00808967	10	Lipid metabolism
XP_030489974.1	pyruvate kinase 1, cytosolic-like	0.00218715	10	Sugar metabolism
XP_030490488.1	pectinesterase-like	0.000856382	10	other
XP_030490934.1	NADH dehydrogenase [ubiquinone] iron-sulfur protein 7, mitochondrial-like	0.00218715	10	other
XP_030491192.1	40S ribosomal protein S27-2	0.00131634	10	Protein metabolism
XP_030491218.1	pyrophosphate--fructose 6-phosphate 1-phosphotransferase subunit beta	0.00100732	10	Sugar metabolism
XP_030491635.1	aminomethyltransferase, mitochondrial	3.11054e-05	10	AA metabolism
XP_030491705.1	ATP-dependent Clp protease proteolytic subunit 5, chloroplastic	0.00211813	10	Protein metabolism
XP_030491831.1	pyrophosphate-energized vacuolar membrane proton pump-like	0.000243269	10	Transport
XP_030492890.1	fructose-bisphosphate aldolase, cytoplasmic isozyme	0.000378839	10	Sugar metabolism
XP_030493247.1	isocitrate dehydrogenase [NAD] catalytic subunit 5, mitochondrial	0.000440112	10	Energy metabolism
XP_030493262.1	guanine nucleotide-binding protein subunit beta-like protein	0.00549741	10	other
XP_030493268.1	monodehydroascorbate reductase	1.24105e-05	10	Detoxification
XP_030493345.1	eukaryotic peptide chain release factor GTP-binding subunit ERF3A	0.00339636	10	other
XP_030493617.1	cell division control protein 48 homolog D	0.00216671	10	other
XP_030493683.1	betaine aldehyde dehydrogenase 1, chloroplastic	7.82596e-05	10	other
XP_030493792.1	ATP synthase subunit O, mitochondrial	0.00417343	10	Energy metabolism
XP_030494030.1	60S ribosomal protein L27a-3	0.0074617	10	Protein metabolism
XP_030494289.1	glucan endo-1,3-beta-glucosidase, basic isoform-like isoform X1	2.74936e-06	10	other
XP_030494297.1	long chain acyl-CoA synthetase 1	0.0019216	10	Lipid metabolism
XP_030494320.1	alpha carbonic anhydrase 4-like	0.00227265	10	other
XP_030494425.1	proteasome subunit alpha type-6	0.0079036	10	Protein metabolism
XP_030494554.1	V-type proton ATPase subunit G1-like	0.000243269	10	Transport
XP_030494561.1	nucleoside diphosphate kinase 2, chloroplastic	0.00017276	10	other
XP_030495432.1	40S ribosomal protein S13	0.00109303	10	Protein metabolism
XP_030495875.1	pyrophosphate--fructose 6-phosphate 1-phosphotransferase subunit alpha	0.000149111	10	Sugar metabolism
XP_030496363.1	cytochrome c oxidase subunit 6a, mitochondrial	0.000516937	10	Energy metabolism
XP_030496506.1	calnexin homolog	0.00354242	10	other
XP_030496730.1	uncharacterized protein LOC115712571	0.000546489	10	other
XP_030496860.1	14-3-3 protein 1 isoform X1	0.00160635	10	other
XP_030496922.1	nuclear transport factor 2B	0.00678554	10	other
XP_030496959.1	ATP-citrate synthase alpha chain protein 1	0.000127581	10	Lipid metabolism
XP_030496961.1	aconitate hydratase 1	0.00356228	10	other
XP_030496986.1	phosphoglucomutase, cytoplasmic	0.000760719	10	Sugar metabolism
XP_030497023.1	peptidyl-prolyl cis-trans isomerase FKBP62-like	0.00520319	10	AA metabolism
XP_030497048.1	biotin carboxylase 2, chloroplastic	0.000109005	10	other
XP_030497100.1	probable mannitol dehydrogenase	0.00665955	10	other
XP_030497153.1	succinate--CoA ligase [ADP-forming] subunit beta, mitochondrial	0.00648578	10	Energy metabolism
XP_030497346.1	dihydrolipoyllysine-residue succinyltransferase component of 2-oxoglutarate dehydrogenase complex 1, mitochondrial-like	0.00148475	10	Energy metabolism
XP_030498612.1	glutathione S-transferase-like	0.00539066	10	Detoxification
XP_030498670.1	60S ribosomal protein L27a-3	0.000144242	10	Protein metabolism
XP_030498869.1	60S ribosomal protein L32-1-like	0.0002311	10	Protein metabolism
XP_030499547.1	2-C-methyl-D-erythritol 4-phosphate cytidylyltransferase, chloroplastic	0.000627924	10	Secondary metabolism
XP_030499959.1	peptidyl-prolyl cis-trans isomerase	0.00199693	10	AA metabolism
XP_030500203.1	probable cinnamyl alcohol dehydrogenase 1	0.00375283	10	Secondary metabolism
XP_030500605.1	uncharacterized protein LOC115716048	0.000551552	10	other
XP_030500751.1	6-phosphogluconate dehydrogenase, decarboxylating 3, chloroplastic	0.000228833	10	Sugar metabolism
XP_030500803.1	26S proteasome non-ATPase regulatory subunit 8 homolog A	0.00165468	10	Protein metabolism
XP_030500833.1	cytochrome b-c1 complex subunit Rieske-4, mitochondrial-like	0.00951294	10	other
XP_030500887.1	ABC transporter B family member 2-like	0.000243269	10	Transport
XP_030501326.1	chloroplastic import inner membrane translocase subunit HP30-2-like	0.00802861	10	Transport
XP_030501489.1	acyl-CoA-binding protein isoform X2	2.42979e-05	10	Lipid metabolism
XP_030501591.1	glycine-rich protein 2-like	0.000217867	10	other
XP_030501851.1	luminal-binding protein 5 isoform X1	0.000347248	10	other
XP_030502182.1	acidic endochitinase-like	0.00372747	10	other
XP_030502233.1	probable phospholipid hydroperoxide glutathione peroxidase isoform X1	7.82595e-05	10	Detoxification
XP_030503115.1	barwin-like	6.38447e-05	10	other
XP_030503400.1	UTP--glucose-1-phosphate uridylyltransferase	0.00103489	10	Lipid metabolism
XP_030503631.1	protein TOC75-3, chloroplastic	0.00763641	10	other
XP_030503770.1	GDP-mannose 3,5-epimerase 1	0.000243269	10	other
XP_030503771.1	cysteine synthase	0.00763641	10	AA metabolism
XP_030503880.1	DNA damage-repair/toleration protein DRT100-like	0.00223699	10	Detoxification
XP_030504090.1	probable protein disulfide-isomerase A6	0.000224164	10	other
XP_030504091.1	acyl carrier protein 1, chloroplastic-like	6.80358e-05	10	Lipid metabolism
XP_030504384.1	trans-cinnamate 4-monooxygenase	0.00357438	10	Secondary metabolism
XP_030504405.1	40S ribosomal protein S24-1	0.00499665	10	Protein metabolism
XP_030504492.1	peptidyl-prolyl cis-trans isomerase CYP19-4	0.00132279	10	AA metabolism
XP_030504798.1	GDSL esterase/lipase LTL1-like	0.0034525	10	Lipid metabolism
XP_030505180.1	probable UDP-arabinopyranose mutase 1	0.000243269	10	other
XP_030505717.1	uncharacterized protein LOC115720692	0.000177128	10	other
XP_030505753.1	elongation factor 1-gamma-like	0.000829909	10	other
XP_030506780.1	40S ribosomal protein S10-1-like	0.000394948	10	Protein metabolism
XP_030506800.1	40S ribosomal protein S15-4 isoform X1	7.82595e-05	10	Protein metabolism
XP_030506926.1	desiccation-related protein PCC13-62-like	0.000324909	10	other
XP_030507137.1	uncharacterized protein LOC115722147	0.0072435	10	other
XP_030507163.1	glyoxysomal fatty acid beta-oxidation multifunctional protein MFP-a	6.20349e-05	10	Lipid metabolism
XP_030507259.1	chaperonin CPN60-2, mitochondrial	0.00609888	10	Protein metabolism
XP_030507275.1	dihydrolipoyl dehydrogenase 2, chloroplastic	0.00502009	10	Energy metabolism
XP_030507415.1	plastocyanin	0.000135743	10	other
XP_030507464.1	LOW QUALITY PROTEIN: serine hydroxymethyltransferase 4	0.00183877	10	other
XP_030507472.1	elongation factor 1-alpha	0.00479035	10	other
XP_030507527.1	40S ribosomal protein S8	8.94729e-05	10	Protein metabolism
XP_030507867.1	MDIS1-interacting receptor like kinase 2-like	0.00100534	10	other
XP_030508039.1	uncharacterized protein LOC115722838	0.000267434	10	other
XP_030508274.1	glutathione reductase, chloroplastic	0.00641289	10	Detoxification
XP_030508511.1	14 kDa zinc-binding protein	0.00964856	10	other
XP_030508755.1	dihydrolipoyl dehydrogenase, mitochondrial-like	0.000289265	10	Energy metabolism
XP_030508782.1	stress-response A/B barrel domain-containing protein HS1	0.00544297	10	other
XP_030510064.1	class V chitinase-like	0.00849888	10	other
XP_030510309.1	pyruvate kinase, cytosolic isozyme	0.000243269	10	Sugar metabolism
XP_030510561.1	stromal 70 kDa heat shock-related protein, chloroplastic	0.00170294	10	other
XP_030510845.1	xylose isomerase	5.25404e-05	10	other
XP_030510920.1	uncharacterized protein LOC115725510	0.000623272	10	other
XP_030478872.1	ruBisCO large subunit-binding protein subunit beta, chloroplastic	0.00438514	4.6909	Photosynthesis
XP_030491649.1	protein disulfide-isomerase-like	0.00197699	4.28507	other
XP_030503150.1	calreticulin	0.000650969	4.27988	other
XP_030504574.1	linoleate 13S-lipoxygenase 2-1, chloroplastic-like isoform X1	0.000130782	4.17181	Lipid metabolism
XP_030480704.1	phosphoenolpyruvate carboxylase	0.000879897	4.07099	Sugar metabolism
XP_030483075.1	aconitate hydratase, cytoplasmic	0.00681984	4.02836	other
XP_030491464.1	polyphenol oxidase, chloroplastic-like	0.003388	3.68895	Secondary metabolism
XP_030506197.1	ruBisCO large subunit-binding protein subunit alpha	0.00740398	3.55219	Photosynthesis
XP_030500695.1	elongation factor 1-delta-like	0.0071704	3.41597	other
XP_030510248.1	leucine aminopeptidase 1	0.00158253	3.39251	AA metabolism
XP_030489998.1	aldehyde dehydrogenase family 7 member A1	0.00181951	3.23808	other
XP_030490921.1	alanine aminotransferase 2-like	0.00909792	3.21841	AA metabolism
XP_030479992.1	ferredoxin--NADP reductase, root isozyme, chloroplastic	0.00854784	3.21267	Reducing power
XP_030494296.1	glucan endo-1,3-beta-glucosidase, basic isoform-like	0.00539867	3.122	other
XP_030482712.1	60S ribosomal protein L6-like	0.0031433	2.96334	Protein metabolism
XP_030500358.1	glutamine synthetase nodule isozyme	0.00927091	2.88639	AA metabolism
XP_030511155.1	mitochondrial dicarboxylate/tricarboxylate transporter DTC	0.00503343	2.86921	Transport
XP_030507676.1	probable 1-deoxy-D-xylulose-5-phosphate synthase, chloroplastic isoform X1	0.027752	2.65544	Secondary metabolism
XP_030488395.1	phospholipase D alpha 1	0.00595417	2.48362	Lipid metabolism
DAC76710.1	prenyltransferase 4 (CBGAS)	0.029259	2.35503	Secondary metabolism
XP_030481956.1	mitochondrial phosphate carrier protein 3, mitochondrial-like	0.00024371	2.19602	Transport
XP_030502137.1	methionine gamma-lyase	0.00297708	2.11424	AA metabolism
XP_030483142.1	60S ribosomal protein L11 isoform X1	0.00890648	2.08075	Protein metabolism
XP_030509401.1	ATP-citrate synthase beta chain protein 2	0.00206029	1.53872	Energy metabolism
XP_030490877.1	40S ribosomal protein SA-like isoform X1	0.000608585	1.27097	Protein metabolism
XP_030492889.1	fructose-bisphosphate aldolase 6, cytosolic	0.00928767	1.06201	Sugar metabolism
XP_030483244.1	aspartate aminotransferase P2, mitochondrial	0.00516034	1.02986	AA metabolism

## Sheet: 6 High stalk vs head
Accession	Protein Name	p-value	Log2(fold change)	Category
XP_030504034.1	probable histone H2B.1	0.00336472	2.82182	other
XP_030481652.1	histone H4	0.00321728	2.38277	other
XP_030492994.1	probable histone H2A.5	0.00512968	1.95242	other
XP_030493688.1	uncharacterized protein LOC115709668	0.0002323	1.76775	other
XP_030485614.1	BURP domain protein RD22-like	0.00024056	1.6423	other
AFN42527.1	olivetolic acid cyclase	0.00428119	1.55564	Secondary metabolism
XP_030493857.1	peroxiredoxin-2E-2, chloroplastic	0.00105001	1.34219	Detoxification
XP_030507801.1	desiccation-related protein PCC13-62-like	0.00458743	1.27337	other
XP_030504009.1	superoxide dismutase [Cu-Zn]	0.00177853	1.10909	Detoxification
ALF04039.1	ATP synthase F1 subunit 1 (mitochondrion)	3.2917e-05	1.05904	Energy metabolism
